# Supplementary material for: 8-Methyl-3-methyl­sulfanyl-8a,8b-di­hydro-5H-1-oxa-2,4-di­aza­ace­naphthyl­ene
Source: IUCrdata. 2021 Jun 30;6(Pt 6):x210674. doi: 10.1107/S241431462100674X (PMC9462342; doi:10.1107/S241431462100674X)
Supplement: Supplementary file 1 [file x-06-x210674-sup1.cif]

##############################################################################
#                                                                            #
# This CIF contains the data for a data article accepted for                 #
# publication in IUCrData. It conforms to the requirements of                #
# Notes for Authors for IUCrData, and has been                               #
# peer reviewed under the auspices of IUCrData.                              #
#                                                                            #
# Full details of the Crystallographic Information File format               #
# are given in the paper "The Crystallographic Information File (CIF):       #
# a New Standard Archive File for Crystallography" by S. R. Hall, F. H.      #
# Allen and I. D. Brown [Acta Cryst. (1991), A47, 655-685].                  #
#                                                                            #
# The current version of the core CIF dictionary is obtainable from          #
# ftp://ftp.iucr.org/pub/cif_core.dic.                                       #
#                                                                            #
# Software is freely available for graphical display of the structure(s)     #
# in this CIF. For information consult the CIF software page                 #
# http://www.iucr.org/resources/cif/software.                                #
#                                                                            #
# This file may be used for bona fide research purposes within the           #
# scientific community so long as proper attribution is given to the data    # 
# article from which it was obtained.                                        #
#                                                                            #
##############################################################################
data_I
_database_code_depnum_ccdc_archive 'CCDC 2089097'
_audit_creation_method     'SHELXL-2018/3'
_journal_date_recd_electronic     2021-06-21
_journal_date_accepted     2021-06-28
_journal_name_full     'IUCrData'
_journal_year     2021
_journal_volume     6
_journal_issue      6
_journal_page_first     0
_journal_page_last     0
_journal_paper_category     HO
_journal_paper_doi     10.1107/S241431462100674X
_journal_coeditor_code     XU4044
_publ_contact_author_name     'Akoun Abou'
_publ_contact_author_address
;
Department of Training and Research in Electrical and Electronic Engineering,
Research Team: Instrumentation, Image and Spectroscopy,
F\'elix Houphou\"et-Boigny National Polytechnic Institute, BP 1093 Yamoussoukro,
C\^ote d'Ivoire
;
_publ_contact_author_email     'abouakoun@gmail.com'
_publ_contact_author_fax     ?
_publ_contact_author_phone     '+2250709800015'
_publ_section_title
;
8-Methyl-3-methylsulfanyl-8a,8
b-dihydro-5<i>H</i>-1-oxa-2,4-diazaacenaphthylene
;
loop_
    _publ_author_name
    _publ_author_footnote
    _publ_author_address
    'Abou, Akoun' .
;
Department of Training and Research in Electrical and Electronic Engineering,
Research Team: Instrumentation, Image and Spectroscopy,
F\'elix Houphou\"et-Boigny National Polytechnic Institute,
BP 1093 Yamoussoukro, C\^ote d'Ivoire
;
    'Bamba, Fant\'e' .
;
Laboratoire de Constitution et R\'eaction de la Mati\`ere, UFR SSMT,
Universit\'e F\'elix Houphou\"et-Boigny, 22 BP 582 Abidjan 22,
C\^ote d'Ivoire
;
    'Marrot, J\'er\^ome' .
;
Laboratoire ILV-UVSQ-UMR 8180 CNRS, 45 Avenue des Etats Unis,
78035 Versailles Cedex,
France
;
    'Yaya, Soro' .
;
Laboratoire des Proc\'ed\'es Industriels de Synth\`ese et d'Environnement,
Institut National Polytechnique F\'elix Houphou\"et-Boigny,
BP 991 Yamoussoukro, C\^ote d'Ivoire
;
    'Coustard, Jean-Marie' 'Deceased August 2013.'
;
Laboratoire IC2MP-UMR 7285 CNRS, 40 Avenue du Recteur Pineau,
86022 Poitiers Cedex,
France
;
_publ_section_synopsis
;
In the structure of the diazadihydroacenaphthylene derivative reported here,
stabilization is provided by C---H...N and C---H...\p interactions.
;
_chemical_name_systematic
;
8-Methyl-3-methylsulfanyl-8a,8b-dihydro-5<i>H</i>-1-oxa-2,4-diazaacenaphthylene
;
_chemical_name_common     ?
_chemical_formula_moiety     'C11 H12 N2 O S'
_chemical_formula_sum     'C11 H12 N2 O S'
_chemical_formula_iupac     'C11 H12 N2 O S'
_chemical_formula_weight     220.29
_chemical_melting_point     393.1
_symmetry_space_group_name_Hall     '-P 2ac 2ab'
_space_group_crystal_system     orthorhombic
_space_group_name_H-M_alt     'P b c a'
loop_
    _space_group_symop_operation_xyz
    'x, y, z'
    '-x+1/2, -y, z+1/2'
    '-x, y+1/2, -z+1/2'
    'x+1/2, -y+1/2, -z'
    '-x, -y, -z'
    'x-1/2, y, -z-1/2'
    'x, -y-1/2, z-1/2'
    '-x-1/2, y-1/2, z'
_cell_length_a     8.0175(2)
_cell_length_b     14.4611(3)
_cell_length_c     18.5612(4)
_cell_angle_alpha     90
_cell_angle_beta     90
_cell_angle_gamma     90
_cell_volume     2152.02(8)
_cell_formula_units_Z     8
_cell_measurement_reflns_used     8401
_cell_measurement_theta_min     2.19
_cell_measurement_theta_max     29.79
_cell_measurement_temperature     293(2)
_exptl_crystal_description     parallelepiped
_exptl_crystal_colour     colorless
_exptl_crystal_size_max     0.300
_exptl_crystal_size_mid     0.100
_exptl_crystal_size_min     0.060
_exptl_crystal_density_diffrn     1.360
_exptl_crystal_density_meas     ?
_exptl_crystal_density_method     ?
_exptl_crystal_F_000     928
_exptl_absorpt_coefficient_mu     0.274
_exptl_absorpt_correction_type     multi-scan
_exptl_absorpt_process_details
;
(SADABS; Krause <i>et al.</i>,  2015)
;
_exptl_absorpt_correction_T_min     0.9223
_exptl_absorpt_correction_T_max     0.9837
_diffrn_ambient_temperature     293(2)
_diffrn_source     'fine-focus sealed tube'
_diffrn_radiation_type     MoK\a
_diffrn_radiation_wavelength     0.71073
_diffrn_radiation_monochromator     graphite
_diffrn_measurement_device_type     'Bruker CCD area detector'
_diffrn_measurement_method     'phi and omega scans'
_diffrn_detector_area_resol_mean     512
_diffrn_reflns_number     67637
_diffrn_reflns_av_R_equivalents     0.0318
_diffrn_reflns_av_unetI/netI     0.0102
_diffrn_reflns_theta_min     2.817
_diffrn_reflns_theta_max     30.068
_diffrn_reflns_theta_full     25.242
_diffrn_measured_fraction_theta_max     0.995
_diffrn_measured_fraction_theta_full     0.998
_diffrn_reflns_limit_h_min     -11
_diffrn_reflns_limit_h_max     11
_diffrn_reflns_limit_k_min     -20
_diffrn_reflns_limit_k_max     20
_diffrn_reflns_limit_l_min     -26
_diffrn_reflns_limit_l_max     26
_refine_special_details     ?
_reflns_number_total     3155
_reflns_number_gt     2560
_reflns_threshold_expression     'I > 2\s(I)'
_refine_ls_structure_factor_coef     Fsqd
_refine_ls_matrix_type     full
_refine_ls_R_factor_all     0.0534
_refine_ls_R_factor_gt     0.0414
_refine_ls_wR_factor_gt     0.1130
_refine_ls_wR_factor_ref     0.1293
_refine_ls_goodness_of_fit_ref     1.081
_refine_ls_restrained_S_all     1.081
_refine_ls_number_reflns     3155
_refine_ls_number_parameters     138
_refine_ls_number_restraints     0
_refine_ls_number_constraints     0
_refine_ls_hydrogen_treatment     constr
_refine_ls_weighting_scheme     calc
_refine_ls_weighting_details
              'w=1/[\s^2^(Fo^2^)+(0.0606P)^2^+0.5724P] where P=(Fo^2^+2Fc^2^)/3'
_atom_sites_solution_hydrogens     geom
_atom_sites_solution_primary     direct
_atom_sites_solution_secondary     difmap
_refine_ls_shift/su_max     0.001
_refine_ls_shift/su_mean     0.000
_refine_diff_density_max     0.321
_refine_diff_density_min     -0.192
_refine_ls_extinction_method     none
_refine_ls_extinction_coef     .
loop_
    _atom_type_symbol
    _atom_type_description
    _atom_type_scat_dispersion_real
    _atom_type_scat_dispersion_imag
    _atom_type_scat_source
    'C' 'C' 0.0033 0.0016
                         'International Tables Vol C Tables 4.2.6.8 and 6.1.1.4'
    'H' 'H' 0.0000 0.0000
                         'International Tables Vol C Tables 4.2.6.8 and 6.1.1.4'
    'N' 'N' 0.0061 0.0033
                         'International Tables Vol C Tables 4.2.6.8 and 6.1.1.4'
    'O' 'O' 0.0106 0.0060
                         'International Tables Vol C Tables 4.2.6.8 and 6.1.1.4'
    'S' 'S' 0.1246 0.1234
                         'International Tables Vol C Tables 4.2.6.8 and 6.1.1.4'
_computing_data_collection
;
APEX3 (Bruker, 2018)
;
_computing_cell_refinement
;
SAINT (Bruker, 2016)
;
_computing_data_reduction
;
SAINT (Bruker, 2016)
;
_computing_structure_solution
;
SIR2019 (Burla et al., 2015)
;
_computing_structure_refinement
;
<i>SHELXL2018/3</i> (Sheldrick, 2015)
;
_computing_molecular_graphics
;
PLATON (Spek, 2020), WinGX (Farrugia, 2012)
;
_computing_publication_material
;
<i>SHELXL2018/3</i> (Sheldrick, 2015) and publCIF (Westrip,
2010)
;
loop_
    _atom_site_type_symbol
    _atom_site_label
    _atom_site_fract_x
    _atom_site_fract_y
    _atom_site_fract_z
    _atom_site_U_iso_or_equiv
    _atom_site_adp_type
    _atom_site_calc_flag
    _atom_site_occupancy
    _atom_site_disorder_assembly
    _atom_site_disorder_group
    S S1 0.87930(6) 0.23268(3) 0.81332(2) 0.05945(15) Uani d 1 . .
    C C1 0.68279(16) 0.11024(8) 0.99475(8) 0.0430(3) Uani d 1 . .
    H H1 0.567035 0.131511 0.991152 0.052 Uiso calc 1 . .
    C C2 0.79398(16) 0.16562(8) 0.94630(7) 0.0411(3) Uani d 1 . .
    C C3 0.78747(16) 0.14749(9) 0.86830(8) 0.0441(3) Uani d 1 . .
    N N4 0.72257(16) 0.07471(9) 0.84198(7) 0.0527(3) Uani d 1 . .
    C C5 0.6511(2) 0.00367(11) 0.89045(9) 0.0581(4) Uani d 1 . .
    H H5A 0.685682 -0.056803 0.873466 0.070 Uiso calc 1 . .
    H H5B 0.530492 0.006443 0.887046 0.070 Uiso calc 1 . .
    C C6 0.69925(16) 0.01268(9) 0.96758(8) 0.0458(3) Uani d 1 . .
    C C7 0.77226(18) -0.05134(9) 1.00803(9) 0.0512(3) Uani d 1 . .
    H H7 0.786148 -0.110657 0.989631 0.061 Uiso calc 1 . .
    C C8 0.8308(2) -0.03094(10) 1.08014(9) 0.0543(4) Uani d 1 . .
    H H8 0.871921 -0.079538 1.107742 0.065 Uiso calc 1 . .
    C C9 0.8293(2) 0.05336(11) 1.10934(9) 0.0544(3) Uani d 1 . .
    C C10 0.7554(2) 0.13333(9) 1.06827(8) 0.0492(3) Uani d 1 . .
    H H10 0.668392 0.162125 1.097811 0.059 Uiso calc 1 . .
    O O11 0.88721(16) 0.20355(7) 1.05266(6) 0.0584(3) Uani d 1 . .
    N N12 0.90369(16) 0.21466(8) 0.97783(7) 0.0486(3) Uani d 1 . .
    C C13 0.8627(3) 0.17816(14) 0.72661(9) 0.0685(5) Uani d 1 . .
    H H13A 0.748115 0.177828 0.711577 0.103 Uiso calc 1 . .
    H H13B 0.902781 0.115738 0.729744 0.103 Uiso calc 1 . .
    H H13C 0.928286 0.211794 0.692175 0.103 Uiso calc 1 . .
    C C14 0.8944(4) 0.07297(16) 1.18338(10) 0.0846(7) Uani d 1 . .
    H H14A 0.928090 0.016115 1.205768 0.127 Uiso calc 1 . .
    H H14B 0.808424 0.101512 1.211680 0.127 Uiso calc 1 . .
    H H14C 0.988454 0.113844 1.180153 0.127 Uiso calc 1 . .
loop_
    _atom_site_aniso_label
    _atom_site_aniso_U_11
    _atom_site_aniso_U_22
    _atom_site_aniso_U_33
    _atom_site_aniso_U_12
    _atom_site_aniso_U_13
    _atom_site_aniso_U_23
    S1 0.0740(3) 0.0518(2) 0.0525(2) -0.00919(18) 0.00304(17) 0.00618(15)
    C1 0.0366(6) 0.0335(5) 0.0588(7) 0.0038(4) 0.0087(5) 0.0000(5)
    C2 0.0417(6) 0.0302(5) 0.0513(7) 0.0016(4) 0.0033(5) -0.0005(5)
    C3 0.0415(6) 0.0407(6) 0.0502(7) 0.0004(5) -0.0010(5) 0.0000(5)
    N4 0.0512(6) 0.0494(6) 0.0576(7) -0.0054(5) -0.0049(5) -0.0056(5)
    C5 0.0584(8) 0.0449(7) 0.0710(10) -0.0145(7) -0.0018(7) -0.0085(7)
    C6 0.0394(6) 0.0339(6) 0.0641(8) -0.0058(5) 0.0093(6) -0.0037(5)
    C7 0.0477(7) 0.0319(5) 0.0739(9) -0.0012(5) 0.0151(7) -0.0008(6)
    C8 0.0523(8) 0.0436(7) 0.0669(9) 0.0072(6) 0.0129(7) 0.0123(6)
    C9 0.0590(8) 0.0511(8) 0.0530(8) 0.0045(7) 0.0112(6) 0.0062(6)
    C10 0.0542(7) 0.0393(6) 0.0540(7) 0.0051(6) 0.0137(6) -0.0016(5)
    O11 0.0802(8) 0.0458(5) 0.0493(6) -0.0139(5) -0.0003(5) -0.0045(4)
    N12 0.0596(7) 0.0358(5) 0.0504(6) -0.0081(5) 0.0009(5) -0.0014(4)
    C13 0.0823(12) 0.0727(11) 0.0507(8) 0.0071(9) 0.0068(8) -0.0005(8)
    C14 0.123(2) 0.0730(12) 0.0575(10) 0.0118(12) -0.0060(11) 0.0052(9)
_geom_special_details
;
 All esds (except the esd in the dihedral angle between two l.s. planes)
 are estimated using the full covariance matrix.  The cell esds are taken
 into account individually in the estimation of esds in distances, angles
 and torsion angles; correlations between esds in cell parameters are only
 used when they are defined by crystal symmetry.  An approximate (isotropic)
 treatment of cell esds is used for estimating esds involving l.s. planes.
;
loop_
    _geom_bond_atom_site_label_1
    _geom_bond_atom_site_label_2
    _geom_bond_site_symmetry_2
    _geom_bond_distance
    _geom_bond_publ_flag
    S1 C3 . 1.7610(14) ?
    S1 C13 . 1.7972(18) ?
    C1 C2 . 1.4984(18) ?
    C1 C6 . 1.5039(17) ?
    C1 C10 . 1.521(2) ?
    C1 H1 . 0.9800 ?
    C2 N12 . 1.2724(17) ?
    C2 C3 . 1.4723(19) ?
    C3 N4 . 1.2717(17) ?
    N4 C5 . 1.481(2) ?
    C5 C6 . 1.489(2) ?
    C5 H5A . 0.9700 ?
    C5 H5B . 0.9700 ?
    C6 C7 . 1.328(2) ?
    C7 C8 . 1.449(2) ?
    C7 H7 . 0.9300 ?
    C8 C9 . 1.334(2) ?
    C8 H8 . 0.9300 ?
    C9 C14 . 1.497(3) ?
    C9 C10 . 1.506(2) ?
    C10 O11 . 1.4942(18) ?
    C10 H10 . 0.9800 ?
    O11 N12 . 1.4045(16) ?
    C13 H13A . 0.9600 ?
    C13 H13B . 0.9600 ?
    C13 H13C . 0.9600 ?
    C14 H14A . 0.9600 ?
    C14 H14B . 0.9600 ?
    C14 H14C . 0.9600 ?
loop_
    _geom_angle_atom_site_label_1
    _geom_angle_atom_site_label_2
    _geom_angle_atom_site_label_3
    _geom_angle_site_symmetry_1
    _geom_angle_site_symmetry_3
    _geom_angle
    _geom_angle_publ_flag
    C3 S1 C13 . . 100.43(8) ?
    C2 C1 C6 . . 104.35(10) ?
    C2 C1 C10 . . 101.16(11) ?
    C6 C1 C10 . . 118.25(12) ?
    C2 C1 H1 . . 110.8 ?
    C6 C1 H1 . . 110.8 ?
    C10 C1 H1 . . 110.8 ?
    N12 C2 C3 . . 125.17(12) ?
    N12 C2 C1 . . 115.67(12) ?
    C3 C2 C1 . . 118.29(11) ?
    N4 C3 C2 . . 122.66(13) ?
    N4 C3 S1 . . 121.83(12) ?
    C2 C3 S1 . . 115.49(9) ?
    C3 N4 C5 . . 119.94(13) ?
    N4 C5 C6 . . 115.04(12) ?
    N4 C5 H5A . . 108.5 ?
    C6 C5 H5A . . 108.5 ?
    N4 C5 H5B . . 108.5 ?
    C6 C5 H5B . . 108.5 ?
    H5A C5 H5B . . 107.5 ?
    C7 C6 C5 . . 126.65(14) ?
    C7 C6 C1 . . 120.20(14) ?
    C5 C6 C1 . . 112.45(13) ?
    C6 C7 C8 . . 121.55(13) ?
    C6 C7 H7 . . 119.2 ?
    C8 C7 H7 . . 119.2 ?
    C9 C8 C7 . . 123.94(14) ?
    C9 C8 H8 . . 118.0 ?
    C7 C8 H8 . . 118.0 ?
    C8 C9 C14 . . 122.87(16) ?
    C8 C9 C10 . . 119.97(15) ?
    C14 C9 C10 . . 117.15(15) ?
    O11 C10 C9 . . 109.97(13) ?
    O11 C10 C1 . . 104.24(10) ?
    C9 C10 C1 . . 115.85(12) ?
    O11 C10 H10 . . 108.8 ?
    C9 C10 H10 . . 108.8 ?
    C1 C10 H10 . . 108.8 ?
    N12 O11 C10 . . 109.64(10) ?
    C2 N12 O11 . . 109.03(11) ?
    S1 C13 H13A . . 109.5 ?
    S1 C13 H13B . . 109.5 ?
    H13A C13 H13B . . 109.5 ?
    S1 C13 H13C . . 109.5 ?
    H13A C13 H13C . . 109.5 ?
    H13B C13 H13C . . 109.5 ?
    C9 C14 H14A . . 109.5 ?
    C9 C14 H14B . . 109.5 ?
    H14A C14 H14B . . 109.5 ?
    C9 C14 H14C . . 109.5 ?
    H14A C14 H14C . . 109.5 ?
    H14B C14 H14C . . 109.5 ?
loop_
    _geom_hbond_atom_site_label_D
    _geom_hbond_atom_site_label_H
    _geom_hbond_atom_site_label_A
    _geom_hbond_site_symmetry_A
    _geom_hbond_distance_DH
    _geom_hbond_distance_HA
    _geom_hbond_distance_DA
    _geom_hbond_angle_DHA
    _geom_hbond_publ_flag
    C1 H1 N12 4_457 0.98 2.64 3.4173(16) 135.9 yes
    C5 H5B Cg3 5_565 0.97 2.80 3.6158(17) 142 yes
_shelx_space_group_comment
;
The symmetry employed for this shelxl refinement is uniquely defined
by the following loop, which should always be used as a source of
symmetry information in preference to the above space-group names.
They are only intended as comments.
;
_shelx_estimated_absorpt_T_min     0.922
_shelx_estimated_absorpt_T_max     0.984
_shelx_hkl_file
;
  -1   0   0   -0.04    0.03
  -1   0   0    0.00    0.04
  -2   0   0   -3.20    0.08
  -2   0   0   -3.09    0.06
   3   0   0    0.09    0.43
   3   0   0   -0.27    0.44
   3   0   0    0.24    0.44
   3   0   0    0.25    0.38
  -3   0   0    0.08    0.27
  -3   0   0    0.10    0.33
  -3   0   0   -0.32    0.41
  -3   0   0    0.11    0.12
  -3   0   0   -0.48    0.48
  -3   0   0    0.90    0.47
   3   0   0    0.24    0.45
  -4   0   0 1994.68   66.24
   4   0   0 2120.24   69.77
   4   0   0 2070.33   65.94
  -4   0   0 2104.21   69.74
  -4   0   0 2079.97   70.09
   4   0   0 2114.11   69.68
  -4   0   0 1958.21   70.97
   4   0   0 2038.52   70.25
   4   0   0 2128.28   69.83
  -4   0   0 2098.79   70.54
   5   0   0    0.03    0.59
  -5   0   0   -0.75    0.60
   5   0   0   -0.12    0.58
   5   0   0    0.40    0.56
  -5   0   0   -0.48    0.58
  -5   0   0    0.12    0.62
   5   0   0   -0.95    0.51
   5   0   0   -0.12    0.65
  -5   0   0    0.15    0.21
  -6   0   0    5.92    0.76
   6   0   0    6.05    0.89
   6   0   0    5.10    0.82
   6   0   0    4.34    0.84
  -6   0   0    4.95    0.91
  -6   0   0    5.26    0.83
  -6   0   0    5.66    0.91
   6   0   0    4.18    0.92
   7   0   0   -0.05    0.81
  -7   0   0   -0.54    0.66
   7   0   0   -0.75    0.83
   7   0   0    0.12    0.72
  -7   0   0    0.55    0.86
  -7   0   0   -1.32    0.71
  -7   0   0   -0.24    0.80
   7   0   0   -0.67    0.75
   8   0   0   12.78    1.20
  -8   0   0   11.64    1.04
   8   0   0    9.28    1.23
   8   0   0    9.69    1.39
  -8   0   0   11.96    1.31
   8   0   0   11.34    1.23
  -8   0   0   10.80    1.28
  -8   0   0   10.84    1.06
  -9   0   0   -0.75    0.76
  -9   0   0    1.19    1.06
   9   0   0    0.53    1.25
  -9   0   0   -0.67    0.78
  -9   0   0   -1.46    1.08
 -10   0   0   38.64    2.42
  10   0   0   43.00    2.83
 -10   0   0   39.27    2.41
  11   0   0    1.82    1.51
 -11   0   0   -0.16    1.06
 -11   0   0   -2.40    1.14
   0  -1   0    0.03    0.06
   0  -1   0    0.01    0.09
   0   1   0   -0.02    0.06
   0   1   0   -0.05    0.03
   0   1   0    0.06    0.05
   0   1   0    0.08    0.04
   0  -1   0   -0.07    0.08
   0  -1   0    0.00    0.10
   0   1   0   -0.03    0.08
   0  -1   0   -0.01    0.04
   0  -1   0   -0.11    0.07
  -1   1   0   -6.40    0.25
  -1  -1   0   -5.28    0.20
   1  -1   0   -6.57    0.23
   1  -1   0   -5.78    0.29
  -1   1   0   -5.60    0.29
  -1   1   0   -5.00    0.28
  -1   1   0   -5.61    0.30
   1  -1   0   -6.25    0.24
  -1  -1   0   -5.44    0.21
   1  -1   0   -5.95    0.24
   1  -1   0   -6.59    0.24
  -1   1   0   -5.42    0.24
   3   1   0   -0.28    0.36
  -3  -1   0   -0.07    0.33
  -3   1   0   -0.71    0.48
  -3  -1   0   -0.72    0.41
   3  -1   0   -0.37    0.44
  -3  -1   0   -0.80    0.36
  -3   1   0   -0.91    0.41
  -3   1   0   -0.47    0.45
   3  -1   0   -0.72    0.44
   3  -1   0   -1.59    0.48
  -3   1   0   -1.16    0.46
  -3  -1   0   -1.37    0.40
   3  -1   0   -0.78    0.49
   3  -1   0   -0.34    0.46
   3   1   0   -0.37    0.41
   3   1   0   -0.56    0.34
   3   1   0   -0.54    0.39
   3  -1   0   -0.09    0.49
   3   1   0   -0.75    0.39
   3   1   0   -0.16    0.41
  -4   1   0  158.87    5.52
   4  -1   0  184.66    5.87
   4  -1   0  176.29    5.79
   4   1   0  153.77    5.78
   4  -1   0  165.93    5.49
   4   1   0  168.39    5.69
   4  -1   0  155.80    5.92
   4   1   0  159.10    5.43
   4   1   0  162.27    5.40
  -4  -1   0  170.89    5.38
  -4  -1   0  146.97    5.80
  -4   1   0  178.75    5.50
  -4   1   0  158.41    5.93
  -4  -1   0  141.52    5.75
  -4   1   0  182.53    5.73
  -4  -1   0  160.90    5.41
   4   1   0  184.03    5.76
   4  -1   0  168.66    5.55
   4   1   0  146.35    5.75
  -4   1   0  151.77    5.87
   4  -1   0  144.35    5.85
   5  -1   0    0.11    0.56
   5   1   0   -0.34    0.53
  -5   1   0    1.31    0.69
   5  -1   0   -0.23    0.69
  -5  -1   0   -0.74    0.49
   5   1   0    0.32    0.51
  -5   1   0   -0.25    0.50
  -5  -1   0   -0.33    0.57
  -5   1   0    0.22    0.73
  -5  -1   0    0.50    0.62
  -5   1   0   -0.32    0.44
  -5  -1   0    0.94    0.46
   5  -1   0    0.14    0.68
  -5   1   0   -0.69    0.60
   5   1   0    0.01    0.61
  -5   1   0    0.80    0.59
   5   1   0    0.70    0.55
   5  -1   0   -0.64    0.61
   5   1   0   -0.01    0.48
  -6   1   0  677.88   23.14
   6   1   0  703.23   23.35
  -6   1   0  699.56   23.22
   6   1   0  705.36   23.57
  -6   1   0  689.60   22.20
  -6  -1   0  686.78   22.08
   6   1   0  689.34   23.27
   6  -1   0  695.67   23.66
   6  -1   0  720.67   23.35
  -6   1   0  686.83   23.69
  -6  -1   0  710.80   22.02
  -6   1   0  672.47   23.75
   6   1   0  690.73   22.07
   6  -1   0  683.30   23.42
  -6  -1   0  671.65   23.67
  -6  -1   0  683.71   23.57
  -7   1   0   -0.18    0.82
   7   1   0   -0.20    0.86
  -7  -1   0    0.02    0.58
  -7  -1   0    0.17    0.64
   7  -1   0   -0.49    0.94
  -7   1   0   -0.23    0.36
  -7  -1   0   -0.25    0.83
  -7   1   0   -1.06    0.88
   7  -1   0   -0.46    0.83
  -7  -1   0    0.31    0.76
  -7   1   0    0.95    0.88
   7  -1   0   -0.78    0.78
   7   1   0   -0.02    0.74
   7   1   0    0.18    0.68
   7  -1   0   -0.60    0.80
   7   1   0   -1.52    0.66
   8   1   0   98.79    3.97
  -8   1   0   95.85    3.69
  -8   1   0   93.65    4.03
  -8   1   0   99.51    3.65
   8   1   0   88.63    3.55
   8  -1   0   92.02    3.74
  -8  -1   0   95.45    3.81
   8  -1   0   95.77    4.10
  -8  -1   0   95.40    3.34
  -8  -1   0   91.09    3.86
   8   1   0   94.05    3.95
  -8  -1   0   93.61    3.34
   8  -1   0   87.57    3.92
  -8   1   0   92.60    4.00
   8   1   0   86.81    3.72
   8  -1   0   96.59    4.11
  -9   1   0    0.16    0.96
  -9   1   0   -0.24    0.96
  -9  -1   0   -0.08    1.00
   9   1   0   -0.47    1.13
  -9   1   0    0.29    1.19
  -9  -1   0   -0.86    0.98
   9  -1   0   -1.12    1.24
  -9   1   0   -0.62    1.19
  10   1   0   36.68    2.60
 -10   1   0   37.06    1.94
  10  -1   0   36.91    2.74
 -10   1   0   35.73    2.53
 -10  -1   0   35.30    2.12
 -10  -1   0   36.23    2.16
 -10   1   0   38.89    2.44
 -11  -1   0    0.26    0.87
  11   1   0    1.51    1.41
 -11   1   0   -0.37    1.24
  11  -1   0   -0.26    1.52
   0   2   0    2.03    0.48
   0  -2   0    1.76    0.45
   0   2   0    1.15    0.48
   0  -2   0    3.21    0.43
   0  -2   0    2.41    0.54
   0   2   0    2.71    0.50
   0  -2   0    3.01    0.49
   0  -2   0    1.73    0.53
   0   2   0    1.67    0.45
   0   2   0    0.02    0.40
   0  -2   0    0.12    0.43
   1   2   0   -1.09    0.23
   1   2   0   -1.05    0.25
  -1  -2   0   -1.09    0.24
   1  -2   0   -1.50    0.34
  -1  -2   0   -0.80    0.27
  -1   2   0   -2.05    0.34
   1  -2   0   -1.33    0.32
  -1  -2   0   -1.16    0.26
  -1  -2   0   -1.20    0.19
  -1  -2   0   -1.63    0.06
  -1   2   0   -1.47    0.35
   1   2   0   -1.16    0.24
   1  -2   0   -1.66    0.31
   1  -2   0   -1.56    0.32
  -1   2   0   -1.83    0.36
   1   2   0   -1.03    0.26
   1  -2   0   -1.52    0.35
  -1   2   0   -1.64    0.36
   1   2   0   -0.90    0.23
  -1   2   0   -1.42    0.29
   1  -2   0   -1.41    0.35
  -1  -2   0   -1.69    0.06
  -1   2   0   -1.62    0.32
   2  -2   0 5094.72  167.79
   2  -2   0 4866.63  158.38
   2  -2   0 5063.43  169.91
   2  -2   0 4789.40  166.73
  -2   2   0 5013.65  170.19
  -2   2   0 4767.11  167.26
  -2   2   0 5079.74  167.02
   2  -2   0 5044.78  169.68
  -2   2   0 5100.68  159.28
  -2   2   0 4972.60  158.33
  -2   2   0 5040.72  169.68
   2  -2   0 5072.08  158.81
   3  -2   0    0.59    0.49
  -3   2   0    0.67    0.58
  -3  -2   0    0.12    0.37
   3   2   0    0.35    0.36
  -3   2   0    0.02    0.58
   3  -2   0    0.57    0.52
   3   2   0    0.11    0.37
   3  -2   0    1.08    0.58
   3  -2   0   -0.81    0.55
   3   2   0   -0.20    0.34
  -3   2   0   -0.22    0.46
   3   2   0    0.11    0.36
   3  -2   0    0.64    0.49
   3   2   0    0.27    0.33
  -3  -2   0   -0.22    0.40
  -3   2   0   -0.08    0.14
  -3   2   0   -0.27    0.48
  -3   2   0    0.35    0.49
   3   2   0    0.77    0.34
  -3  -2   0   -0.01    0.32
   3  -2   0   -0.04    0.56
   4  -2   0 2857.00   89.25
  -4   2   0 2742.64   96.30
  -4  -2   0 2739.53   89.97
   4  -2   0 2944.97   95.72
  -4  -2   0 2815.83   95.77
   4  -2   0 2802.31   95.65
   4   2   0 2712.32   89.32
   4   2   0 2823.11   94.71
   4   2   0 2882.85   95.44
  -4   2   0 2624.74   90.23
   4   2   0 2713.97   94.35
  -4   2   0 2702.08   94.36
  -4   2   0 2899.49   88.85
   4  -2   0 2686.89   94.71
  -4   2   0 2904.79   94.22
   4   2   0 2886.02   89.22
   4  -2   0 2797.13   94.37
  -4  -2   0 2883.25   89.59
   4   2   0 2878.65   95.82
  -4  -2   0 2829.59   96.35
  -4   2   0 2748.14   95.63
   4  -2   0 2975.86   89.00
   5  -2   0   -0.17    0.67
  -5  -2   0    0.02    0.41
  -5   2   0    1.29    0.77
   5  -2   0    1.00    0.73
  -5  -2   0   -0.11    0.51
  -5  -2   0    0.01    0.42
   5  -2   0   -0.05    0.63
   5   2   0   -0.66    0.46
   5   2   0   -0.36    0.48
   5   2   0   -0.42    0.53
   5  -2   0   -0.20    0.69
   5   2   0   -1.15    0.47
  -5   2   0   -0.02    0.68
   5  -2   0   -0.07    0.60
   5   2   0   -1.05    0.53
  -5   2   0    0.34    0.63
  -5   2   0    0.14    0.76
   5   2   0   -1.20    0.44
  -5   2   0   -0.29    0.46
  -5   2   0    0.22    0.64
  -5  -2   0   -0.71    0.56
   6  -2   0  456.58   15.34
  -6  -2   0  455.12   14.32
   6  -2   0  452.21   15.57
   6   2   0  465.06   15.24
   6   2   0  454.51   15.18
  -6   2   0  462.04   15.62
  -6   2   0  445.02   14.54
  -6  -2   0  452.64   14.37
   6   2   0  426.51   14.35
  -6   2   0  434.54   14.61
  -6   2   0  459.33   15.15
  -6   2   0  417.41   15.61
   6   2   0  436.35   15.33
   6  -2   0  461.50   15.46
  -6  -2   0  431.47   15.43
  -6  -2   0  441.33   15.36
  -6   2   0  456.61   15.14
   7   2   0   -0.78    0.69
   7  -2   0    0.30    0.89
  -7  -2   0   -0.73    0.75
   7  -2   0    0.05    1.02
  -7   2   0   -0.01    0.94
   7   2   0   -0.46    0.82
  -7   2   0    1.88    0.96
  -7   2   0   -1.08    0.75
   7  -2   0   -0.49    0.84
  -7   2   0   -0.15    0.93
  -7  -2   0   -1.15    0.74
   7   2   0   -0.81    0.64
  -7   2   0   -0.27    0.54
  -7  -2   0   -0.91    0.51
  -7  -2   0   -1.12    0.50
   7   2   0   -0.58    0.60
   8  -2   0  195.38    7.02
  -8  -2   0  198.81    7.24
  -8   2   0  203.61    7.04
  -8   2   0  202.08    7.60
  -8   2   0  195.82    7.55
   8   2   0  202.19    7.28
   8  -2   0  203.84    7.58
   8  -2   0  205.41    7.49
   8   2   0  189.63    7.07
   8   2   0  194.44    6.72
   8   2   0  199.84    7.28
  -8  -2   0  208.04    7.18
   8  -2   0  197.04    7.45
  -9  -2   0    0.00    0.93
   9  -2   0   -1.33    1.30
  -9   2   0    1.04    1.27
  -9   2   0   -1.54    1.08
  -9   2   0   -0.29    1.22
  -9  -2   0   -1.90    0.84
   9   2   0    0.05    1.13
  10  -2   0   13.72    1.90
 -10  -2   0   13.47    1.13
 -10   2   0   13.72    1.66
 -10  -2   0   14.45    1.37
 -10   2   0   16.22    1.86
  10   2   0   15.21    1.62
 -10   2   0   14.91    1.40
  11   2   0    0.85    1.34
  11  -2   0   -1.30    1.66
 -11   2   0   -1.93    1.33
   0  -3   0   -0.02    0.27
   0  -3   0   -0.33    0.33
   0   3   0    0.04    0.28
   0   3   0   -0.56    0.35
   0   3   0   -0.07    0.35
   0  -3   0   -0.25    0.33
   0   3   0   -0.21    0.35
   0   3   0    0.25    0.38
   0  -3   0    0.35    0.36
   0  -3   0   -0.11    0.39
   0  -3   0    0.34    0.34
   0   3   0   -0.42    0.32
   1   3   0    0.01    0.32
   1   3   0    0.83    0.38
   1  -3   0    0.20    0.52
  -1  -3   0   -0.10    0.32
   1   3   0    0.55    0.34
  -1   3   0   -0.57    0.39
   1  -3   0    0.22    0.45
   1  -3   0    0.02    0.48
   1   3   0    0.58    0.36
  -1   3   0    0.33    0.45
  -1   3   0    0.19    0.48
  -1  -3   0    0.65    0.32
  -1  -3   0   -0.02    0.23
  -1   3   0    0.49    0.48
  -1  -3   0    0.19    0.37
  -1   3   0   -0.04    0.45
   1  -3   0   -0.08    0.36
   1   3   0    0.47    0.36
   1  -3   0    0.48    0.42
  -1   3   0    0.16    0.38
   1   3   0    0.83    0.27
   1  -3   0    1.75    0.51
  -1  -3   0   -0.14    0.35
   2  -3   0 9999.50  327.63
  -2   3   0 9148.20  322.91
  -2   3   0 9907.30  306.08
  -2   3   0 9711.70  327.55
   2  -3   0 9707.42  322.41
   3  -3   0   -0.58    0.57
  -3   3   0   -0.52    0.66
  -3   3   0    0.47    0.66
   3  -3   0   -0.80    0.52
   3  -3   0   -0.68    0.53
   3   3   0    0.20    0.37
  -3   3   0   -0.12    0.54
   3  -3   0   -0.45    0.54
   3  -3   0    0.03    0.56
   3   3   0    0.21    0.36
  -3  -3   0   -0.09    0.38
  -3   3   0   -0.10    0.57
  -3   3   0   -1.13    0.51
   3   3   0   -0.01    0.33
   3   3   0    0.10    0.35
   3   3   0    0.27    0.35
  -3  -3   0    0.04    0.32
  -3  -3   0   -0.16    0.32
   3   3   0   -0.04    0.38
   3  -3   0    0.49    0.65
  -3  -3   0    0.82    0.46
  -3   3   0   -1.37    0.59
  -4  -3   0  134.81    4.55
   4  -3   0  121.79    4.61
  -4   3   0  117.66    4.58
  -4  -3   0  137.23    4.47
  -4   3   0  146.04    4.88
  -4   3   0  134.83    4.52
  -4  -3   0  115.23    4.12
  -4   3   0  115.17    4.60
   4  -3   0  138.81    4.90
   4   3   0  123.30    4.22
  -4  -3   0  115.01    4.11
   4   3   0  125.41    4.15
   4  -3   0  112.17    4.67
   4  -3   0  117.65    4.47
   4   3   0  108.37    4.36
  -4   3   0  126.80    4.47
   5  -3   0   -0.35    0.79
  -5   3   0    0.77    0.64
  -5  -3   0   -0.12    0.38
   5  -3   0   -0.07    0.72
  -5   3   0   -0.15    0.81
   5   3   0    0.26    0.47
   5   3   0   -0.19    0.52
   5   3   0   -0.39    0.44
  -5  -3   0    0.18    0.41
   5  -3   0   -0.13    0.70
   5  -3   0   -0.86    0.79
  -5   3   0   -0.29    0.72
   5  -3   0   -1.61    0.72
  -5  -3   0    0.11    0.49
  -5   3   0   -0.74    0.70
  -5   3   0   -0.30    0.68
   5   3   0    0.10    0.44
  -5  -3   0   -0.45    0.56
   5   3   0    0.13    0.54
   5   3   0    0.61    0.51
  -5   3   0   -1.05    0.71
  -6  -3   0  107.22    4.06
   6   3   0  105.20    3.81
  -6   3   0  109.81    4.54
   6   3   0  113.35    4.12
  -6  -3   0  107.97    4.15
  -6   3   0  109.38    4.25
  -6  -3   0  112.65    3.71
   6   3   0  109.72    4.03
  -6   3   0  113.23    4.19
  -6  -3   0  111.15    3.71
   6  -3   0  109.13    4.47
   6  -3   0  110.18    4.37
   6  -3   0  113.51    4.19
   6  -3   0  107.52    4.42
  -6   3   0  114.35    4.19
  -6   3   0  109.33    4.55
   6   3   0  113.93    4.11
  -7  -3   0    0.06    0.69
  -7   3   0   -1.13    1.07
  -7   3   0   -0.95    0.91
  -7   3   0    1.25    1.09
   7   3   0    0.04    0.68
   7  -3   0   -0.80    0.95
   7   3   0    0.41    0.64
   7  -3   0   -1.61    1.12
   7  -3   0   -1.13    0.95
   7   3   0   -0.68    0.54
  -7  -3   0   -0.51    0.76
   7   3   0   -0.24    0.79
  -7   3   0    0.02    1.07
  -7   3   0   -0.59    0.68
   8  -3   0   64.53    3.29
   8  -3   0   66.65    3.14
   8   3   0   69.01    2.98
  -8  -3   0   66.24    2.75
  -8  -3   0   63.15    2.80
   8   3   0   61.37    2.62
   8   3   0   66.70    3.01
  -8   3   0   71.48    3.20
  -8   3   0   64.36    2.65
  -8   3   0   68.71    3.18
   8  -3   0   72.64    3.54
  -8   3   0   66.52    3.40
  -8   3   0   65.39    3.36
   8  -3   0   65.74    3.46
  -9  -3   0    1.68    0.79
  -9   3   0   -1.05    1.23
   9  -3   0   -1.03    1.22
   9   3   0    1.30    1.10
  -9   3   0   -1.44    1.23
  -9   3   0   -0.23    1.27
  -9  -3   0    1.46    0.75
   9  -3   0    0.13    1.35
  10  -3   0   10.85    1.84
  10   3   0   15.32    1.56
 -10   3   0   15.29    1.59
 -10   3   0   14.83    1.80
  11  -3   0   -1.69    1.62
 -11   3   0    0.69    1.13
  11   3   0    0.24    1.30
 -11   3   0    0.16    1.37
   0  -4   0 2912.28  100.61
   0   4   0 3204.33  101.95
   0  -4   0 3238.49  102.77
   0   4   0 2972.70   95.88
   0  -4   0 2987.64  102.48
   0  -4   0 2962.05  100.14
   0   4   0 2816.36  100.74
   0  -4   0 3058.55   95.55
   0   4   0 2988.71  102.50
   0  -4   0 2976.89   95.77
   0   4   0 2886.50  100.51
   0   4   0 2984.26   95.41
   1  -4   0   -0.17    0.51
   1  -4   0   -0.35    0.51
  -1   4   0   -0.43    0.54
   1   4   0    0.18    0.33
  -1  -4   0    0.02    0.12
   1   4   0   -0.44    0.40
   1  -4   0   -1.00    0.49
   1  -4   0   -0.87    0.49
  -1  -4   0    0.16    0.42
   1   4   0   -0.24    0.37
  -1   4   0   -0.57    0.46
  -1   4   0   -0.83    0.49
   1   4   0   -0.71    0.42
   1  -4   0   -0.20    0.44
   1  -4   0    0.04    0.46
   1   4   0   -0.11    0.42
  -1   4   0   -0.32    0.46
  -1   4   0   -1.13    0.57
   1   4   0    0.01    0.42
  -1  -4   0   -0.70    0.44
  -1  -4   0   -0.18    0.38
  -1  -4   0    0.15    0.42
   2  -4   0 1116.58   36.72
   2   4   0 1094.60   34.22
   2   4   0 1056.72   37.10
  -2   4   0 1088.52   34.38
  -2   4   0 1062.81   36.66
   2  -4   0 1105.89   34.36
  -2  -4   0 1085.59   37.05
   2   4   0 1117.85   36.61
  -2  -4   0 1073.77   34.81
   2  -4   0 1109.45   36.08
  -2  -4   0 1070.21   37.14
  -2   4   0 1077.39   34.28
   2  -4   0 1082.16   36.23
  -2   4   0 1028.63   36.70
  -2   4   0 1073.76   36.48
   2   4   0 1075.46   34.55
   2  -4   0 1064.55   34.30
  -2   4   0 1147.35   36.17
   2  -4   0 1079.91   36.69
   2   4   0 1040.88   36.89
  -2  -4   0 1071.11   36.65
   3  -4   0    0.76    0.75
  -3   4   0   -0.46    0.66
   3   4   0    0.69    0.38
   3   4   0    1.38    0.42
  -3  -4   0    0.44    0.49
  -3   4   0   -0.58    0.65
   3   4   0    0.75    0.42
  -3   4   0    0.16    0.68
  -3   4   0    0.21    0.74
  -3   4   0    0.09    0.62
   3   4   0    1.02    0.44
  -3  -4   0   -0.07    0.38
   3  -4   0    0.06    0.55
   3  -4   0    0.69    0.58
   3   4   0    0.27    0.38
  -3  -4   0    1.16    0.35
  -3  -4   0   -0.13    0.45
   3  -4   0   -0.95    0.69
   3  -4   0   -0.19    0.64
   3   4   0    0.62    0.39
  -3   4   0   -0.33    0.64
   3  -4   0   -0.06    0.65
  -4  -4   0 3666.82  124.77
   4   4   0 3711.93  124.80
  -4   4   0 3517.05  116.96
   4  -4   0 3792.03  125.35
  -4   4   0 3700.29  124.92
   4  -4   0 3551.06  116.47
  -4  -4   0 3694.65  117.38
  -4   4   0 3474.92  124.55
   4   4   0 3578.42  116.28
  -4   4   0 3728.26  122.69
   4   4   0 3642.85  122.98
  -4   4   0 3675.71  122.93
   4  -4   0 3838.61  122.97
   4   4   0 3664.18  116.23
  -4   4   0 3782.45  116.85
   4  -4   0 3690.20  124.91
  -4  -4   0 3761.84  116.92
  -4  -4   0 3693.12  125.50
   4   4   0 3642.25  122.89
   4   4   0 3684.46  124.32
   4  -4   0 3603.19  123.94
  -5  -4   0   -0.05    0.38
   5   4   0   -0.39    0.48
   5  -4   0   -0.54    0.74
   5   4   0   -0.91    0.43
  -5   4   0    0.15    0.81
   5  -4   0   -0.23    0.76
  -5   4   0   -0.23    0.45
   5  -4   0   -1.17    0.76
  -5   4   0   -0.76    0.86
   5   4   0    0.37    0.46
  -5  -4   0   -0.28    0.51
   5   4   0   -0.29    0.43
  -5  -4   0   -0.05    0.58
   5  -4   0   -1.08    0.82
   5  -4   0   -1.43    0.81
  -5   4   0   -0.54    0.72
  -5   4   0   -1.37    0.79
  -5  -4   0   -0.01    0.39
   5   4   0   -0.45    0.53
   6  -4   0   34.96    2.32
   6   4   0   29.78    1.76
  -6  -4   0   34.19    1.64
   6  -4   0   35.67    2.12
  -6  -4   0   30.08    1.70
   6   4   0   31.17    1.54
  -6   4   0   35.73    2.07
   6   4   0   28.94    1.72
  -6   4   0   36.85    2.25
   6  -4   0   37.97    2.25
  -6   4   0   36.14    2.22
   6   4   0   32.58    1.58
  -6   4   0   36.01    2.24
   6  -4   0   35.91    2.18
  -6   4   0   30.27    2.05
   7  -4   0   -0.98    1.13
   7   4   0   -0.28    0.79
  -7  -4   0    0.33    0.72
  -7  -4   0    0.68    0.68
   7   4   0   -0.31    0.71
  -7   4   0   -0.12    1.13
   7  -4   0   -0.41    0.97
   7  -4   0    0.29    1.08
  -7   4   0    0.08    0.84
   7  -4   0   -2.11    1.08
   7   4   0    0.74    0.61
  -7   4   0    0.73    1.13
  -7   4   0    1.00    1.11
  -7   4   0   -1.15    1.17
   7   4   0    0.86    0.48
   8   4   0   60.13    2.79
  -8  -4   0   58.70    2.54
  -8   4   0   66.71    3.47
  -8   4   0   59.40    3.31
  -8  -4   0   59.60    2.48
   8  -4   0   61.50    3.29
   8  -4   0   67.37    3.52
   8   4   0   62.72    2.84
  -8   4   0   66.50    3.25
   8  -4   0   59.04    3.46
  -8   4   0   60.86    2.74
  -9   4   0   -1.55    1.28
   9  -4   0   -0.68    1.39
   9  -4   0   -1.24    1.23
  -9   4   0   -1.30    1.37
  -9   4   0    0.08    1.30
   9   4   0   -0.13    0.99
  10  -4   0    0.67    1.66
  10   4   0    0.50    1.13
 -10   4   0   -1.08    1.43
 -10   4   0    0.32    1.39
  11   4   0   -0.53    1.20
 -11   4   0   -2.01    1.43
  11  -4   0   -0.48    1.72
 -11   4   0    1.60    1.32
   0  -5   0    0.22    0.36
   0   5   0    0.32    0.40
   0  -5   0    0.97    0.58
   0   5   0    0.20    0.47
   0   5   0   -0.30    0.48
   0   5   0    0.39    0.52
   0  -5   0    0.32    0.51
   0   5   0    0.08    0.55
   0   5   0    0.12    0.52
   0  -5   0   -0.77    0.47
   0  -5   0   -1.16    0.52
   0  -5   0    0.37    0.59
   1  -5   0   -0.99    0.58
   1  -5   0   -1.19    0.42
  -1   5   0   -0.56    0.52
   1  -5   0   -1.12    0.60
  -1  -5   0   -0.64    0.50
  -1  -5   0   -0.77    0.36
  -1  -5   0   -1.12    0.49
   1  -5   0   -1.15    0.58
  -1  -5   0   -0.51    0.42
   1   5   0   -0.59    0.46
   1   5   0   -0.40    0.48
  -1  -5   0   -1.02    0.49
  -1   5   0   -0.99    0.53
   1  -5   0   -0.86    0.52
  -1   5   0   -0.94    0.60
  -1  -5   0   -0.82    0.28
  -1   5   0   -0.84    0.61
  -1   5   0   -0.59    0.60
   1   5   0   -0.83    0.51
   1   5   0   -0.65    0.49
   1  -5   0   -0.43    0.53
   1   5   0   -0.43    0.38
   1   5   0   -1.30    0.48
   2   5   0  895.32   30.46
  -2  -5   0  946.78   28.88
   2  -5   0  957.18   30.51
   2   5   0  952.54   30.90
  -2  -5   0  946.33   30.99
   2  -5   0  903.94   30.64
  -2  -5   0  904.59   30.58
  -2   5   0  969.55   31.06
  -2   5   0  866.93   30.56
   2  -5   0  869.22   29.03
   2   5   0  921.49   28.87
  -2   5   0  865.22   30.53
  -2   5   0  887.90   29.07
  -2  -5   0  911.14   30.92
   2   5   0  889.56   30.56
   2   5   0  872.73   31.11
   2  -5   0  934.82   31.09
   2  -5   0  969.74   31.08
  -2  -5   0  888.09   29.18
   2  -5   0  911.65   29.03
   2   5   0  916.48   28.93
  -2   5   0  884.28   31.06
  -2   5   0  902.96   29.00
  -3   5   0    0.66    0.76
   3   5   0    0.46    0.45
  -3  -5   0   -0.53    0.46
   3  -5   0   -0.19    0.73
  -3   5   0    0.09    0.80
   3   5   0    0.31    0.46
  -3  -5   0    0.43    0.51
  -3  -5   0    0.69    0.26
   3  -5   0    0.01    0.59
   3   5   0   -0.30    0.46
   3  -5   0   -0.11    0.76
   3   5   0    1.32    0.51
  -3  -5   0    0.01    0.19
   3  -5   0   -0.25    0.72
   3  -5   0   -0.38    0.72
  -3   5   0   -0.54    0.72
  -3   5   0    0.20    0.64
  -3  -5   0    0.11    0.51
  -3   5   0   -0.48    0.68
   3   5   0    0.18    0.46
  -3   5   0   -0.91    0.60
  -4  -5   0  936.19   34.55
   4  -5   0 1002.73   34.42
   4  -5   0 1046.02   34.03
   4  -5   0 1073.54   33.88
  -4   5   0  955.90   34.45
   4   5   0 1073.46   33.73
  -4  -5   0 1012.45   34.22
   4   5   0 1004.89   33.85
   4   5   0 1028.32   31.98
   4   5   0  957.27   34.11
   4  -5   0 1020.49   34.50
   4   5   0  985.80   31.94
  -4  -5   0 1038.71   32.14
  -4   5   0 1021.66   33.89
   4  -5   0 1014.99   32.23
  -4   5   0  993.24   34.44
  -4   5   0 1070.43   32.22
   4   5   0  982.83   34.18
  -4  -5   0 1013.76   32.00
  -4   5   0  956.90   32.25
   5  -5   0   -1.06    0.80
   5  -5   0   -1.50    0.88
   5   5   0   -0.74    0.53
  -5   5   0   -0.96    0.78
  -5   5   0   -0.69    0.92
   5   5   0   -0.41    0.46
   5   5   0   -0.09    0.48
   5   5   0    0.17    0.56
  -5  -5   0    0.89    0.62
  -5  -5   0    0.45    0.43
   5  -5   0   -1.68    0.93
  -5  -5   0    0.68    0.57
  -5   5   0   -0.08    0.97
  -5   5   0    0.27    0.99
  -5   5   0   -0.55    0.95
   5  -5   0   -0.91    0.85
   5   5   0    0.53    0.50
   6  -5   0 1103.36   35.91
  -6   5   0 1106.48   38.42
   6  -5   0 1091.46   37.88
   6   5   0 1137.66   37.50
  -6  -5   0 1115.71   38.19
   6  -5   0 1151.93   37.76
  -6  -5   0 1140.59   38.05
  -6   5   0 1170.42   37.70
  -6   5   0 1155.85   36.02
   6   5   0 1082.92   35.50
   6  -5   0 1123.78   38.34
   6   5   0 1091.74   38.01
  -6   5   0 1138.78   35.87
   6   5   0 1108.30   37.47
  -7   5   0   -0.56    1.16
   7   5   0    0.42    0.73
   7   5   0    0.09    0.75
   7  -5   0    1.39    1.07
  -7   5   0   -0.81    1.21
  -7   5   0   -0.49    1.07
   7  -5   0    0.72    1.12
  -7   5   0   -0.56    1.13
  -7  -5   0   -0.70    0.62
  -7  -5   0    0.94    0.69
   7  -5   0    0.06    1.24
   7   5   0   -1.10    0.60
  -7   5   0   -0.47    0.94
   7  -5   0   -1.35    1.13
   8   5   0   66.33    2.86
  -8   5   0   65.13    3.46
  -8   5   0   67.21    3.58
  -8  -5   0   67.10    2.56
   8  -5   0   62.41    3.39
  -8   5   0   69.99    3.41
   8   5   0   63.68    2.92
   8  -5   0   59.71    3.54
   9  -5   0   -0.33    1.46
  -9   5   0   -2.22    1.25
  -9   5   0   -0.74    1.47
   9   5   0    0.55    0.96
  -9   5   0   -0.91    1.35
 -10   5   0    7.47    1.73
  10   5   0   11.11    1.31
  10  -5   0    8.37    1.99
 -10   5   0    7.61    1.67
   0   6   0   53.92    2.65
   0   6   0   76.59    2.77
   0  -6   0   61.09    2.71
   0   6   0   57.70    2.52
   0  -6   0   59.98    2.53
   0  -6   0   71.33    2.84
   0  -6   0   66.52    2.55
   0   6   0   67.68    2.71
   0  -6   0   76.88    2.80
   0   6   0   67.04    2.59
   0   6   0   63.14    2.50
   0  -6   0   61.29    2.53
  -1  -6   0    0.90    0.53
   1   6   0   -0.09    0.43
   1   6   0    1.08    0.57
   1   6   0   -0.15    0.46
  -1  -6   0    1.04    0.58
  -1   6   0    0.23    0.60
   1  -6   0    0.05    0.56
  -1   6   0    0.53    0.50
   1  -6   0   -0.36    0.61
  -1   6   0   -0.05    0.55
   1  -6   0   -0.21    0.44
   1  -6   0   -0.85    0.65
  -1   6   0    0.20    0.67
  -1  -6   0    0.38    0.58
  -1   6   0    0.07    0.59
   1   6   0    0.51    0.49
  -1  -6   0   -0.18    0.52
   1   6   0   -0.26    0.55
  -1   6   0    0.55    0.63
  -1  -6   0    0.14    0.36
   1  -6   0   -0.03    0.60
   1   6   0    0.81    0.52
   1  -6   0   -0.28    0.60
  -1  -6   0    0.29    0.45
   2  -6   0  262.59    8.99
   2  -6   0  256.83    8.86
  -2   6   0  264.31    8.98
  -2   6   0  257.63    9.11
  -2   6   0  249.20    8.52
   2   6   0  249.24    8.66
  -2   6   0  243.84    9.09
  -2  -6   0  240.96    8.71
   2   6   0  244.29    8.87
  -2  -6   0  261.26    8.91
   2  -6   0  245.84    8.50
  -2  -6   0  247.78    8.31
  -2  -6   0  251.68    8.89
  -2   6   0  262.80    8.52
   2   6   0  258.34    8.30
   2   6   0  260.57    8.79
  -2   6   0  247.01    8.88
   2   6   0  254.09    8.32
   2   6   0  257.77    8.86
   2  -6   0  253.36    9.08
   2  -6   0  261.15    8.51
   2  -6   0  260.25    9.16
  -2  -6   0  250.15    8.26
  -3   6   0   -2.04    0.77
  -3  -6   0    0.85    0.67
   3   6   0    0.22    0.55
  -3  -6   0   -0.75    0.59
   3  -6   0   -1.27    0.90
  -3   6   0   -1.56    0.84
   3  -6   0   -0.98    0.86
  -3   6   0   -2.18    0.91
  -3  -6   0   -1.08    0.44
  -3  -6   0    0.01    0.18
   3   6   0    0.42    0.57
   3   6   0   -0.85    0.58
  -3  -6   0    0.41    0.64
   3   6   0   -0.93    0.50
  -3   6   0   -1.38    0.81
  -3   6   0   -1.38    0.85
   3  -6   0   -2.22    0.86
   3   6   0   -0.67    0.57
  -3   6   0   -1.02    0.85
   3  -6   0   -1.14    1.01
   3   6   0   -0.38    0.65
   3  -6   0   -2.75    0.78
  -3  -6   0   -0.26    0.41
  -4   6   0  328.28   10.95
  -4   6   0  345.76   11.82
   4   6   0  322.42   11.33
   4  -6   0  318.81   11.80
   4  -6   0  339.83   11.00
   4  -6   0  330.87   11.47
  -4  -6   0  327.05   11.42
   4   6   0  315.08   10.60
   4  -6   0  339.99   11.76
  -4   6   0  319.94   11.79
  -4  -6   0  327.56   11.37
   4   6   0  326.06   11.21
   4  -6   0  323.34   11.58
  -4  -6   0  326.25   10.62
  -4  -6   0  331.36   10.58
  -4   6   0  311.44   11.02
   4   6   0  337.20   11.35
  -4   6   0  341.65   11.50
  -5  -6   0   -0.29    0.68
  -5  -6   0    0.85    0.48
  -5  -6   0    0.37    0.49
   5  -6   0   -1.74    0.94
   5   6   0    0.05    0.53
   5   6   0    0.53    0.62
  -5   6   0   -1.22    0.92
  -5   6   0   -0.87    1.06
  -5   6   0   -0.42    0.90
   5  -6   0   -1.09    0.89
   5  -6   0   -1.94    1.04
   5  -6   0   -0.68    1.08
  -5   6   0   -1.44    1.08
   5   6   0    1.50    0.56
  -5  -6   0    0.39    0.64
  -5   6   0   -2.31    0.99
   6   6   0   65.57    2.68
  -6  -6   0   66.08    2.84
   6  -6   0   67.30    3.47
  -6  -6   0   66.53    2.76
   6   6   0   66.33    2.80
  -6   6   0   69.99    3.64
   6  -6   0   71.18    3.29
   6  -6   0   79.45    3.65
   6  -6   0   74.19    3.49
  -6   6   0   75.76    3.44
  -6   6   0   72.17    3.39
   6   6   0   68.43    2.89
   6   6   0   64.40    2.62
  -6   6   0   76.21    3.36
  -6   6   0   70.99    3.56
  -7  -6   0    0.80    0.65
   7   6   0    0.22    0.62
   7  -6   0   -0.57    1.32
  -7   6   0   -1.99    1.37
  -7   6   0   -0.81    1.24
   7   6   0    0.99    0.77
   7  -6   0   -1.00    1.07
  -7  -6   0   -0.16    0.67
   7   6   0    0.69    0.75
  -7   6   0    0.45    1.06
   7  -6   0   -1.21    1.17
  -7   6   0    1.48    1.39
  -7   6   0   -0.33    1.03
   7  -6   0   -0.90    1.16
   8  -6   0   65.27    3.23
  -8   6   0   60.73    3.29
  -8   6   0   61.53    3.10
   8  -6   0   62.60    3.61
   8  -6   0   58.88    3.52
   8   6   0   64.31    2.85
  -8   6   0   57.37    3.52
   8   6   0   65.71    2.73
  -8   6   0   60.08    3.54
  -9   6   0   -1.05    1.38
   9   6   0    1.48    0.95
  -9   6   0   -0.84    1.40
   9  -6   0   -1.79    1.46
  10  -6   0    3.06    1.75
 -10   6   0   -1.67    1.52
  10   6   0   -0.56    1.02
 -10   6   0    0.98    1.58
   0   7   0   -0.49    0.59
   0   7   0   -0.72    0.58
   0  -7   0   -0.13    0.69
   0   7   0   -0.56    0.55
   0  -7   0    0.47    0.71
   0   7   0   -0.32    0.52
   0  -7   0   -0.30    0.47
   0  -7   0   -0.35    0.51
   0   7   0   -0.10    0.63
   0  -7   0   -0.40    0.53
   0   7   0   -0.88    0.51
   0  -7   0   -1.03    0.59
   1  -7   0   -1.86    0.70
  -1   7   0   -1.99    0.58
  -1  -7   0   -2.06    0.61
   1  -7   0   -2.62    0.70
  -1   7   0   -1.67    0.70
   1  -7   0   -1.83    0.69
  -1  -7   0   -1.56    0.68
  -1   7   0   -1.93    0.67
   1   7   0   -1.34    0.61
   1   7   0   -1.34    0.59
  -1   7   0   -1.12    0.66
  -1   7   0   -1.29    0.68
   1  -7   0   -2.39    0.75
   1   7   0   -1.35    0.53
  -1   7   0   -1.82    0.73
  -1  -7   0   -1.04    0.55
  -1  -7   0   -0.60    0.67
   1   7   0   -1.83    0.64
   1   7   0   -1.59    0.57
  -1  -7   0   -1.20    0.44
   1  -7   0   -1.77    0.73
  -1  -7   0   -1.09    0.62
   1   7   0   -0.74    0.60
   2  -7   0   11.19    1.14
   2   7   0   14.48    1.11
  -2   7   0   11.35    1.04
   2  -7   0   14.13    1.22
  -2   7   0   13.19    1.29
   2   7   0   12.97    0.98
  -2   7   0   13.04    1.14
  -2  -7   0   12.77    1.14
  -2  -7   0   12.83    0.88
  -2   7   0   13.60    1.10
  -2  -7   0   13.42    1.15
   2   7   0   13.41    1.13
  -2  -7   0   13.77    1.20
   2  -7   0   14.80    1.30
  -2  -7   0   10.15    0.94
  -2   7   0   13.81    1.22
   2  -7   0   11.30    1.14
  -2   7   0   12.35    1.15
   2   7   0   11.81    0.98
   2   7   0   13.47    1.06
   2  -7   0   14.98    1.27
  -3  -7   0   -0.70    0.62
   3  -7   0   -0.80    0.90
   3   7   0    0.75    0.60
   3   7   0   -1.30    0.60
  -3  -7   0   -1.05    0.60
  -3  -7   0   -0.50    0.48
  -3  -7   0   -0.25    0.65
  -3   7   0   -1.81    0.86
  -3   7   0   -0.65    0.85
   3  -7   0   -1.86    0.75
   3  -7   0   -1.60    0.95
  -3   7   0   -0.61    0.74
   3   7   0   -0.67    0.60
   3  -7   0   -2.45    0.80
  -3  -7   0   -0.48    0.41
  -3  -7   0   -0.10    0.48
  -3   7   0   -0.88    0.96
   3   7   0    0.17    0.54
   3  -7   0   -1.85    0.86
   3   7   0    0.39    0.57
  -3   7   0   -1.84    0.81
  -4  -7   0   38.78    1.99
  -4  -7   0   43.33    1.81
   4  -7   0   45.31    2.40
   4  -7   0   39.51    2.53
  -4  -7   0   41.48    1.75
  -4   7   0   50.88    2.47
  -4  -7   0   37.81    2.00
  -4   7   0   39.48    2.39
   4   7   0   39.70    1.83
  -4   7   0   38.30    2.53
  -4   7   0   39.35    2.62
   4  -7   0   42.48    2.40
  -4   7   0   39.65    2.50
   4   7   0   42.40    1.81
   4  -7   0   42.26    2.46
   4   7   0   41.71    2.00
   4   7   0   40.83    1.97
   4   7   0   40.27    1.90
   4  -7   0   47.12    2.64
  -5   7   0    0.45    1.26
   5   7   0    1.04    0.66
   5   7   0    0.82    0.70
  -5   7   0   -0.33    1.25
  -5  -7   0    1.45    0.77
   5  -7   0   -0.09    1.22
   5   7   0    2.58    0.67
   5  -7   0    0.79    1.09
  -5  -7   0    2.36    0.58
  -5   7   0   -0.51    1.16
  -5   7   0    0.39    1.01
  -5  -7   0    1.70    0.61
   5  -7   0    0.30    1.05
  -5   7   0   -0.64    1.13
   5  -7   0   -0.35    0.97
  -6   7   0  121.59    5.37
  -6   7   0  119.71    5.32
  -6  -7   0  119.71    4.55
  -6   7   0  125.07    5.05
   6  -7   0  124.05    5.27
  -6   7   0  134.77    5.11
   6   7   0  119.81    4.58
   6   7   0  117.10    4.27
  -6  -7   0  117.08    4.59
   6  -7   0  125.90    5.03
  -6   7   0  127.03    5.10
   6  -7   0  129.01    5.33
   6   7   0  121.20    4.46
   6  -7   0  116.27    5.02
  -7   7   0   -0.66    1.34
  -7   7   0   -1.39    1.33
  -7  -7   0    0.06    0.68
   7  -7   0   -1.11    1.20
   7   7   0    0.44    0.69
   7   7   0    0.24    0.76
   7  -7   0   -3.16    1.21
  -7  -7   0    0.05    0.70
  -7   7   0   -0.87    1.33
  -7   7   0    0.10    1.16
   7  -7   0   -1.32    1.19
   8  -7   0   -1.16    1.41
  -8   7   0    0.43    1.14
  -8   7   0   -0.07    1.38
   8  -7   0   -1.06    1.46
   8  -7   0   -0.33    1.26
   8   7   0    1.16    0.87
  -8   7   0    1.04    1.41
  -8   7   0    0.90    1.25
   9  -7   0   -0.10    1.58
  -9   7   0    1.13    1.56
  -9   7   0    0.40    1.54
 -10   7   0   11.48    2.02
  10  -7   0   13.01    2.27
 -10   7   0   11.14    2.02
   0   8   0   13.99    1.26
   0  -8   0   11.11    0.94
   0   8   0   14.32    1.14
   0  -8   0   13.49    1.17
   0  -8   0   10.31    0.96
   0   8   0   11.42    1.00
   0  -8   0    9.52    0.82
   0  -8   0   11.73    1.19
   0   8   0    9.36    1.00
   0  -8   0    9.06    1.07
   0   8   0    7.48    0.92
  -1   8   0   -1.54    0.66
  -1  -8   0   -0.96    0.74
  -1   8   0   -0.58    0.75
  -1   8   0   -0.58    0.78
   1   8   0   -1.08    0.65
   1  -8   0   -0.95    0.73
   1  -8   0   -1.01    0.71
  -1  -8   0   -0.72    0.60
  -1   8   0   -0.39    0.82
   1   8   0   -0.46    0.54
  -1  -8   0   -0.73    0.49
   1   8   0   -1.64    0.68
  -1  -8   0   -0.99    0.63
  -1   8   0   -1.48    0.61
  -1  -8   0   -0.97    0.66
   1  -8   0   -0.89    0.67
   1  -8   0   -0.15    0.68
   1  -8   0   -0.92    0.85
   1   8   0    0.67    0.63
  -1  -8   0   -0.83    0.62
   1   8   0   -0.84    0.71
   1  -8   0   -0.52    0.55
   2  -8   0    6.94    1.06
  -2   8   0    5.28    0.96
   2   8   0    7.61    0.89
   2   8   0    5.91    0.82
  -2   8   0    6.70    1.08
   2  -8   0    7.90    1.10
  -2  -8   0    6.30    0.82
   2   8   0    7.47    0.90
  -2  -8   0    7.13    0.83
   2  -8   0    6.34    1.05
   2  -8   0    7.56    1.10
  -2   8   0    8.45    0.96
   2   8   0    6.16    0.74
  -2  -8   0    8.11    0.80
  -2   8   0    6.68    1.14
   2  -8   0    6.17    0.92
  -2  -8   0    6.48    0.88
  -2   8   0    8.85    1.07
   2   8   0    5.83    0.81
  -3  -8   0   -0.17    0.25
  -3   8   0   -2.22    1.03
   3  -8   0   -2.30    0.85
  -3   8   0    0.38    1.00
  -3  -8   0    1.00    0.59
   3   8   0   -0.03    0.77
  -3  -8   0    0.14    0.80
  -3  -8   0    2.03    0.82
   3   8   0   -0.93    0.73
   3  -8   0   -2.30    0.95
   3  -8   0   -2.05    1.00
  -3   8   0   -0.68    1.03
  -3  -8   0   -0.49    0.50
   3  -8   0   -3.48    0.99
   3  -8   0   -2.76    0.94
   3   8   0    0.67    0.68
  -3  -8   0    0.05    0.70
   3   8   0   -0.65    0.61
  -3   8   0   -1.84    0.80
   3   8   0    0.11    0.70
  -4  -8   0   20.38    1.38
   4  -8   0   25.30    2.02
  -4   8   0   23.79    2.06
  -4   8   0   23.03    2.01
  -4   8   0   20.33    1.83
  -4   8   0   21.78    2.04
   4   8   0   21.35    1.33
  -4  -8   0   19.87    1.52
  -4  -8   0   22.48    1.60
   4  -8   0   19.99    1.79
   4   8   0   18.76    1.41
   4   8   0   20.70    1.36
   4  -8   0   19.35    1.78
   4  -8   0   18.86    1.77
   4   8   0   21.48    1.59
  -5   8   0   -1.04    1.15
  -5   8   0   -0.85    1.30
  -5   8   0   -1.84    1.24
  -5  -8   0    0.23    0.81
   5  -8   0   -1.12    1.07
   5  -8   0   -2.37    1.10
   5   8   0   -0.45    0.72
  -5   8   0   -1.80    1.07
   5  -8   0   -1.39    1.13
   5   8   0    0.41    0.66
   5   8   0    1.21    0.74
  -5  -8   0   -0.35    0.58
  -5  -8   0    0.68    0.84
   5   8   0    0.37    0.70
  -5  -8   0   -0.51    0.65
  -6  -8   0   46.32    2.35
   6   8   0   46.48    2.35
   6   8   0   45.21    2.12
   6  -8   0   50.26    3.16
  -6   8   0   44.19    2.94
  -6   8   0   47.40    3.08
  -6   8   0   48.32    3.08
   6  -8   0   49.68    3.04
   6   8   0   45.65    2.12
  -6   8   0   49.10    2.83
   6  -8   0   46.74    2.97
  -6  -8   0   49.85    2.26
   7   8   0    0.22    0.82
   7  -8   0   -1.73    1.39
  -7   8   0   -0.92    1.18
  -7   8   0   -1.34    1.26
  -7   8   0   -0.81    1.44
   7  -8   0   -1.71    1.30
  -7   8   0   -3.48    1.47
   7  -8   0   -2.21    1.25
  -7  -8   0    0.93    0.76
  -7  -8   0    1.07    0.73
  -8   8   0    0.38    1.52
   8  -8   0    1.02    1.40
  -8   8   0   -0.90    1.47
   8  -8   0   -0.88    1.56
  -8   8   0    0.56    1.32
  -9   8   0   -2.63    1.60
   9  -8   0   -0.97    1.67
  -9   8   0   -1.55    1.59
  10  -8   0    0.14    1.97
 -10   8   0   -0.67    1.59
 -10   8   0   -0.59    1.74
   0  -9   0    0.07    0.65
   0  -9   0    0.35    0.83
   0   9   0   -0.86    0.65
   0  -9   0    0.42    0.76
   0   9   0    0.11    0.69
   0  -9   0   -0.71    0.68
   0   9   0    0.26    0.84
   0  -9   0   -0.38    0.79
   0   9   0    0.33    0.72
   0   9   0    0.45    0.84
   1   9   0   -0.18    0.64
  -1  -9   0   -0.35    0.76
  -1   9   0   -0.01    0.77
   1   9   0   -1.77    0.69
  -1   9   0   -0.60    0.75
  -1  -9   0   -0.68    0.67
   1  -9   0    0.05    0.75
  -1  -9   0   -0.21    0.64
  -1  -9   0    0.55    0.72
  -1  -9   0   -0.92    0.69
  -1   9   0   -1.26    0.68
   1   9   0    0.66    0.79
   1   9   0   -1.26    0.66
   1   9   0    0.03    0.72
  -1   9   0   -1.34    0.84
   1  -9   0   -0.02    0.91
  -1   9   0   -1.14    0.77
   1  -9   0   -0.88    0.75
   1  -9   0   -0.10    0.81
   2   9   0  135.20    5.37
   2  -9   0  134.83    5.28
  -2   9   0  156.12    5.75
  -2   9   0  140.20    5.35
  -2  -9   0  138.25    5.37
   2   9   0  140.75    5.43
  -2  -9   0  141.01    5.04
  -2  -9   0  146.63    4.98
   2   9   0  134.10    5.04
  -2   9   0  140.06    5.40
   2  -9   0  149.23    5.78
   2   9   0  139.83    5.18
  -2   9   0  137.54    5.61
   2   9   0  145.70    5.37
   2  -9   0  141.82    5.64
  -2  -9   0  143.97    5.28
   2  -9   0  142.90    5.62
  -3  -9   0   -0.55    0.77
   3  -9   0   -1.72    1.07
  -3  -9   0    0.06    0.92
   3   9   0   -0.60    0.76
   3   9   0   -0.81    0.67
  -3  -9   0    2.21    0.86
  -3  -9   0   -0.31    0.37
   3  -9   0   -3.02    1.13
  -3   9   0   -0.92    1.11
   3  -9   0    0.73    1.23
   3  -9   0    0.26    1.16
   3   9   0    0.29    0.76
  -3   9   0    0.75    1.07
  -3  -9   0   -1.24    0.56
   3   9   0    1.36    0.78
  -3  -9   0    0.78    0.68
  -3   9   0   -2.57    0.97
  -3   9   0    0.08    1.24
  -4   9   0   47.49    2.74
   4   9   0   41.72    2.21
   4  -9   0   43.97    2.69
  -4  -9   0   48.19    1.81
  -4   9   0   45.46    3.05
   4  -9   0   45.90    2.95
  -4   9   0   41.03    2.69
  -4  -9   0   44.29    2.34
   4  -9   0   42.35    2.66
  -4  -9   0   41.76    2.07
  -4  -9   0   42.31    2.28
   4   9   0   46.56    2.11
  -4   9   0   43.04    2.59
   4   9   0   46.15    2.39
   4   9   0   43.76    2.18
   5  -9   0   -3.12    1.48
   5  -9   0   -0.22    1.40
   5   9   0    0.53    0.91
   5   9   0    1.15    0.97
  -5   9   0   -0.58    1.49
  -5   9   0   -1.14    1.37
   5   9   0    2.66    0.91
  -5  -9   0    2.56    1.05
  -5   9   0    2.08    1.63
   5  -9   0   -3.25    1.38
  -5  -9   0    1.97    0.75
  -5  -9   0   -0.50    0.84
  -5   9   0    0.75    1.51
   6   9   0   11.83    1.06
  -6   9   0   10.02    1.71
  -6  -9   0   10.17    1.19
   6  -9   0   10.43    1.62
  -6  -9   0   12.59    1.10
  -6  -9   0   11.51    1.02
   6  -9   0   11.64    1.68
  -6   9   0   12.67    1.84
  -6   9   0   12.45    1.58
  -6   9   0   11.11    1.74
   6   9   0   11.16    0.96
  -6  -9   0   10.85    1.16
   6   9   0   12.90    1.05
   6  -9   0   10.14    1.79
   6   9   0   12.07    1.19
  -7   9   0   -1.54    1.48
   7   9   0   -0.80    0.86
  -7   9   0   -0.57    1.50
  -7  -9   0   -0.61    0.80
   7  -9   0   -1.20    1.34
  -7   9   0   -2.55    1.58
  -7   9   0    1.69    1.29
   7  -9   0   -1.87    1.40
  -7  -9   0   -0.79    0.81
   7  -9   0   -0.39    1.40
   7   9   0    0.20    0.81
  -8   9   0    8.81    1.59
  -8   9   0    5.30    1.78
   8  -9   0    9.04    1.71
  -8   9   0    7.49    1.81
   8   9   0    5.97    1.00
   8  -9   0    6.11    1.75
   9   9   0   -0.01    0.93
  -9   9   0    0.46    1.64
   9  -9   0   -1.17    1.53
  -9   9   0   -1.59    1.62
   9  -9   0   -1.59    1.78
  10   9   0   15.13    1.34
 -10   9   0   14.66    2.39
 -10   9   0   16.45    2.40
  10  -9   0   18.22    2.57
   0 -10   0   54.64    2.81
   0 -10   0   61.39    2.86
   0 -10   0   58.67    3.01
   0  10   0   65.60    3.13
   0  10   0   55.12    2.67
   0  10   0   58.11    2.71
   0 -10   0   64.15    2.98
   0  10   0   56.53    3.11
   0  10   0   62.55    2.90
   0 -10   0   58.94    2.76
   1 -10   0   -0.66    0.96
  -1  10   0   -0.48    0.95
  -1  10   0   -0.94    0.84
  -1  10   0   -0.11    0.85
   1  10   0   -1.65    0.82
   1  10   0   -0.65    0.73
  -1 -10   0   -1.61    0.82
   1  10   0   -0.10    0.83
  -1 -10   0   -1.18    0.74
   1 -10   0   -1.22    0.76
   1 -10   0   -1.25    0.86
  -1 -10   0   -0.89    0.81
  -1 -10   0   -0.85    0.76
   1  10   0   -0.33    0.80
   1  10   0   -0.86    0.78
   1 -10   0   -0.98    0.96
  -1  10   0   -0.04    0.96
  -1 -10   0   -0.80    0.79
  -2 -10   0  424.12   13.40
  -2  10   0  408.78   13.73
  -2 -10   0  412.70   13.45
   2 -10   0  417.56   13.69
  -2  10   0  415.64   14.69
   2  10   0  395.95   13.48
  -2 -10   0  405.18   14.37
   2 -10   0  406.16   14.71
   2 -10   0  392.73   14.37
  -2 -10   0  400.89   14.08
   2  10   0  411.11   14.04
  -2  10   0  416.27   14.28
   2  10   0  412.88   14.23
   2 -10   0  403.55   14.58
   2  10   0  403.14   14.32
  -2  10   0  413.00   14.63
  -3 -10   0    0.23    0.74
  -3  10   0   -2.50    1.23
   3 -10   0    0.78    1.21
   3 -10   0   -1.61    1.15
   3  10   0   -0.32    0.79
  -3 -10   0   -0.58    0.90
  -3 -10   0    1.40    0.89
  -3  10   0   -0.62    1.12
  -3  10   0   -1.31    1.10
  -3  10   0   -1.35    1.03
   3  10   0    0.91    0.76
  -3 -10   0   -1.19    0.72
  -3 -10   0   -0.61    0.86
   3 -10   0    0.75    1.30
   3  10   0   -0.37    0.87
   3 -10   0   -0.79    1.13
   3  10   0   -0.98    0.80
  -4  10   0  163.62    6.90
   4  10   0  163.16    6.26
  -4 -10   0  172.19    5.92
  -4 -10   0  163.95    6.36
  -4  10   0  167.06    6.53
  -4 -10   0  175.50    5.90
   4 -10   0  171.32    6.90
   4  10   0  171.22    6.00
   4 -10   0  166.88    6.79
  -4 -10   0  167.43    5.90
   4 -10   0  172.80    6.49
  -4  10   0  163.56    6.91
   4  10   0  171.89    6.14
  -4 -10   0  163.56    6.43
  -4 -10   0  166.60    5.83
  -4  10   0  168.78    6.66
   4  10   0  170.57    6.37
  -5  10   0    0.18    1.50
  -5  10   0    1.57    1.34
  -5 -10   0    0.08    0.84
  -5 -10   0   -0.18    0.99
   5  10   0   -0.04    0.88
   5 -10   0   -0.08    1.31
   5  10   0    0.21    0.82
   5 -10   0   -1.52    1.11
  -5 -10   0    1.25    0.71
   5 -10   0   -0.62    1.25
   5  10   0    0.76    0.88
   5  10   0   -0.88    0.74
  -5 -10   0    0.15    1.00
  -5  10   0    0.66    1.28
  -5  10   0    0.15    1.27
   6  10   0    4.40    0.86
  -6  10   0    5.03    1.62
  -6  10   0    4.80    1.65
  -6 -10   0    3.94    1.03
   6  10   0    4.27    0.93
   6 -10   0    2.96    1.55
   6 -10   0    3.74    1.61
  -6  10   0    2.62    1.34
  -6  10   0    3.32    1.55
  -6 -10   0    4.14    0.73
   6  10   0    5.02    0.97
   6 -10   0    4.40    1.52
  -6 -10   0    4.66    0.76
   6  10   0    4.75    1.02
  -7 -10   0   -0.05    0.87
   7 -10   0   -1.68    1.40
  -7  10   0   -0.16    1.55
   7 -10   0    0.25    1.58
  -7  10   0   -1.76    1.52
  -7  10   0   -3.43    1.24
   7 -10   0    0.48    1.62
  -7 -10   0   -0.27    0.87
   7  10   0    0.53    0.87
   8 -10   0   12.23    2.18
  -8  10   0   14.43    1.98
   8  10   0   13.28    1.23
  -8  10   0   11.50    2.09
   8 -10   0   15.34    2.01
  -8  10   0   11.57    2.11
   9 -10   0    0.79    1.72
  -9  10   0   -0.60    1.70
   9  10   0   -0.71    0.92
  -9  10   0   -1.56    1.90
   9 -10   0   -2.39    1.74
   0 -11   0   -0.82    0.97
   0  11   0   -1.73    0.74
   0  11   0   -1.18    0.95
   0 -11   0   -0.25    0.91
   0 -11   0   -0.56    0.95
   0  11   0   -0.92    0.92
   0 -11   0   -1.40    0.97
   0  11   0   -0.67    0.95
  -1  11   0   -1.21    0.96
   1 -11   0   -1.21    1.13
   1  11   0   -1.30    0.95
   1 -11   0   -0.75    1.09
   1  11   0   -2.21    0.91
  -1  11   0   -0.87    0.99
   1  11   0   -1.77    0.75
  -1 -11   0   -0.36    1.02
  -1  11   0   -0.06    1.24
  -1  11   0   -2.86    0.93
  -1 -11   0   -1.11    0.92
   1  11   0   -3.49    0.96
  -1 -11   0   -1.59    0.90
  -1 -11   0   -2.11    0.89
   1 -11   0   -1.42    1.02
  -1 -11   0   -1.11    0.92
   1 -11   0   -1.77    1.06
  -2 -11   0  235.64    8.18
  -2 -11   0  241.21    8.72
   2 -11   0  227.65    8.35
  -2 -11   0  234.34    8.81
  -2  11   0  230.70    8.99
   2  11   0  239.08    8.70
   2 -11   0  247.88    8.89
  -2  11   0  228.96    8.64
   2  11   0  244.93    8.72
  -2  11   0  244.50    8.51
  -2 -11   0  240.16    8.08
   2  11   0  229.53    8.18
   2 -11   0  227.63    8.91
  -2 -11   0  241.99    8.55
  -2  11   0  224.20    9.01
   2 -11   0  233.39    9.19
   2  11   0  234.60    8.44
   3 -11   0   -2.77    1.24
  -3 -11   0   -1.22    0.85
   3  11   0   -1.84    0.98
  -3 -11   0   -2.88    1.08
   3 -11   0   -1.79    1.38
   3  11   0   -0.92    0.88
  -3  11   0   -2.11    1.15
   3 -11   0   -2.27    1.12
  -3 -11   0   -1.68    0.97
   3 -11   0   -3.55    1.31
  -3  11   0   -1.60    1.23
   3  11   0   -2.30    0.92
  -3 -11   0   -1.42    0.83
  -3  11   0   -4.29    1.38
   3  11   0   -0.49    0.86
  -3  11   0   -2.42    1.06
  -3 -11   0   -1.83    0.99
   4  11   0  509.45   17.23
   4 -11   0  496.56   16.87
  -4 -11   0  518.45   16.43
  -4  11   0  530.73   18.25
  -4 -11   0  482.29   17.57
   4  11   0  515.13   17.43
  -4 -11   0  493.45   17.64
  -4  11   0  516.95   17.03
  -4  11   0  472.79   18.01
  -4  11   0  483.65   17.59
   4 -11   0  502.87   17.83
  -4 -11   0  511.20   17.03
   4  11   0  525.10   17.51
  -4 -11   0  508.38   16.34
   4  11   0  521.56   16.52
   4 -11   0  475.62   17.98
  -5  11   0   -0.73    1.45
  -5 -11   0    0.35    0.98
  -5  11   0   -0.96    1.29
   5  11   0    0.26    0.80
  -5  11   0    0.43    1.31
   5 -11   0   -0.80    1.26
   5 -11   0   -0.63    1.21
  -5 -11   0    0.55    0.73
   5  11   0   -0.63    0.91
  -5  11   0   -0.99    1.35
   5 -11   0   -2.00    1.42
   5  11   0   -1.50    0.90
  -5 -11   0   -0.80    0.83
   5  11   0    1.13    0.87
  -5 -11   0    0.31    1.04
   6  11   0   26.68    1.84
   6 -11   0   24.79    2.31
   6  11   0   24.37    1.81
  -6 -11   0   26.56    1.95
  -6  11   0   28.68    2.48
  -6 -11   0   26.91    1.58
   6 -11   0   20.24    2.26
  -6 -11   0   24.39    1.53
  -6  11   0   25.84    2.51
   6 -11   0   24.68    2.47
  -6  11   0   24.60    2.20
   6  11   0   25.55    1.88
  -6 -11   0   26.00    2.05
  -6  11   0   28.81    2.54
   6  11   0   24.32    2.03
  -7  11   0   -0.03    1.68
  -7  11   0   -0.68    1.45
   7  11   0    0.09    0.96
  -7  11   0    0.21    1.73
  -7 -11   0    0.29    0.99
   7 -11   0   -2.05    1.56
   7 -11   0    0.19    1.56
   7 -11   0   -1.21    1.52
  -7 -11   0    0.86    0.97
   8  11   0   13.26    1.36
   8 -11   0   11.46    2.29
  -8  11   0   16.63    2.35
  -8  11   0   13.15    2.11
  -8  11   0   11.84    2.24
   8 -11   0   14.46    2.16
   9 -11   0   -0.27    1.78
  -9  11   0   -1.00    2.04
   9  11   0    0.16    1.03
   9 -11   0   -2.22    1.87
  -9  11   0    3.25    1.97
   0 -12   0    2.70    1.35
   0 -12   0    2.00    1.25
   0  12   0    3.00    1.23
   0 -12   0    3.69    1.37
   0  12   0    1.24    1.33
   0 -12   0    3.56    1.33
   0  12   0    3.19    1.35
   1 -12   0   -3.97    1.21
   1  12   0   -2.93    1.01
  -1 -12   0   -2.45    1.03
  -1 -12   0   -3.05    0.99
  -1  12   0   -3.41    1.05
   1  12   0   -2.05    1.05
   1  12   0   -2.18    1.18
   1 -12   0   -2.24    1.33
  -1  12   0   -3.76    1.06
  -1 -12   0   -3.90    1.04
  -1 -12   0   -2.03    1.03
  -1  12   0   -3.00    1.24
  -1 -12   0   -3.83    1.08
   1 -12   0   -1.31    1.25
   1 -12   0   -2.35    1.03
   1  12   0   -2.49    1.09
  -2 -12   0   14.41    1.56
   2 -12   0   15.49    2.01
   2  12   0   17.21    1.66
  -2 -12   0   12.94    1.44
   2  12   0   15.42    1.44
   2 -12   0   17.50    1.77
   2  12   0   20.19    1.86
  -2 -12   0   14.27    1.41
   2 -12   0   17.90    1.81
  -2  12   0   19.20    1.89
  -2 -12   0   17.26    1.47
   2 -12   0   14.92    1.61
  -2  12   0   16.20    1.58
   2  12   0   17.90    1.64
  -2 -12   0   15.29    1.66
  -2  12   0   15.52    1.84
   3 -12   0   -1.00    1.35
  -3 -12   0   -0.37    1.01
   3  12   0    0.26    1.11
  -3 -12   0   -0.27    1.01
  -3 -12   0   -0.02    1.09
  -3 -12   0    0.09    0.95
   3 -12   0   -0.37    1.31
  -3 -12   0   -1.14    0.83
   3  12   0   -0.46    1.06
   3 -12   0    0.61    1.41
  -3  12   0    0.06    1.30
  -3  12   0    1.47    1.41
   3  12   0    0.13    0.90
   3 -12   0    0.23    1.41
  -3  12   0   -0.81    1.39
  -3  12   0   -1.29    1.07
   3  12   0    1.03    0.97
  -4 -12   0   -0.76    1.02
   4  12   0   -0.47    0.98
   4 -12   0   -1.31    1.27
  -4  12   0   -3.08    1.22
   4  12   0   -0.35    0.92
   4  12   0   -0.83    0.93
   4 -12   0   -3.15    1.36
  -4  12   0   -1.78    1.38
  -4  12   0   -1.71    1.49
  -4 -12   0   -1.22    0.96
  -4 -12   0   -0.53    0.75
   4  12   0   -0.05    1.03
   4 -12   0   -1.04    1.20
  -4  12   0   -1.05    1.28
  -4 -12   0   -0.73    1.01
  -4 -12   0   -0.46    0.88
   5 -12   0   -0.34    1.41
  -5 -12   0   -0.05    1.05
   5  12   0   -0.82    0.87
  -5  12   0   -0.75    1.38
  -5  12   0   -0.76    1.72
   5  12   0   -1.80    0.99
   5  12   0   -0.62    1.03
   5 -12   0    1.73    1.51
  -5  12   0   -2.76    1.30
  -5 -12   0    0.09    0.55
  -5  12   0   -1.87    1.36
   5 -12   0   -0.27    1.51
   5  12   0    1.08    0.95
  -5 -12   0    0.22    1.01
  -5 -12   0    2.48    0.91
   6 -12   0   32.68    2.84
  -6 -12   0   32.07    1.89
  -6 -12   0   33.23    2.40
  -6  12   0   31.59    2.87
   6  12   0   36.84    2.12
  -6  12   0   30.68    2.71
  -6  12   0   35.87    3.12
  -6 -12   0   32.53    2.24
   6 -12   0   35.73    2.77
  -6 -12   0   33.65    1.88
   6 -12   0   32.07    2.78
  -7 -12   0    0.61    1.11
  -7  12   0   -1.25    1.55
   7 -12   0    0.48    1.62
   7  12   0   -0.70    1.02
  -7  12   0   -1.25    1.54
   7 -12   0   -0.23    1.62
  -7 -12   0   -0.05    1.07
   7 -12   0   -2.00    1.40
  -7  12   0   -2.02    1.59
  -8  12   0   -2.42    1.86
  -8  12   0   -1.88    1.78
   8 -12   0   -2.10    1.89
   8 -12   0    0.67    1.81
   8  12   0   -0.94    1.07
  -9  12   0    1.30    2.02
   9  12   0   -0.40    1.11
   9 -12   0    1.55    2.15
   9 -12   0   -1.82    1.82
  -9  12   0   -1.83    2.14
   0 -13   0    0.11    1.13
   0 -13   0    3.14    1.54
   0  13   0    0.51    1.36
   0 -13   0    2.50    1.27
   0 -13   0    0.11    1.28
   0  13   0   -0.53    1.25
   0  13   0   -0.80    1.16
  -1 -13   0   -1.07    1.28
  -1 -13   0   -0.21    1.19
   1 -13   0    1.51    1.34
   1  13   0   -1.06    1.08
   1  13   0    0.59    1.12
   1  13   0    0.86    1.20
  -1 -13   0   -0.67    1.35
   1 -13   0   -0.17    1.35
  -1 -13   0   -0.17    1.23
  -1  13   0    0.85    1.38
  -1  13   0   -0.84    1.23
   1 -13   0   -1.19    1.19
   1 -13   0   -1.74    1.27
  -1  13   0    0.00    1.13
   2  13   0  189.18    7.14
  -2 -13   0  188.96    7.57
   2  13   0  196.50    7.49
  -2 -13   0  182.35    6.94
  -2 -13   0  176.26    7.33
   2 -13   0  199.01    8.06
   2 -13   0  178.24    7.55
   2  13   0  184.61    6.96
  -2 -13   0  194.13    6.93
  -2  13   0  183.65    7.40
   2 -13   0  194.98    7.56
  -2 -13   0  192.08    7.22
  -2  13   0  179.67    7.16
   2  13   0  188.29    7.32
  -2  13   0  197.50    7.73
   2 -13   0  207.38    7.30
  -3  13   0    1.34    1.49
   3 -13   0   -0.35    1.23
   3 -13   0   -2.07    1.42
   3  13   0   -0.65    1.01
   3  13   0   -1.67    0.95
  -3 -13   0   -0.59    1.07
   3  13   0   -0.74    1.12
  -3 -13   0   -0.83    1.10
  -3 -13   0   -0.48    1.09
  -3 -13   0   -0.21    1.06
  -3 -13   0   -1.38    0.95
  -3  13   0   -1.36    1.13
   3  13   0   -2.15    1.15
   3 -13   0   -0.82    1.43
  -3  13   0   -0.58    1.31
  -4  13   0   -0.92    1.37
  -4 -13   0    1.05    0.89
  -4 -13   0   -1.20    1.07
   4  13   0   -1.94    1.05
  -4 -13   0   -0.58    1.11
   4 -13   0    1.26    1.58
   4 -13   0    0.00    1.44
  -4 -13   0   -0.86    1.02
  -4  13   0   -0.01    1.55
   4  13   0    1.09    1.18
   4 -13   0   -0.43    1.37
   4  13   0   -0.51    0.98
  -4 -13   0    0.27    1.25
   4  13   0    1.46    1.03
  -4  13   0    0.37    1.42
  -5 -13   0   -1.13    1.17
   5 -13   0   -2.48    1.41
  -5  13   0   -2.01    1.46
   5  13   0   -0.17    1.14
  -5 -13   0    0.71    1.05
  -5  13   0   -0.65    1.49
   5 -13   0   -2.20    1.60
  -5 -13   0   -0.42    1.11
   5  13   0    0.80    1.07
  -5  13   0   -0.17    1.66
   5 -13   0    0.99    1.63
  -6 -13   0    4.45    1.29
  -6 -13   0    4.34    1.41
   6  13   0    4.32    1.24
   6 -13   0    3.28    1.90
   6 -13   0    1.76    1.63
  -6  13   0    2.71    1.53
  -6 -13   0    5.36    1.04
  -6  13   0    2.32    1.92
   6 -13   0    2.62    1.93
  -6  13   0    3.15    1.89
  -7 -13   0   -0.09    1.13
   7 -13   0   -0.66    1.70
  -7 -13   0   -0.80    1.21
  -7  13   0    0.85    1.91
  -7  13   0   -1.11    1.61
   7 -13   0    0.11    1.54
   7  13   0    0.70    1.07
  -7  13   0   -2.39    1.77
   7 -13   0   -1.65    1.83
   8 -13   0    1.11    2.12
  -8 -13   0    0.28    0.92
   8 -13   0   -2.16    1.81
  -8  13   0    0.91    2.03
   8  13   0   -1.30    1.08
  -8  13   0   -0.83    1.95
   0 -14   0  164.21    6.26
   0 -14   0  146.55    6.55
   0 -14   0  167.44    6.62
   0  14   0  155.58    6.29
   0  14   0  150.63    6.24
   0 -14   0  156.36    6.96
   0  14   0  152.50    6.50
   1 -14   0   -1.70    1.44
   1  14   0    0.93    1.17
  -1 -14   0    0.60    1.52
   1 -14   0   -1.26    1.48
   1  14   0    1.69    1.42
   1  14   0    1.51    1.16
   1 -14   0   -2.07    1.55
  -1  14   0    1.09    1.37
  -1  14   0    0.36    1.49
  -1  14   0    0.28    1.49
  -1 -14   0   -0.28    1.27
   1 -14   0   -0.11    1.45
  -1 -14   0    1.18    1.31
  -1 -14   0    0.16    1.44
  -2 -14   0    2.57    1.27
   2 -14   0   -0.35    1.34
   2  14   0    2.19    1.20
  -2 -14   0    2.66    1.52
   2  14   0    1.84    1.32
   2 -14   0    1.12    1.60
  -2 -14   0    2.68    1.29
   2  14   0    0.11    1.17
  -2  14   0   -0.38    1.50
  -2  14   0    1.14    1.44
   2 -14   0    0.77    1.36
   2 -14   0   -0.87    1.75
  -2  14   0    1.50    1.56
  -2 -14   0    1.18    1.33
  -3 -14   0   -1.19    0.90
  -3 -14   0   -0.65    1.19
   3  14   0   -2.50    1.22
   3 -14   0   -1.97    1.36
   3  14   0   -1.74    1.06
  -3 -14   0   -2.35    1.06
  -3  14   0    0.78    1.33
   3 -14   0   -1.61    1.58
  -3 -14   0   -1.97    1.00
   3 -14   0   -1.49    1.33
   3  14   0   -1.97    1.06
  -3  14   0   -1.95    1.59
  -3  14   0    0.88    1.60
  -4  14   0    1.76    1.42
   4 -14   0    2.02    1.54
  -4  14   0    3.10    1.81
   4  14   0   -0.70    1.15
  -4 -14   0    1.66    1.48
   4 -14   0    0.65    1.54
  -4  14   0    2.99    1.69
  -4 -14   0    0.73    1.31
   4 -14   0   -0.46    1.78
  -4 -14   0    1.45    1.22
   4  14   0   -0.45    1.28
   5  14   0   -1.00    1.14
  -5  14   0   -0.66    1.39
   5 -14   0   -1.62    1.70
  -5 -14   0    1.03    1.43
   5 -14   0    0.41    1.63
  -5 -14   0   -0.95    1.21
  -5 -14   0   -0.02    1.10
  -5  14   0    2.31    1.89
   5  14   0    0.04    1.26
  -5  14   0   -1.53    1.55
   5 -14   0    0.11    1.75
  -6  14   0   86.13    4.75
   6 -14   0   88.13    4.77
  -6  14   0   84.42    4.71
   6 -14   0   81.71    4.86
  -6 -14   0   75.82    3.89
  -6 -14   0   86.93    3.48
  -6 -14   0   77.98    4.03
   6 -14   0   84.65    4.78
   6  14   0   89.62    3.85
  -6  14   0   81.96    4.40
   7 -14   0   -1.54    1.80
  -7  14   0    0.83    2.01
   7 -14   0   -0.64    2.06
   7  14   0    0.66    1.19
  -7  14   0   -2.23    1.97
  -7 -14   0    0.88    1.34
  -7 -14   0   -0.02    1.33
  -7  14   0   -1.41    1.79
   8  14   0   10.61    1.58
  -8 -14   0   10.02    1.29
   8 -14   0   14.82    2.50
  -8  14   0   12.39    2.54
  -8 -14   0   10.95    1.25
  -8  14   0    9.72    2.46
   8 -14   0    8.47    2.31
   0 -15   0    3.19    1.59
   0  15   0    1.61    1.47
   0 -15   0    3.27    1.49
   0  15   0    2.52    1.42
   0 -15   0    2.89    1.49
   0  15   0    2.74    1.25
   0 -15   0    1.82    1.54
   1 -15   0    1.70    1.84
  -1 -15   0    0.16    1.58
   1  15   0    1.61    1.49
   1 -15   0    0.35    1.52
  -1  15   0   -1.42    1.29
   1 -15   0   -0.69    1.40
   1  15   0    1.53    1.20
  -1  15   0    0.48    1.58
  -1  15   0    0.45    1.30
   1 -15   0    0.22    1.39
  -1 -15   0    0.62    1.32
  -1 -15   0    3.81    1.54
   1  15   0   -0.27    1.32
  -1 -15   0    0.34    1.38
   2  15   0    9.26    1.69
  -2  15   0   11.62    2.17
  -2  15   0   12.94    1.98
  -2 -15   0   13.53    1.77
   2 -15   0    9.61    2.11
  -2  15   0    9.53    2.05
   2  15   0   13.09    1.71
   2  15   0   12.83    1.84
  -2 -15   0    7.82    1.94
   2 -15   0   15.17    2.13
  -2 -15   0   14.97    1.81
  -2 -15   0    7.55    1.74
   2 -15   0   13.65    2.18
  -3 -15   0    0.72    1.17
  -3 -15   0   -0.27    0.77
   3 -15   0    1.06    1.58
  -3 -15   0    1.22    1.39
   3 -15   0    0.60    1.65
  -3  15   0    0.04    1.74
   3  15   0    1.51    1.27
   3  15   0   -1.13    1.41
  -3  15   0   -1.12    1.39
  -3  15   0   -1.08    1.69
   3 -15   0   -2.62    1.53
  -3 -15   0    1.42    1.47
   3  15   0   -0.25    1.28
  -4  15   0   11.96    2.15
   4  15   0    7.67    1.63
  -4  15   0    6.28    1.86
  -4  15   0    3.80    1.82
   4 -15   0    6.56    1.97
   4  15   0    9.10    1.48
   4 -15   0    5.80    1.87
   4 -15   0    9.57    1.94
  -4 -15   0    9.01    1.67
  -4 -15   0    7.35    1.76
  -4 -15   0    6.22    1.44
  -5 -15   0   -1.70    1.25
   5  15   0   -0.70    1.27
  -5  15   0   -1.02    1.85
   5 -15   0    0.46    1.90
  -5  15   0    0.06    1.73
  -5 -15   0   -0.73    1.55
   5 -15   0    0.04    1.65
  -5  15   0   -0.38    1.92
  -5 -15   0   -0.13    1.35
   5 -15   0   -1.53    1.90
   6 -15   0    4.52    2.22
   6 -15   0    4.63    2.12
  -6 -15   0    4.96    1.25
   6  15   0    3.28    1.40
  -6 -15   0    3.13    1.47
  -6  15   0    2.29    1.92
   6 -15   0    6.88    2.10
  -6  15   0    1.38    1.91
  -6  15   0    3.30    2.14
  -7  15   0   -0.23    2.12
   7 -15   0    3.60    2.31
  -7  15   0   -1.28    1.80
   7 -15   0    0.24    1.76
  -7  15   0    3.79    2.05
   7  15   0    0.36    1.27
   0 -16   0    0.71    1.50
   0  16   0    2.50    1.53
   0  16   0    0.09    1.66
   0 -16   0   -1.91    1.39
   0  16   0    0.28    1.53
   0 -16   0    2.70    1.57
   1 -16   0    1.47    1.75
  -1  16   0   -0.48    1.49
  -1  16   0    0.60    1.66
  -1  16   0   -1.94    1.57
   1  16   0    1.19    1.49
   1  16   0    2.62    1.32
  -1 -16   0    1.10    1.56
   1 -16   0   -0.43    1.62
  -1 -16   0    1.31    1.46
   1 -16   0    0.69    1.61
   1  16   0    0.85    1.53
  -1 -16   0    1.38    1.43
   2 -16   0   12.06    2.07
  -2  16   0   12.11    2.01
   2  16   0   15.43    1.97
  -2 -16   0   13.95    1.96
   2 -16   0   12.84    1.98
   2 -16   0   13.20    2.17
  -2 -16   0   15.52    1.85
  -2  16   0   13.97    2.06
   2  16   0   14.01    1.79
   2  16   0   11.93    1.77
  -2 -16   0   14.72    1.84
  -2  16   0   14.10    2.08
   3 -16   0    2.13    1.68
  -3 -16   0    2.35    1.55
   3 -16   0    0.42    1.78
  -3  16   0   -1.95    1.51
  -3  16   0    0.19    1.82
  -3  16   0    0.11    1.70
   3  16   0    2.51    1.52
   3 -16   0   -1.47    1.62
  -3 -16   0   -0.20    1.43
   3  16   0    2.09    1.41
  -4  16   0   10.76    2.17
  -4  16   0   11.73    2.37
   4  16   0   12.38    1.94
   4 -16   0   14.80    2.52
  -4  16   0   16.56    2.32
   4 -16   0   10.72    2.23
   4 -16   0   13.76    2.36
  -4 -16   0   11.24    1.90
   4  16   0   14.65    1.79
  -4 -16   0   14.49    1.77
  -5  16   0   -0.56    2.05
  -5 -16   0    0.34    1.33
  -5 -16   0    1.47    1.51
   5 -16   0   -1.09    2.11
  -5  16   0    0.73    1.95
  -5  16   0    0.75    2.17
   5  16   0   -0.33    1.42
   5 -16   0    0.39    1.99
   5 -16   0   -0.68    1.88
   6  16   0   -1.10    1.36
  -6  16   0   -0.72    2.09
   6 -16   0    2.48    2.00
  -6 -16   0    0.40    1.51
   6 -16   0    0.08    2.21
  -6  16   0   -0.51    2.10
  -6  16   0   -1.08    1.93
   6 -16   0   -0.39    1.88
  -6 -16   0   -0.65    1.20
   0  17   0    0.75    1.51
   0 -17   0    0.68    1.75
   0  17   0    1.85    1.77
   0 -17   0    0.18    1.58
   0 -17   0    1.66    1.62
   0  17   0    0.70    1.39
   1  17   0    0.31    1.47
  -1  17   0   -0.31    1.68
  -1 -17   0    1.05    1.68
   1  17   0    1.53    1.61
  -1  17   0    0.58    1.56
  -1 -17   0   -1.31    1.48
   1  17   0    0.39    1.37
  -1 -17   0   -0.93    1.51
   1 -17   0    0.98    1.83
  -1  17   0   -0.89    1.56
   1 -17   0   -1.72    1.64
   1 -17   0   -0.49    1.68
  -2  17   0   33.84    3.01
  -2 -17   0   31.78    2.77
   2 -17   0   33.90    2.98
   2 -17   0   32.70    3.01
   2  17   0   35.95    2.83
  -2 -17   0   30.38    2.86
  -2  17   0   30.16    2.81
  -2 -17   0   36.72    3.08
   2 -17   0   32.62    2.95
  -2  17   0   29.29    2.74
   2  17   0   29.83    2.66
   3 -17   0    0.80    1.72
   3 -17   0   -0.37    2.02
  -3  17   0    0.96    1.74
  -3 -17   0   -1.03    1.50
   3  17   0   -1.19    1.47
   3  17   0    0.17    1.73
   3 -17   0    0.85    1.99
  -3  17   0   -1.49    1.79
  -3  17   0    1.44    2.03
  -3 -17   0    0.10    1.58
   4 -17   0    5.80    2.00
   4 -17   0    5.55    2.28
  -4 -17   0    3.56    1.58
  -4  17   0    8.37    2.15
   4  17   0    4.97    1.70
   4 -17   0    3.88    2.22
  -4  17   0    5.02    2.07
  -4 -17   0    5.68    1.81
  -4  17   0    3.69    2.18
  -5 -17   0   -0.07    1.44
   5 -17   0    4.74    2.27
   5 -17   0   -0.64    1.92
  -5  17   0   -1.63    1.90
   5 -17   0   -0.55    1.96
  -5 -17   0   -0.54    1.54
   5  17   0    1.40    1.58
  -5  17   0   -1.26    1.98
  -5  17   0    3.76    2.24
  -6  17   0    1.14    2.27
   6 -17   0    2.62    2.33
  -6  17   0   -0.76    1.77
  -6 -17   0   -0.15    1.29
   6 -17   0    1.83    2.39
  -6  17   0    2.57    2.36
  -6 -17   0    3.91    1.79
   6  17   0    0.12    1.52
   0 -18   0   85.30    4.62
   0 -18   0   79.33    4.32
   0 -18   0   68.93    4.51
   0  18   0   78.23    4.40
   0  18   0   71.85    4.22
  -1 -18   0    0.32    1.65
  -1 -18   0    0.81    1.85
   1 -18   0    0.27    1.64
  -1 -18   0    0.70    1.79
  -1  18   0    2.02    1.82
   1  18   0   -1.59    1.78
   1  18   0   -1.60    1.58
  -1  18   0   -0.92    1.89
  -1  18   0   -1.89    1.83
   1 -18   0   -1.30    1.95
   1 -18   0   -0.62    1.79
  -2  18   0   12.94    2.26
   2 -18   0   14.24    2.54
  -2 -18   0    6.81    2.02
  -2  18   0   10.34    2.35
   2  18   0   11.17    2.15
   2 -18   0   12.55    2.40
  -2  18   0   12.59    2.10
  -2 -18   0    7.55    1.90
   2  18   0   11.38    1.93
   2 -18   0   11.26    2.27
  -3  18   0   -0.34    2.09
   3 -18   0   -0.20    2.06
   3  18   0   -0.70    1.55
   3 -18   0   -0.83    2.12
  -3 -18   0   -0.87    1.74
   3 -18   0   -2.37    1.98
   3  18   0   -1.19    1.67
  -3  18   0    0.38    1.95
  -3  18   0   -2.45    1.75
  -3 -18   0   -1.19    1.65
  -4  18   0    4.75    2.38
   4 -18   0    7.87    2.37
   4 -18   0   11.65    2.55
  -4 -18   0    9.82    1.94
   4 -18   0    5.85    2.45
   4  18   0    5.43    1.80
  -4  18   0    6.71    2.39
  -4 -18   0    6.56    1.86
  -4  18   0    7.34    2.23
  -5 -18   0    1.98    1.52
   5 -18   0    0.10    2.28
   5 -18   0   -1.44    2.20
   5 -18   0    1.69    2.32
  -5  18   0   -2.26    2.21
  -5  18   0    1.06    2.14
  -5 -18   0   -0.03    1.68
  -5  18   0   -0.66    2.19
   5  18   0    2.81    1.70
   0 -19   0   -0.26    1.97
   0  19   0    2.29    1.93
   0  19   0   -1.31    1.99
   0 -19   0    3.75    1.99
   0 -19   0    1.59    1.90
   1 -19   0    0.24    2.12
   1  19   0    0.20    1.95
   1 -19   0    0.99    1.96
   1  19   0   -2.12    1.73
  -1 -19   0    0.04    1.76
  -1 -19   0   -3.02    1.84
  -1  19   0   -0.57    1.89
   1 -19   0   -1.64    1.86
  -1  19   0   -2.55    2.00
  -2  19   0   -0.19    2.11
  -2  19   0   -0.07    2.13
   2 -19   0    0.62    2.12
  -2 -19   0    1.64    1.75
   2  19   0   -1.03    1.74
   2  19   0   -1.50    1.84
  -2 -19   0   -0.78    1.79
   2 -19   0   -0.13    1.98
   2 -19   0   -0.66    1.95
  -2  19   0   -0.78    1.95
  -3 -19   0   -0.50    1.69
  -3  19   0   -1.48    1.93
  -3  19   0   -1.62    1.89
  -3 -19   0    3.34    1.83
   3 -19   0   -2.32    1.92
   3 -19   0    0.69    2.13
   3  19   0   -1.49    1.59
  -3  19   0   -2.07    1.91
   3 -19   0    0.68    2.14
  -4 -19   0    6.27    1.80
   4 -19   0    5.72    2.31
  -4  19   0   10.18    2.65
   4 -19   0    7.21    2.34
   4  19   0    7.07    1.86
  -4 -19   0    5.78    1.89
   4 -19   0   11.58    2.57
  -4  19   0    6.96    2.26
  -4  19   0    7.76    2.17
   0 -20   0   -1.24    2.14
   0 -20   0   -0.02    2.12
   0  20   0   -1.93    1.87
   0  20   0   -0.41    2.10
   1  20   0   -3.92    1.78
   1  20   0   -5.66    1.98
  -1  20   0   -2.33    2.10
  -1 -20   0   -0.25    1.93
  -1  20   0   -0.79    2.05
   1 -20   0   -0.41    2.04
   1 -20   0   -2.81    2.04
   1 -20   0   -0.24    2.09
  -1 -20   0   -2.25    1.98
   2  20   0    5.08    2.22
   2 -20   0    4.14    2.29
  -2  20   0    4.29    2.18
   2  20   0    1.99    1.90
  -2  20   0    7.22    2.45
  -2 -20   0    0.50    1.99
  -2 -20   0    3.86    1.93
   2 -20   0    4.90    2.45
   2 -20   0    3.61    2.04
   0   0  -1    0.02    0.02
   0   0   1    0.12    0.03
   0   0   1   -0.01    0.02
   0   0  -1    0.05    0.04
   0   0   1    0.01    0.02
   0   0  -1   -0.01    0.04
   0   0   1   -0.01    0.02
   0   0   1   -0.03    0.03
   0   0  -1   -0.02    0.02
   0   0  -1    0.00    0.02
   0   0   1    0.00    0.02
  -1   0   1   -5.86    0.23
   1   0  -1   -6.47    0.22
  -1   0   1   -5.07    0.27
  -2   0   1    0.03    0.50
  -2   0   1   -0.69    0.38
  -2   0   1    0.95    0.44
  -2   0   1   -0.14    0.37
  -2   0  -1   -2.45    0.32
  -2   0  -1   -1.53    0.21
   2   0  -1   -0.71    0.41
   2   0  -1   -0.64    0.38
   2   0   1   -2.11    0.26
   2   0  -1   -0.92    0.43
   2   0   1   -2.36    0.31
   2   0  -1   -0.75    0.39
  -2   0   1   -1.29    0.38
   2   0  -1   -0.54    0.42
  -2   0  -1   -2.39    0.36
   2   0  -1   -0.27    0.38
  -2   0   1   -0.94    0.32
  -3   0   1    0.15    0.40
   3   0   1    1.45    0.43
  -3   0  -1   -0.34    0.42
  -3   0  -1    0.04    0.41
  -3   0   1    0.46    0.43
   3   0   1    0.55    0.35
   3   0   1   -0.03    0.35
   3   0  -1    0.29    0.48
  -3   0   1    0.22    0.48
   3   0  -1    1.37    0.50
   3   0   1    0.38    0.39
   3   0  -1   -0.05    0.43
   3   0  -1    0.11    0.42
  -3   0   1    0.01    0.26
  -3   0   1    0.06    0.53
   3   0  -1    0.61    0.49
  -3   0  -1    0.18    0.29
   3   0  -1    0.61    0.51
   3   0   1   -0.03    0.40
  -3   0  -1   -0.33    0.39
  -3   0   1   -0.16    0.50
   3   0   1    0.26    0.41
   4   0  -1    0.49    0.60
  -4   0   1   -0.10    0.60
   4   0   1   -0.46    0.52
  -4   0   1    0.57    0.55
   4   0  -1    0.26    0.54
   4   0   1   -0.71    0.48
   4   0  -1   -0.56    0.62
  -4   0  -1   -1.02    0.57
  -4   0   1    0.59    0.67
  -4   0  -1   -2.14    0.53
   4   0   1   -1.18    0.56
  -4   0  -1   -1.49    0.49
  -4   0   1   -0.27    0.48
   4   0   1   -0.54    0.45
  -4   0   1    0.04    0.61
   4   0  -1   -0.38    0.54
   4   0  -1   -0.33    0.59
   4   0   1   -0.98    0.51
  -4   0   1   -0.24    0.15
   4   0  -1   -0.34    0.59
  -5   0  -1    0.06    0.53
   5   0  -1   -0.58    0.65
   5   0  -1   -0.09    0.57
  -5   0  -1    0.52    0.57
  -5   0   1   -0.78    0.64
   5   0   1   -0.09    0.57
  -5   0  -1   -0.42    0.58
   5   0  -1    0.35    0.65
  -5   0   1   -0.49    0.46
   5   0  -1   -0.30    0.56
   5   0   1   -0.09    0.49
  -5   0   1   -0.32    0.65
   5   0   1    0.54    0.54
  -5   0  -1    0.33    0.46
   5   0   1    0.34    0.56
  -5   0   1    0.14    0.51
   5   0  -1   -0.45    0.60
  -5   0   1   -0.66    0.61
  -5   0   1    0.05    0.41
  -6   0  -1   -1.38    0.72
   6   0   1   -1.52    0.77
   6   0  -1   -0.74    0.81
   6   0  -1   -0.87    0.70
  -6   0   1   -1.12    0.72
  -6   0   1   -0.45    0.41
   6   0  -1   -0.47    0.75
   6   0  -1    0.12    0.72
  -6   0   1   -0.41    0.81
  -6   0   1   -0.83    0.72
   6   0   1   -2.70    0.64
   6   0   1   -1.98    0.63
  -6   0  -1   -1.49    0.75
  -6   0   1    0.03    0.30
  -6   0  -1   -1.81    0.63
  -7   0  -1   -0.13    0.74
  -7   0   1   -0.54    0.56
  -7   0  -1    0.47    0.84
   7   0  -1   -0.89    0.91
   7   0  -1   -0.05    0.79
  -7   0  -1   -0.15    0.60
  -7   0   1   -0.83    0.91
   7   0  -1   -0.53    0.84
  -7   0   1   -0.80    0.77
  -7   0  -1   -0.47    0.65
   7   0   1   -0.59    0.75
   7   0  -1   -0.51    0.79
   7   0   1   -0.32    0.87
   7   0   1   -0.56    0.65
  -7   0   1   -0.62    0.81
   7   0   1   -0.74    0.69
  -8   0  -1   -0.33    0.73
   8   0   1   -2.15    0.98
  -8   0   1    0.96    1.08
   8   0  -1   -0.39    1.10
  -8   0   1   -1.49    0.85
  -8   0  -1   -1.20    0.68
  -8   0  -1   -0.94    0.98
   8   0  -1    0.39    0.94
   8   0   1   -1.59    0.80
  -8   0   1   -0.87    0.90
   8   0   1   -0.66    0.84
   8   0  -1   -0.80    0.94
   8   0   1   -0.25    0.95
  -8   0   1    0.39    1.01
   8   0  -1    0.85    1.04
  -8   0  -1   -0.87    0.94
  -9   0  -1   -0.54    0.99
  -9   0  -1   -0.27    0.99
  -9   0   1    0.37    1.16
   9   0   1   -1.03    1.17
  -9   0   1   -0.22    0.89
  -9   0   1    0.78    1.18
   9   0  -1    0.36    1.25
  -9   0   1   -0.51    0.92
 -10   0   1    1.07    1.25
 -10   0   1   -0.96    1.27
 -10   0  -1   -0.89    1.07
 -10   0  -1   -0.21    1.02
  10   0   1   -2.33    1.30
 -10   0   1    0.37    0.81
  10   0  -1    1.85    1.46
 -11   0  -1   -0.67    0.95
 -11   0  -1    0.14    0.92
 -11   0   1   -0.35    1.21
 -11   0   1   -1.19    1.31
  11   0  -1   -0.11    1.53
  11   0   1    1.19    1.44
   0   1   1   -4.67    0.11
   0   1   1   -4.55    0.12
   0   1  -1   -4.72    0.11
   0  -1  -1   -4.72    0.11
   0  -1  -1   -4.62    0.12
   0  -1  -1   -4.65    0.11
   0  -1  -1   -4.75    0.09
   0   1   1   -4.90    0.10
   0  -1  -1   -4.73    0.14
   0   1  -1   -4.79    0.11
   0   1   1   -4.74    0.08
   0  -1   1   -4.71    0.12
   0  -1   1   -4.76    0.11
   0   1   1   -4.72    0.11
   0   1   1   -4.76    0.08
   0  -1   1   -4.63    0.10
   0   1  -1   -4.67    0.07
   0   1  -1   -4.79    0.11
   0  -1   1   -4.59    0.08
   0  -1   1   -4.63    0.11
   0   1  -1   -4.56    0.11
   0   1  -1   -4.85    0.07
   0  -1   1   -4.66    0.08
   0  -1  -1   -4.55    0.10
   1   1  -1  354.53   12.23
  -1   1   1  346.61   12.04
  -1  -1   1  358.01   11.64
   1  -1   1  288.02   12.01
  -1  -1   1  373.26   12.40
   1  -1  -1  388.17   12.28
  -1   1   1  304.37   11.38
   1  -1  -1  363.42   12.26
   1   1  -1  312.23   12.35
  -1   1   1  379.49   12.32
   1  -1   1  336.44   12.20
   1  -1   1  335.87   12.23
  -1   1   1  365.12   11.39
   1  -1  -1  384.06   11.42
  -1   1  -1  354.06   12.07
  -1  -1   1  365.32   12.43
  -1   1  -1  375.35   12.38
  -1   1  -1  361.09   12.31
  -1  -1   1  359.45   12.23
   1  -1  -1  372.40   12.02
  -1   1   1  373.89   12.24
  -1   1  -1  348.02   11.48
   1   1  -1  375.83   11.47
   1   1  -1  298.08   12.42
   1  -1   1  324.13   12.24
  -1   1  -1  365.21   11.43
  -1   1   1  359.41   12.02
   1  -1  -1  340.65   12.05
  -1  -1   1  324.33   11.68
   1  -1   1  375.04   11.43
  -2   1  -1 1918.78   72.39
   2   1   1 2147.17   72.06
  -2  -1   1 2053.07   69.01
  -2   1  -1 2075.64   68.50
   2  -1   1 2139.21   72.36
   2  -1   1 2033.28   72.51
   2  -1  -1 2040.52   72.35
  -2   1   1 2013.39   68.84
   2  -1   1 2319.45   73.60
   2  -1  -1 2125.72   73.32
   2  -1  -1 2194.35   68.63
  -2  -1  -1 2167.80   80.79
   2   1  -1 2252.67   73.92
   2   1  -1 2246.78   68.87
   2   1   1 2229.69   82.56
  -2   1   1 2100.99   68.64
   2  -1  -1 2234.49   68.77
  -2  -1   1 2147.87   73.70
  -2   1   1 2069.26   72.22
  -2  -1  -1 2214.97   81.88
   2   1  -1 2072.23   72.39
  -2  -1   1 2193.48   74.30
   2  -1  -1 2215.90   73.78
  -2   1   1 2057.26   72.29
  -2   1   1 2232.77   73.99
   2  -1   1 2224.62   68.57
  -2   1  -1 2220.99   69.15
   2  -1  -1 2064.15   72.26
   2  -1   1 2161.67   68.79
  -2   1  -1 2193.54   73.91
   2   1   1 2162.03   72.73
  -2   1  -1 2201.62   73.65
   2  -1   1 2238.60   73.73
   2   1  -1 1994.76   72.57
  -2   1  -1 2154.01   72.46
  -2  -1   1 2125.26   72.71
   2   1  -1 2229.80   68.91
   3   1   1   69.45    2.59
   3   1   1   72.21    2.45
   3  -1  -1   75.32    2.86
   3  -1  -1   68.44    2.60
   3   1   1   72.88    2.46
  -3   1   1   72.79    2.87
   3  -1  -1   67.47    2.72
  -3   1   1   70.15    2.70
  -3   1   1   72.16    2.60
  -3  -1   1   70.21    2.53
   3   1  -1   76.67    2.54
   3  -1   1   70.40    2.65
  -3  -1  -1   70.56    2.45
   3   1   1   73.68    2.63
   3  -1   1   72.91    2.58
   3  -1  -1   77.70    2.82
   3   1  -1   73.18    2.69
  -3  -1  -1   73.29    2.67
  -3   1  -1   69.88    2.75
  -3   1  -1   59.28    2.48
   3  -1  -1   73.46    2.65
   3   1   1   70.57    2.62
   3  -1   1   75.42    2.78
   3   1  -1   70.26    2.72
   3  -1   1   76.99    2.74
  -3  -1   1   70.28    2.59
  -3   1  -1   76.46    2.78
  -3   1   1   65.87    2.73
   3   1   1   69.73    2.56
  -3  -1  -1   74.23    2.63
  -3   1  -1   67.02    2.63
   3  -1   1   71.36    2.55
  -3  -1  -1   69.80    2.43
   3   1  -1   74.63    2.73
  -3   1  -1   75.85    2.59
   3  -1   1   67.08    2.70
  -3  -1   1   72.85    2.71
  -3  -1   1   69.19    2.75
  -3   1   1   66.13    2.64
   3  -1  -1   71.06    2.76
   3   1  -1   71.85    2.57
   3   1  -1   69.94    2.66
   4  -1   1  257.84    9.44
  -4   1   1  260.86    9.02
   4   1   1  284.09    9.50
  -4   1  -1  275.47    9.35
   4   1   1  276.50    8.88
   4   1   1  262.79    9.38
   4  -1   1  288.22    9.58
   4   1  -1  266.56    9.42
   4   1   1  268.12    9.33
  -4   1   1  282.30    9.00
  -4  -1  -1  268.17    8.86
   4  -1  -1  276.87    9.69
  -4  -1   1  281.76    9.35
  -4   1   1  281.54    9.43
  -4  -1  -1  273.33    8.92
  -4   1  -1  272.39    9.61
  -4   1   1  276.74    9.70
  -4  -1  -1  283.11    9.58
   4  -1  -1  276.99    9.63
   4  -1  -1  281.62    9.06
  -4  -1   1  278.79    9.36
   4   1  -1  264.83    9.38
  -4   1  -1  267.89    8.98
   4  -1  -1  278.37    9.46
   4  -1   1  266.27    9.59
   4  -1  -1  274.76    9.51
   4   1  -1  271.42    9.56
   4   1  -1  275.36    8.97
  -4   1   1  277.95    9.40
  -4  -1  -1  279.85    9.51
  -4   1  -1  270.74    9.33
  -4   1   1  277.20    9.63
  -4   1  -1  277.62    9.59
   4   1  -1  290.46    9.57
   4  -1   1  278.38    8.96
  -4  -1   1  272.53    9.54
   4   1   1  266.54    8.87
   4  -1   1  274.91    8.97
   4  -1   1  262.13    9.39
  -4  -1   1  281.70    9.63
  -4  -1   1  273.58    8.95
   4   1   1  284.63    9.51
   4   1  -1  274.47    8.93
   5   1   1   31.80    1.54
   5  -1   1   33.61    1.72
   5   1   1   34.20    1.47
   5   1  -1   35.37    1.71
  -5   1  -1   34.23    1.62
  -5   1  -1   33.61    1.73
   5  -1   1   35.07    1.77
   5   1   1   34.20    1.50
   5  -1  -1   32.83    1.87
  -5  -1   1   35.62    1.66
   5   1   1   32.79    1.54
  -5   1  -1   30.57    1.38
   5  -1  -1   31.95    1.90
  -5   1  -1   32.91    1.71
   5   1   1   32.42    1.51
  -5  -1  -1   33.19    1.37
   5   1   1   31.37    1.60
  -5  -1   1   33.02    1.77
   5   1  -1   32.37    1.72
   5   1  -1   30.76    1.69
   5  -1  -1   36.12    1.82
   5   1  -1   33.56    1.57
  -5  -1  -1   34.48    1.56
   5  -1   1   35.12    1.73
  -5   1   1   30.78    1.70
   5   1  -1   33.43    1.70
  -5  -1  -1   34.81    1.61
  -5   1   1   31.39    1.87
  -5   1  -1   33.18    1.42
   5  -1   1   32.74    1.76
  -5  -1   1   32.76    1.55
  -5   1   1   33.59    1.70
  -5   1   1   34.63    1.77
   5  -1  -1   34.59    1.81
   5  -1   1   32.47    1.59
  -5   1   1   33.02    1.73
  -5  -1  -1   33.33    1.38
  -6  -1  -1    8.18    0.95
   6   1  -1   11.24    1.12
  -6   1   1   12.31    1.24
   6   1   1   10.06    0.88
  -6  -1   1   11.12    1.03
  -6   1   1   12.24    1.12
  -6  -1   1   10.62    0.93
  -6   1  -1   11.28    1.15
   6   1   1   10.29    0.86
   6   1  -1   13.61    1.08
   6  -1   1   11.29    1.08
  -6   1   1   10.92    1.07
  -6  -1  -1    9.46    0.95
   6  -1  -1   11.14    1.21
  -6   1   1   10.25    1.15
  -6  -1  -1    9.29    0.76
   6  -1  -1   12.24    1.15
   6   1   1    7.43    0.96
  -6  -1   1   10.25    1.10
   6  -1  -1   11.76    1.14
  -6  -1   1   11.81    0.91
  -6   1   1   13.30    1.08
  -6   1  -1   10.05    1.04
   6   1  -1   12.61    1.05
  -6   1  -1    9.86    1.07
   6  -1   1    9.37    1.11
   6   1  -1   11.38    0.96
   6   1   1    9.69    0.92
   6  -1  -1   11.42    1.06
  -6  -1  -1    8.62    0.73
   6  -1   1    8.96    1.02
  -6   1   1   11.12    0.92
   7  -1   1    4.72    0.89
  -7  -1  -1    4.44    0.83
  -7  -1   1    2.66    0.80
  -7   1  -1    2.50    0.93
  -7  -1   1    3.71    0.76
  -7  -1   1    3.66    0.94
   7  -1  -1    3.34    1.08
   7  -1   1    2.98    1.06
   7  -1   1    4.64    0.90
  -7   1   1    2.99    0.87
   7   1  -1    4.12    0.88
   7   1   1    4.36    0.82
   7   1   1    4.48    0.92
   7   1  -1    3.82    0.97
   7   1  -1    4.25    0.94
  -7   1  -1    4.16    0.99
  -7   1   1    1.82    1.00
  -7   1  -1    4.23    0.81
  -7  -1  -1    4.05    0.57
  -7   1  -1    3.08    0.85
   7   1   1    4.92    0.75
   7   1  -1    3.86    0.81
   7  -1  -1    3.56    1.02
   7  -1   1    4.67    0.91
  -7   1   1    3.44    0.59
   7   1   1    3.42    0.68
  -7   1   1    3.35    1.00
  -7  -1  -1    3.22    0.81
  -7   1   1    2.70    0.95
  -7  -1   1    3.26    1.01
  -7  -1  -1    3.31    0.58
   7  -1  -1    3.24    0.98
   7  -1  -1    3.37    0.96
  -8  -1  -1    2.61    0.96
  -8  -1   1    5.03    0.87
  -8  -1   1    6.60    1.11
   8  -1  -1    3.06    1.32
  -8  -1   1    6.70    1.18
   8   1   1    2.48    1.05
  -8   1   1    2.26    1.06
  -8   1  -1    5.11    0.90
   8  -1  -1    2.67    1.17
   8   1   1    3.83    1.13
  -8  -1   1    5.83    0.89
   8   1   1    1.82    0.78
  -8   1   1    3.72    1.27
   8   1   1    3.58    0.89
   8  -1  -1    3.76    1.15
   8   1  -1    5.66    1.23
  -8  -1  -1    2.45    0.98
   8  -1   1    5.79    1.15
   8   1  -1    4.74    0.99
   8  -1   1    5.94    1.04
  -8   1  -1    4.44    1.11
  -8   1  -1    4.82    1.10
   8   1  -1    7.01    1.03
   8  -1   1    4.40    1.05
   8  -1  -1    2.66    1.17
   8   1  -1    5.28    1.08
   8  -1   1    2.96    1.20
  -8   1   1    3.57    1.28
  -8   1  -1    5.08    0.99
  -9  -1   1    7.17    0.92
  -9  -1  -1    7.93    1.10
  -9  -1  -1    6.71    1.05
  -9   1  -1    7.10    1.01
  -9   1   1    6.69    1.18
  -9  -1   1    7.84    1.32
   9   1  -1    7.81    1.37
  -9   1  -1    9.60    1.36
  -9   1  -1    7.98    1.02
   9  -1   1    7.59    1.49
  -9  -1   1    8.64    0.90
  -9   1   1    5.02    1.37
  -9   1  -1    7.55    1.28
  -9   1   1    9.52    1.48
   9   1   1    7.04    1.33
  -9  -1   1    9.17    1.29
   9  -1  -1    6.54    1.56
  10   1  -1   -0.05    1.37
  10  -1   1    1.56    1.38
  10   1   1    1.22    1.27
 -10   1   1    2.39    1.31
 -10   1   1    0.16    1.38
 -10   1  -1   -0.48    1.15
 -10  -1   1   -0.05    1.13
  10  -1  -1    1.85    1.56
 -10   1  -1   -0.36    1.24
 -10  -1  -1    1.05    0.83
 -10  -1  -1    0.89    0.90
 -10   1   1    1.18    1.06
 -10  -1   1    0.12    1.13
  11  -1  -1    3.10    1.66
  11   1   1    4.41    1.48
 -11  -1   1    1.92    1.19
  11  -1   1    0.77    1.54
 -11   1   1    0.10    1.38
 -11   1  -1    2.64    1.31
  11   1  -1    2.46    1.52
 -11  -1   1    3.00    1.14
 -11   1  -1    3.36    1.19
   0   2  -1 2389.00   77.32
   0   2  -1 2291.49   77.22
   0  -2  -1 2164.30   77.22
   0  -2   1 2227.57   71.72
   0  -2  -1 2375.72   77.82
   0   2   1 2279.31   76.14
   0  -2   1 2369.89   77.29
   0   2   1 2213.32   76.27
   0   2   1 2273.61   77.38
   0   2  -1 2279.72   75.92
   0  -2   1 2086.90   71.94
   0  -2  -1 2350.79   72.11
   0  -2  -1 2176.47   75.74
   0   2  -1 2181.60   75.83
   0   2   1 2208.40   71.83
   0   2   1 1870.23   71.86
   0  -2  -1 2239.62   76.36
   0  -2  -1 2143.75   72.14
   0  -2   1 2333.88   76.32
   0   2  -1 2343.29   71.81
   0  -2   1 2160.97   75.48
   0  -2   1 2433.77   77.54
   0   2   1 2267.70   77.70
   2  -2  -1  960.30   29.22
  -2  -2   1  921.61   29.62
   2  -2   1  854.25   30.83
  -2   2  -1  873.57   29.72
  -2   2   1  906.46   29.60
   2  -2  -1  863.37   30.72
   2   2   1  905.99   30.75
   2  -2   1  962.52   29.21
   2  -2   1  958.45   31.54
  -2   2   1  944.53   29.20
   2  -2  -1  879.81   31.11
   2   2  -1  900.70   29.43
  -2   2   1  887.17   30.76
   2  -2   1  898.70   31.04
  -2   2   1  928.06   31.72
   2   2  -1  878.74   31.26
  -2  -2   1  944.72   31.76
  -2   2  -1  877.34   31.09
  -2  -2   1  941.70   32.06
  -2   2   1  892.75   31.25
   2   2   1  953.61   34.79
   2  -2   1  941.97   31.75
   2   2  -1  950.40   31.81
   2  -2  -1  999.52   31.32
   2   2  -1  970.68   31.72
   2  -2   1  921.11   29.25
   2   2  -1  905.46   29.45
  -2  -2  -1  935.05   34.15
   2   2   1  904.07   30.54
  -2   2  -1  950.52   31.35
  -2  -2   1  881.26   31.25
  -2   2  -1  891.01   29.17
  -2   2  -1  929.29   30.95
   2   2   1  972.64   34.70
  -2   2   1  954.48   31.56
   2  -2  -1  913.66   29.72
  -2  -2  -1  943.28   34.57
   2  -2  -1  981.96   31.29
   2   2  -1  869.97   31.38
  -3  -2  -1   79.83    2.84
  -3  -2   1   78.53    2.71
   3  -2   1   82.98    2.85
  -3  -2  -1   80.27    2.90
  -3   2   1   76.72    2.90
  -3   2  -1   79.74    2.80
  -3   2  -1   79.38    2.84
  -3   2   1   82.07    3.15
   3  -2  -1   80.80    2.93
  -3  -2   1   80.72    2.90
   3   2  -1   74.75    2.68
   3  -2   1   77.15    2.99
   3  -2   1   87.21    3.03
   3   2  -1   86.31    2.93
   3  -2   1   72.57    2.93
  -3   2   1   78.52    2.99
  -3  -2   1   81.92    2.97
   3  -2  -1   74.91    3.04
   3   2  -1   77.94    2.75
  -3   2  -1   77.38    2.90
   3   2  -1   84.69    2.94
  -3  -2   1   71.10    2.77
   3   2   1   83.86    2.86
  -3   2  -1   84.18    3.06
   3  -2  -1   71.76    2.98
   3   2   1   76.00    2.64
  -3   2   1   77.78    2.91
   3   2   1   80.45    2.62
  -3  -2   1   67.59    2.75
   3  -2   1   85.41    3.11
   3  -2  -1   74.41    2.85
  -3   2   1   72.32    3.04
   3   2  -1   71.45    2.83
   3   2  -1   68.27    2.81
   3   2   1   85.64    2.89
   3  -2  -1   81.34    3.16
   3   2   1   71.90    2.80
   3  -2   1   72.32    2.79
   3   2   1   72.72    2.77
  -4   2  -1    3.63    0.87
   4   2  -1    6.66    0.61
  -4  -2   1    6.70    0.68
  -4   2   1    6.27    0.77
  -4   2   1    7.69    0.94
  -4   2   1    6.06    0.76
  -4  -2  -1    6.14    0.54
   4  -2  -1    4.43    0.83
   4   2   1    7.25    0.52
   4   2   1    7.00    0.50
   4   2  -1    7.03    0.69
   4   2   1    5.78    0.49
  -4   2  -1    3.15    0.66
   4  -2  -1    3.70    0.81
  -4   2  -1    7.06    0.75
  -4   2   1    5.39    0.74
   4  -2   1    2.19    0.72
   4  -2   1    5.65    0.84
   4  -2  -1    6.31    0.90
   4  -2   1    3.27    0.79
   4   2  -1    6.03    0.65
  -4   2  -1    3.27    0.81
   4   2  -1    8.33    0.72
   4   2   1    5.83    0.56
   4   2  -1    7.42    0.69
   4   2   1    4.58    0.50
  -4   2  -1    3.23    0.86
   4   2  -1    5.40    0.66
  -4  -2   1    6.56    0.62
   4   2   1    4.30    0.53
  -4   2  -1    4.22    0.72
  -4   2   1    5.84    0.85
   4  -2  -1    5.72    0.82
  -4  -2   1    6.59    0.77
  -4  -2   1    3.78    0.48
   4  -2   1    3.95    0.84
   4  -2   1    3.50    0.74
  -4  -2  -1    5.74    0.57
   4  -2  -1    5.34    0.78
   4  -2   1    1.55    0.80
   5   2   1    7.86    0.71
   5  -2  -1    7.83    0.97
  -5   2   1    8.99    1.01
   5  -2   1   10.47    1.02
  -5   2   1    8.70    1.00
   5  -2  -1    9.78    1.05
  -5   2  -1    9.95    0.99
   5  -2   1   10.53    0.91
  -5   2  -1    9.12    0.86
  -5   2   1    8.75    0.82
  -5  -2   1    8.49    0.81
  -5   2   1   10.14    0.93
   5   2   1    9.04    0.78
   5  -2   1    8.41    0.97
  -5  -2  -1    8.97    0.73
   5  -2  -1    7.97    1.00
   5  -2   1    8.22    0.86
   5  -2   1    9.03    0.95
   5   2   1    8.54    0.69
  -5  -2   1    8.57    0.89
   5  -2  -1    9.66    0.97
   5   2  -1    7.76    0.81
  -5   2  -1    7.82    0.96
   5   2   1    9.22    0.74
  -5  -2  -1    9.44    0.59
   5   2   1    9.11    0.68
   5   2   1    8.54    0.75
  -5   2  -1    9.40    0.78
  -5   2  -1    7.97    0.90
  -5  -2  -1    8.98    0.81
   5   2  -1    9.24    0.83
   5   2  -1    8.20    0.79
   5   2  -1    8.46    0.79
  -5  -2   1    9.03    0.71
  -5   2   1    7.14    0.99
  -5  -2   1    9.06    0.74
   5   2  -1    9.40    0.76
  -5   2   1    8.94    0.91
  -6   2  -1   -0.69    0.72
  -6   2   1   -0.16    0.28
   6  -2  -1   -0.60    0.88
   6  -2   1   -0.23    0.75
  -6   2   1    0.76    0.97
  -6  -2   1    0.20    0.74
   6   2   1    0.30    0.71
  -6   2   1    1.99    1.04
   6   2   1    0.31    0.61
   6  -2   1   -0.32    0.80
  -6   2  -1   -0.70    0.61
   6  -2   1   -0.29    0.86
  -6  -2  -1    0.77    0.61
  -6  -2  -1    0.81    0.64
  -6   2  -1   -0.27    0.93
   6   2  -1    0.74    0.70
  -6  -2   1    2.07    0.81
  -6   2   1   -0.03    0.79
  -6   2  -1   -0.32    0.92
   6   2  -1    0.32    0.63
  -6   2  -1   -1.08    0.90
   6  -2  -1   -0.13    0.92
   6  -2   1   -1.92    0.89
  -6   2  -1   -1.40    0.57
   6   2   1    0.80    0.57
  -6  -2   1    2.15    0.64
   6  -2  -1    0.44    0.84
   6   2  -1    0.44    0.71
  -6   2   1    1.62    0.93
   6   2   1    1.26    0.52
  -6  -2   1    1.28    0.62
   6   2  -1    2.41    0.72
  -7   2   1    0.64    1.02
   7  -2   1    1.09    0.92
   7  -2   1   -0.29    0.97
  -7   2   1   -0.15    0.66
   7   2  -1   -0.92    0.77
   7   2   1   -0.85    0.77
   7  -2  -1    1.41    0.91
   7   2  -1    0.10    0.70
   7   2  -1   -0.87    0.84
  -7   2   1    0.02    0.87
   7   2  -1   -1.20    0.68
  -7  -2   1   -1.87    0.63
  -7  -2   1   -0.38    0.78
   7   2   1   -1.16    0.59
  -7  -2  -1   -0.49    0.62
  -7  -2  -1    0.23    0.68
  -7   2   1   -0.66    0.96
   7   2   1    0.09    0.68
  -7  -2   1   -0.82    0.82
  -7   2  -1    1.07    0.98
   7  -2   1   -0.43    0.80
   7  -2  -1   -0.25    0.92
   7   2   1    0.00    0.50
   7  -2  -1   -0.06    0.98
  -7   2   1    0.27    0.92
   7  -2  -1   -0.36    0.90
  -7  -2   1   -1.23    0.60
  -7   2  -1   -0.17    0.44
  -7   2  -1    0.35    0.91
  -7   2  -1    1.01    0.86
   8   2   1   -1.06    0.72
   8   2  -1    1.26    0.84
  -8  -2  -1   -0.57    0.73
  -8  -2   1    0.88    0.96
  -8  -2   1    2.29    1.00
   8  -2   1   -2.46    1.03
   8  -2   1   -0.29    1.06
  -8   2   1   -1.72    1.13
   8  -2  -1    1.26    1.30
   8   2  -1    0.71    0.98
   8   2  -1    2.28    0.84
  -8   2   1    0.83    1.18
  -8   2  -1   -0.35    0.91
   8   2   1   -1.82    0.86
   8  -2  -1    0.14    1.12
  -8   2  -1   -1.75    1.14
  -8  -2   1    0.57    0.66
   8  -2  -1    0.82    1.17
  -8   2  -1   -2.17    0.99
   8  -2  -1    0.30    1.12
   8   2  -1    0.32    1.05
   8   2   1   -1.51    0.89
   8  -2   1   -1.21    1.01
  -8   2   1   -0.81    1.10
  -8   2   1    0.83    1.04
  -8  -2   1    1.54    0.69
   8  -2   1   -0.71    1.20
  -8  -2  -1    0.36    0.79
  -8   2  -1   -1.81    1.17
  -9   2  -1   24.84    2.13
  -9  -2   1   27.04    1.98
   9   2   1   30.60    2.12
  -9  -2  -1   28.23    1.55
  -9  -2   1   23.86    1.91
  -9  -2  -1   27.96    1.58
   9   2  -1   31.71    2.23
  -9   2  -1   30.75    2.27
   9  -2  -1   27.54    2.26
  -9   2   1   27.96    2.17
  -9   2  -1   30.76    2.03
   9  -2  -1   30.26    2.60
  -9   2   1   30.42    2.41
   9  -2   1   28.66    2.45
  -9   2   1   31.07    2.53
 -10  -2   1    5.98    1.14
  10   2   1    7.32    1.36
  10  -2  -1    5.73    1.67
  10  -2   1    6.15    1.67
  10   2  -1    8.26    1.46
 -10   2  -1    4.71    1.40
 -10  -2   1    5.93    1.17
 -10   2   1    4.38    1.55
 -10   2  -1    4.09    1.09
 -10   2   1    5.77    1.55
 -10   2  -1    6.75    1.54
 -10   2   1    5.31    1.32
  11  -2  -1    8.43    1.83
 -11   2  -1    4.09    1.34
  11  -2   1    3.23    1.75
 -11   2   1    4.85    1.60
  11   2  -1    7.05    1.52
  11   2   1    6.42    1.43
 -11   2   1    5.83    1.16
 -11  -2   1    5.18    0.94
   0  -3  -1   -2.46    0.31
   0  -3   1   -1.74    0.33
   0   3  -1   -2.65    0.32
   0  -3   1   -2.59    0.33
   0   3   1   -2.41    0.32
   0   3  -1   -2.68    0.36
   0   3  -1   -1.90    0.37
   0   3   1   -2.50    0.40
   0  -3  -1   -1.07    0.44
   0  -3  -1   -2.36    0.43
   0   3   1   -2.76    0.35
   0   3  -1   -2.76    0.40
   0  -3  -1   -2.79    0.31
   0  -3   1   -2.44    0.38
   0   3   1   -2.66    0.36
   0   3  -1   -2.33    0.37
   0  -3   1   -2.47    0.38
   0  -3   1   -1.72    0.43
   0   3   1   -2.39    0.36
   0  -3  -1   -3.05    0.39
   0   3  -1   -2.71    0.26
   0  -3   1   -2.83    0.26
   0  -3  -1   -1.68    0.38
   0   3   1   -2.21    0.38
   1   3  -1 1880.07   58.92
   1  -3  -1 1862.17   59.52
   1  -3  -1 1837.67   63.50
  -1  -3   1 1841.93   59.12
  -1   3  -1 1875.62   63.55
   1   3  -1 1850.63   63.03
   1  -3  -1 1797.38   59.15
  -1   3   1 1906.15   63.82
   1   3  -1 1856.37   59.21
   1   3  -1 1855.30   62.08
   1  -3  -1 1837.37   62.29
  -1   3   1 1926.65   62.56
   1  -3   1 1843.26   63.46
  -1   3  -1 1900.32   62.26
   1  -3   1 1880.61   59.10
  -1  -3   1 1768.68   59.18
   1  -3   1 1873.26   62.29
  -1  -3  -1 1897.09   62.58
   1   3   1 1893.99   62.55
   1  -3   1 1804.35   63.38
  -1   3  -1 1856.23   62.90
   1  -3  -1 1880.44   61.95
   1   3   1 1832.25   63.37
  -1  -3  -1 1771.15   63.58
  -1  -3  -1 1884.12   63.64
  -1  -3  -1 1807.62   59.55
   1  -3   1 1858.02   62.48
  -1   3  -1 1781.87   62.41
   1   3   1 1912.57   63.71
   1  -3  -1 1909.03   63.11
  -1   3  -1 1852.95   59.13
   1  -3   1 1858.57   59.47
  -1   3   1 1850.40   59.82
  -1   3   1 1922.75   63.48
  -1  -3   1 1815.67   63.60
  -1   3   1 1766.58   59.04
   1   3   1 1840.01   59.14
   1   3   1 1839.66   59.45
  -1   3   1 1829.87   62.56
   1   3   1 1912.18   62.76
  -1   3  -1 1752.24   59.13
   1   3  -1 1711.76   63.09
  -1  -3   1 1859.00   62.36
  -2   3  -1 5749.19  185.58
   2   3  -1 5298.54  173.02
   2  -3   1 5483.45  185.13
   2  -3   1 5721.64  185.62
   2   3  -1 5589.72  185.39
  -2   3   1 5483.40  174.09
   2  -3  -1 5651.73  173.45
  -2   3  -1 5369.06  182.66
   2  -3  -1 5379.56  182.90
  -2   3   1 5337.97  185.52
   2  -3   1 5091.58  173.14
   2  -3  -1 5556.62  185.33
   2  -3   1 5460.07  182.99
  -2  -3   1 5232.50  173.84
  -2  -3   1 5331.02  182.97
   2   3  -1 5591.23  173.58
  -2   3  -1 5572.40  173.03
  -2   3  -1 5369.56  173.54
   2  -3  -1 5475.13  182.56
   2  -3   1 5424.04  172.93
   2   3   1 5328.20  174.98
  -2   3   1 5397.78  182.77
  -2   3  -1 5354.22  185.81
  -2   3  -1 5358.18  182.27
   2  -3  -1 5477.17  185.74
  -2   3   1 5611.19  182.73
  -2   3   1 5646.97  173.41
   2  -3   1 5496.15  182.34
   2  -3  -1 5533.70  173.74
  -2   3   1 5573.50  185.72
  -3   3   1  533.53   18.12
   3   3   1  547.86   18.00
   3   3   1  550.32   19.29
   3   3  -1  581.46   18.93
   3   3   1  554.72   18.07
   3   3  -1  562.53   19.18
   3   3  -1  557.39   19.21
   3  -3   1  545.35   18.05
   3  -3  -1  575.06   19.01
  -3   3  -1  597.34   19.01
   3   3   1  556.20   19.20
   3  -3  -1  556.10   18.08
  -3   3  -1  585.60   18.04
  -3  -3   1  536.56   17.99
   3  -3   1  533.02   19.30
   3   3   1  566.06   19.63
  -3   3   1  561.60   19.02
   3  -3  -1  591.40   19.12
   3  -3  -1  562.89   18.10
   3   3  -1  586.75   18.97
   3  -3  -1  560.35   19.37
  -3  -3   1  549.48   19.29
  -3   3  -1  574.40   19.00
   3  -3  -1  556.05   19.34
  -3   3  -1  559.04   19.34
  -3  -3   1  583.01   19.14
  -3   3   1  556.52   19.34
  -3   3   1  540.37   19.37
  -3   3   1  580.94   18.08
  -3  -3   1  568.83   19.24
  -3   3  -1  562.76   18.10
  -3  -3  -1  552.85   19.74
   3  -3   1  572.96   19.07
  -3  -3  -1  563.82   19.56
   3  -3   1  558.69   18.06
  -3   3   1  575.44   19.04
   3   3   1  552.94   19.52
   3   3  -1  578.56   17.96
   3  -3   1  574.64   18.96
   3  -3   1  583.00   19.32
   3   3  -1  564.01   17.95
  -3  -3   1  565.60   19.21
   4  -3   1  551.14   19.36
  -4   3  -1  550.39   19.34
   4   3   1  576.26   19.43
  -4   3  -1  551.66   18.96
   4   3   1  569.48   19.50
   4   3  -1  575.73   19.18
  -4   3   1  602.28   19.07
   4  -3  -1  554.31   19.42
  -4   3   1  595.10   18.10
  -4  -3   1  549.12   19.15
  -4  -3  -1  556.31   19.36
  -4  -3  -1  555.35   19.47
   4   3  -1  540.84   17.90
  -4   3  -1  582.74   18.05
   4  -3   1  577.00   18.98
  -4  -3   1  574.78   19.28
   4  -3  -1  568.16   19.02
  -4   3  -1  553.02   18.11
  -4  -3   1  551.69   17.96
  -4   3   1  569.81   18.17
   4   3   1  552.82   18.93
  -4   3  -1  571.91   18.97
  -4   3   1  584.40   19.44
  -4   3   1  582.48   19.03
   4   3  -1  577.48   19.15
   4   3  -1  554.22   18.91
   4   3   1  554.91   17.91
  -4   3   1  561.54   19.36
   4  -3   1  572.82   19.32
   4   3   1  555.88   19.02
   4  -3  -1  549.91   19.10
   4  -3  -1  590.04   19.38
   4   3   1  549.48   17.93
   4  -3   1  526.00   19.05
   4   3  -1  566.79   17.94
   4  -3   1  534.13   18.06
   4  -3  -1  542.87   18.10
   4   3  -1  531.00   18.86
  -5   3   1    3.43    0.97
  -5   3   1    3.02    0.96
   5  -3   1    3.05    0.81
   5  -3  -1    2.78    0.87
   5   3   1    3.19    0.55
  -5   3  -1    3.30    0.85
   5  -3  -1    3.44    0.80
   5   3   1    3.98    0.39
  -5   3  -1    3.72    0.72
  -5   3  -1    3.84    0.79
   5  -3   1    4.37    0.88
  -5  -3   1    3.93    0.66
  -5   3  -1    4.37    0.74
   5   3   1    5.06    0.43
   5   3   1    4.46    0.46
   5  -3   1    3.67    0.76
  -5  -3   1    3.14    0.55
  -5   3   1    2.88    0.81
   5  -3   1    2.93    0.84
   5   3  -1    2.44    0.61
   5   3  -1    3.81    0.60
   5   3  -1    2.90    0.63
  -5  -3   1    3.53    0.57
  -5  -3  -1    3.78    0.55
  -5   3  -1    4.51    0.84
  -5  -3   1    4.45    0.77
   5   3   1    4.02    0.56
  -5   3   1    2.24    0.77
  -5   3  -1    4.23    0.88
   5  -3  -1    3.71    0.96
   5  -3  -1    3.53    0.83
   5  -3  -1    3.20    1.01
   5   3   1    3.55    0.51
   5   3  -1    3.76    0.64
   5  -3   1    4.42    0.80
   5   3  -1    1.78    0.66
  -5  -3  -1    3.34    0.48
   6  -3   1   -1.84    0.89
   6  -3  -1   -1.01    0.95
   6  -3   1   -0.62    0.91
  -6  -3  -1    0.38    0.56
   6   3  -1    0.22    0.72
  -6   3  -1   -1.84    0.85
  -6   3  -1   -0.10    0.26
   6   3  -1    0.23    0.59
  -6   3   1   -0.39    1.04
  -6  -3   1    1.48    0.80
  -6  -3  -1    0.59    0.52
   6  -3   1   -1.14    0.81
  -6   3  -1    0.00    0.81
  -6  -3   1    0.48    0.56
   6   3  -1    0.86    0.65
  -6   3  -1   -0.47    0.98
  -6  -3   1   -0.34    0.69
  -6   3   1   -0.18    0.90
  -6   3   1   -0.82    0.79
   6   3  -1    0.83    0.67
  -6  -3   1    1.94    0.58
   6  -3  -1   -1.36    1.03
   6   3   1    0.18    0.56
   6   3   1    0.24    0.60
   6  -3   1   -0.32    0.87
   6   3   1    0.90    0.49
  -6   3   1   -1.43    0.92
   6  -3  -1   -1.52    0.83
  -6   3  -1    0.34    1.00
  -6   3   1   -0.14    0.99
   7  -3   1   76.43    3.21
  -7   3   1   77.12    3.43
   7   3   1   77.25    2.75
   7  -3  -1   74.30    3.42
   7  -3   1   80.76    3.46
   7   3  -1   72.61    3.18
   7   3  -1   73.68    2.92
  -7  -3  -1   72.81    2.87
   7  -3   1   73.42    3.54
  -7  -3  -1   76.59    2.94
  -7  -3   1   76.75    2.76
   7   3  -1   71.73    3.05
   7  -3   1   78.68    3.43
   7  -3  -1   76.65    3.66
  -7   3  -1   75.67    2.96
  -7  -3   1   71.30    3.19
  -7   3   1   74.21    3.53
  -7  -3   1   78.69    3.12
  -7   3   1   75.65    3.60
   7   3  -1   77.41    3.20
  -7   3  -1   72.47    3.46
  -7   3   1   75.95    3.36
  -7   3  -1   74.76    3.23
   7   3   1   73.38    3.06
  -7   3  -1   78.83    3.52
   7   3   1   80.50    3.10
   7  -3  -1   77.79    3.50
  -7   3  -1   79.03    3.23
  -7  -3   1   76.62    2.75
   8  -3   1   -1.56    1.12
  -8   3   1    1.74    1.28
   8   3   1    0.30    0.90
   8  -3  -1    0.99    1.17
  -8  -3   1    2.72    0.94
   8   3  -1    0.96    0.95
  -8   3  -1    0.78    1.26
  -8   3   1    1.29    1.25
  -8   3  -1    1.09    1.04
  -8   3   1    1.22    1.27
  -8   3  -1   -0.74    1.18
   8   3  -1    0.86    0.78
   8  -3  -1    0.72    1.22
   8  -3  -1    0.85    1.13
  -8   3  -1    0.56    1.12
   8   3  -1    1.78    0.77
  -8   3   1   -0.10    0.82
   8  -3  -1   -1.03    1.22
  -8  -3   1    1.22    0.87
   8  -3   1   -1.88    1.26
  -8   3   1    1.41    1.25
   8  -3   1    0.24    1.15
  -8  -3  -1    1.97    0.65
   8   3  -1    1.26    1.02
   8   3   1    0.19    0.86
  -9   3   1   53.48    3.32
  -9  -3   1   62.96    2.78
   9  -3   1   57.74    3.30
   9   3  -1   63.45    3.05
  -9   3   1   59.06    3.17
  -9   3  -1   60.22    3.20
  -9   3   1   61.18    3.41
  -9   3  -1   61.42    3.04
   9   3   1   59.35    2.84
   9  -3  -1   57.13    3.10
  -9  -3   1   63.02    2.71
   9  -3  -1   63.95    3.55
  -9   3  -1   57.76    3.29
 -10   3  -1    0.72    1.19
 -10   3   1    1.34    1.42
 -10  -3   1    3.02    0.89
  10   3  -1    0.75    1.24
 -10   3  -1    2.10    1.57
 -10  -3   1    2.47    0.94
  10  -3   1   -0.02    1.59
  10   3   1    2.69    1.22
 -10   3  -1    1.83    1.36
 -10   3   1    1.93    1.31
  10  -3  -1    4.67    1.73
 -11   3   1    0.24    1.25
  11   3   1    0.50    1.22
  11   3  -1    1.43    1.32
 -11   3  -1   -1.21    1.32
  11  -3   1    0.49    1.64
 -11   3  -1   -0.19    1.00
  11  -3  -1    2.33    1.76
 -11   3   1    1.06    1.56
   0   4  -1 3090.31  105.78
   0  -4   1 3237.32  105.64
   0   4  -1 3133.82  100.50
   0  -4  -1 3214.46  100.67
   0   4  -1 3296.76  107.90
   0   4   1 3186.18  100.22
   0  -4  -1 3046.68  105.96
   0  -4  -1 3140.69  107.68
   0   4   1 3303.40  107.71
   0  -4   1 3094.50  100.26
   0  -4  -1 3165.54  100.88
   0  -4  -1 3207.61  105.53
   0   4  -1 3006.50  105.74
   0   4   1 2998.90  105.75
   0   4  -1 3331.90  107.67
   0   4  -1 2979.74  100.64
   0  -4  -1 3197.41  107.80
   0   4   1 3315.62  107.37
   0   4   1 3151.56  105.61
   0  -4   1 3197.50  107.76
   0  -4   1 3084.37  106.23
   0  -4   1 3022.75  100.81
   0  -4   1 3288.92  107.80
   0   4   1 3048.40  100.63
  -1  -4  -1 2530.93   82.52
   1  -4  -1 2601.76   87.10
   1   4   1 2656.41   82.69
  -1   4   1 2583.32   83.06
   1   4  -1 2645.61   82.86
   1   4   1 2606.81   87.19
   1  -4   1 2500.75   82.83
   1   4  -1 2636.64   82.51
   1  -4   1 2527.39   88.95
  -1  -4   1 2536.34   82.86
  -1   4  -1 2527.26   88.36
   1  -4  -1 2558.14   82.64
  -1   4   1 2561.27   86.84
  -1  -4  -1 2634.75   82.86
   1   4   1 2657.31   88.53
   1   4   1 2623.14   87.00
  -1   4   1 2688.54   88.71
   1  -4   1 2667.92   87.19
   1   4  -1 2552.36   88.45
   1   4   1 2574.10   88.04
   1   4  -1 2597.52   88.21
  -1   4  -1 2607.95   87.37
   1   4   1 2622.30   82.46
  -1   4  -1 2714.36   82.70
  -1   4  -1 2523.26   82.88
  -1   4  -1 2612.68   88.58
  -1  -4   1 2665.26   87.20
  -1  -4  -1 2553.12   87.19
  -1   4  -1 2582.53   87.35
  -1  -4  -1 2659.12   88.76
  -1   4   1 2506.27   82.05
   1  -4  -1 2607.10   83.04
   1  -4  -1 2640.44   88.82
  -1   4   1 2491.66   87.00
   1  -4   1 2462.20   81.80
   1  -4   1 2569.05   86.89
   1   4  -1 2513.60   87.03
  -1  -4  -1 2597.67   86.78
  -1  -4   1 2542.16   88.71
   1  -4   1 2652.60   88.64
   1   4  -1 2490.37   87.03
   1  -4  -1 2653.58   88.95
  -1  -4   1 2586.99   82.63
   1  -4  -1 2663.07   87.61
  -1   4   1 2612.64   88.86
   2  -4  -1   43.08    2.20
   2  -4   1   45.83    1.98
   2  -4  -1   42.96    2.12
   2  -4  -1   46.48    2.06
   2   4   1   44.34    1.86
   2  -4   1   46.02    2.07
  -2  -4  -1   41.40    1.86
  -2  -4   1   53.94    1.87
   2   4   1   45.37    1.89
   2   4  -1   41.23    1.95
   2  -4  -1   56.69    2.17
   2  -4   1   42.85    1.97
   2  -4  -1   48.85    2.05
   2  -4   1   51.55    2.23
  -2  -4   1   46.81    1.97
   2   4  -1   46.16    1.78
   2   4  -1   50.57    1.82
  -2  -4  -1   47.99    1.74
  -2   4  -1   43.03    2.12
  -2  -4  -1   54.69    1.77
   2   4   1   48.12    1.76
  -2  -4  -1   44.65    1.90
   2  -4  -1   51.15    2.17
  -2   4  -1   41.62    2.11
   2   4   1   47.88    1.75
  -2  -4  -1   51.02    1.79
  -2   4  -1   48.05    1.99
   2   4  -1   51.32    1.98
  -2   4   1   45.58    2.25
  -2   4  -1   41.77    1.96
  -2   4   1   45.79    2.25
  -2   4   1   47.73    2.09
  -2  -4   1   48.19    1.89
  -2   4   1   44.38    2.02
  -2   4   1   51.84    2.09
  -2  -4   1   43.50    1.96
   2   4   1   52.07    1.78
   2   4   1   53.54    1.89
  -2  -4   1   46.83    1.82
   2  -4   1   39.15    2.07
  -2  -4   1   47.74    1.79
  -2   4  -1   52.15    2.15
  -2   4  -1   47.72    2.02
  -2   4   1   56.55    2.20
   2  -4   1   44.63    2.16
   2   4  -1   46.04    1.93
   3  -4   1  157.12    6.07
  -3   4   1  167.73    6.01
  -3   4   1  171.94    6.14
   3   4   1  159.57    5.76
  -3   4  -1  172.01    5.90
  -3  -4  -1  158.57    5.81
  -3  -4   1  165.24    5.89
   3   4   1  158.13    5.38
  -3   4  -1  167.47    6.10
   3  -4   1  174.03    5.90
   3   4  -1  164.03    5.83
   3  -4  -1  165.69    6.10
  -3  -4  -1  166.76    5.80
   3   4  -1  169.26    5.77
  -3  -4   1  176.41    5.73
  -3   4  -1  162.16    6.08
   3  -4  -1  175.28    5.97
   3  -4  -1  168.90    5.75
  -3  -4   1  167.17    5.46
  -3  -4   1  170.49    5.69
  -3  -4   1  164.49    5.83
  -3   4   1  166.40    5.95
  -3   4  -1  167.99    5.96
   3  -4   1  165.12    5.66
   3   4   1  164.95    5.69
  -3   4  -1  158.37    5.65
   3  -4  -1  162.93    6.14
   3   4   1  169.79    5.39
   3  -4   1  168.34    5.68
  -3  -4  -1  164.83    5.43
   3   4   1  160.08    5.76
   3   4  -1  167.91    5.71
  -3   4   1  162.53    5.69
  -3  -4  -1  167.36    5.39
   3   4  -1  163.77    5.44
   3   4  -1  160.61    5.82
  -3   4   1  159.72    5.70
   3  -4   1  164.25    6.05
   3  -4  -1  159.95    6.02
   3  -4   1  162.23    5.96
  -3   4  -1  166.65    5.66
  -3   4   1  157.51    6.13
   3  -4  -1  156.24    5.68
   3   4  -1  160.19    5.47
   4   4   1  642.95   21.24
   4   4  -1  613.55   20.06
  -4  -4  -1  647.15   21.63
   4   4   1  624.42   21.57
   4   4   1  656.75   21.19
  -4  -4   1  646.83   20.08
   4  -4  -1  640.24   20.33
  -4   4  -1  633.68   20.34
   4  -4  -1  642.88   21.79
   4   4  -1  643.53   20.10
  -4   4  -1  628.28   20.25
   4  -4   1  661.98   21.30
   4   4   1  621.19   20.04
  -4   4  -1  614.35   21.67
   4  -4   1  600.31   21.63
   4   4   1  646.97   20.09
  -4   4   1  630.63   20.38
  -4  -4  -1  622.26   21.70
   4   4  -1  623.20   21.42
   4   4   1  628.18   21.65
  -4   4  -1  613.91   21.30
  -4   4   1  658.34   21.75
  -4  -4   1  608.02   21.55
   4  -4  -1  620.64   21.44
   4   4  -1  649.76   21.48
   4  -4  -1  630.42   21.33
  -4   4   1  632.84   21.37
   4  -4   1  627.30   21.74
   4  -4   1  629.64   21.42
  -4  -4   1  636.83   20.13
   4   4  -1  619.90   21.15
  -4   4   1  597.74   21.73
   4   4  -1  654.15   21.18
  -4   4  -1  641.06   21.29
  -4  -4   1  616.61   21.45
   4  -4   1  610.75   20.27
  -4   4   1  656.45   20.30
   4  -4  -1  638.39   21.72
  -4   4   1  622.06   21.32
  -4   4  -1  582.42   21.66
   5   4   1   27.69    1.37
  -5   4   1   33.25    1.92
  -5   4   1   31.33    1.95
   5  -4  -1   32.80    2.19
   5   4  -1   29.82    1.59
  -5  -4   1   29.46    1.39
   5   4  -1   29.79    1.58
  -5   4  -1   32.53    1.79
  -5   4   1   31.44    1.92
  -5   4   1   32.23    2.07
  -5  -4  -1   29.81    1.40
  -5   4   1   30.13    2.03
   5   4   1   31.01    1.27
   5  -4  -1   31.60    1.99
   5   4   1   28.19    1.41
   5   4  -1   30.23    1.43
   5  -4   1   33.87    2.03
  -5  -4   1   30.81    1.52
   5  -4  -1   32.72    2.09
  -5   4  -1   32.59    1.82
   5  -4   1   31.87    1.81
   5   4  -1   32.33    1.56
   5  -4   1   31.68    1.86
  -5  -4  -1   30.57    1.34
   5  -4  -1   31.18    1.84
   5  -4   1   31.17    1.91
   5  -4   1   29.58    2.05
  -5   4  -1   30.51    1.86
   5   4   1   28.65    1.40
   5   4  -1   28.57    1.52
  -5   4  -1   32.01    1.98
   5  -4  -1   29.20    1.96
  -5  -4   1   29.12    1.65
   6  -4   1    2.49    1.10
   6  -4  -1    1.75    0.98
  -6   4  -1    2.30    1.04
   6  -4   1    2.83    0.92
   6   4   1    1.92    0.64
  -6  -4   1    3.05    0.74
   6  -4   1    2.59    0.93
   6   4  -1    2.34    0.77
  -6   4  -1    1.72    1.09
  -6  -4  -1    2.92    0.53
  -6  -4  -1    2.94    0.58
   6   4  -1    2.05    0.70
   6  -4  -1    3.05    1.03
  -6   4  -1    3.15    1.00
  -6  -4   1    3.83    0.60
  -6   4  -1    2.20    1.08
   6  -4  -1    0.75    1.14
  -6   4   1    1.45    1.08
  -6   4   1    1.32    1.13
   6   4   1    2.09    0.51
  -6  -4   1    3.81    0.60
   6  -4  -1    1.92    1.06
   6   4  -1    1.72    0.76
  -6   4   1    1.99    0.92
  -6   4   1    2.06    1.02
   6   4  -1    2.96    0.69
  -6  -4   1    1.78    0.80
   6  -4   1    3.14    1.09
   6   4   1    2.89    0.63
  -6   4  -1    2.91    0.86
  -7  -4   1  107.16    4.11
   7  -4  -1  107.92    4.65
  -7   4   1  114.83    4.47
  -7   4  -1  110.32    4.30
  -7   4   1  104.46    4.66
  -7   4   1  111.11    4.31
   7   4   1  108.15    4.06
   7  -4  -1  105.18    4.67
   7   4  -1  105.85    4.21
  -7   4  -1  112.54    4.38
   7   4  -1  108.78    4.07
   7   4   1  104.07    4.04
   7  -4   1  111.01    4.70
  -7   4  -1  111.73    4.65
  -7   4   1  106.92    4.67
  -7   4   1  117.73    4.46
  -7   4  -1  108.78    4.61
   7   4  -1  110.21    4.18
   7  -4   1  111.88    4.58
   7  -4   1  107.40    4.56
  -7  -4   1  110.21    3.68
   7  -4  -1  109.00    4.60
   7   4  -1  103.51    3.84
  -7  -4   1  101.62    4.21
   7  -4   1  103.29    4.27
   7   4   1  107.01    3.69
  -8   4   1    3.26    1.33
   8   4   1    2.37    0.92
   8   4  -1    3.94    0.85
  -8   4  -1    2.47    1.24
   8   4  -1    1.72    0.99
   8  -4  -1    3.36    1.35
   8  -4   1    3.32    1.30
  -8   4   1    2.50    1.40
  -8   4  -1    1.36    0.84
   8  -4  -1    2.05    1.40
  -8  -4   1    3.55    0.96
  -8   4  -1    0.97    1.32
   8  -4   1    1.89    1.18
  -8   4  -1    3.02    1.35
  -8  -4   1    3.19    0.88
  -8   4   1    2.52    1.37
   8  -4   1    0.58    1.29
   8   4   1    2.85    0.87
  -8   4   1    3.11    0.94
   8   4  -1    2.94    0.94
  -8   4  -1    2.54    1.26
   9   4   1    0.86    0.96
  -9   4   1   -0.63    1.35
  -9   4   1   -0.16    1.36
  -9   4  -1   -0.01    1.39
   9  -4  -1    0.41    1.53
  -9   4  -1    1.36    1.30
  -9  -4   1    2.15    0.85
  -9   4  -1   -0.24    1.34
   9  -4  -1    1.59    1.34
   9   4  -1    1.18    1.06
   9  -4   1    0.11    1.51
  -9  -4   1    2.80    0.84
  -9   4   1    0.45    1.43
  10  -4   1    0.05    1.63
 -10   4   1    1.23    1.47
 -10   4   1   -1.13    1.37
 -10   4  -1    0.45    1.29
  10   4  -1    1.10    1.18
 -10   4  -1    0.34    1.44
  10  -4  -1   -0.41    1.71
  10   4   1    2.09    1.08
 -11   4   1    2.83    1.46
 -11   4  -1    4.51    1.32
 -11   4   1    1.87    1.61
  11   4   1    3.55    1.18
 -11   4  -1    1.68    1.53
  11   4  -1    3.47    1.32
  11  -4  -1    2.49    1.86
  11  -4   1    0.90    1.78
   0  -5  -1   -0.28    0.54
   0  -5   1   -0.46    0.56
   0   5  -1    1.12    0.60
   0   5   1   -0.56    0.57
   0  -5  -1   -0.28    0.51
   0   5  -1   -0.07    0.47
   0  -5   1   -0.83    0.44
   0   5   1   -0.47    0.53
   0   5  -1    0.09    0.56
   0   5   1    0.06    0.44
   0  -5  -1   -0.12    0.45
   0   5   1   -0.12    0.51
   0   5  -1   -0.25    0.49
   0   5  -1    0.42    0.51
   0  -5  -1   -1.20    0.47
   0  -5   1    0.37    0.60
   0   5   1    0.01    0.42
   0  -5  -1   -0.75    0.39
   0  -5   1    2.94    0.66
   0   5  -1   -0.02    0.42
   0  -5   1   -0.31    0.38
   0   5   1    0.31    0.56
   0  -5   1   -0.16    0.44
   0  -5  -1   -0.42    0.51
   1  -5  -1 1296.86   43.45
  -1  -5  -1 1334.61   44.02
  -1  -5   1 1208.67   44.24
   1   5  -1 1281.60   43.90
   1  -5   1 1347.32   43.41
   1   5   1 1267.71   43.91
   1   5  -1 1293.47   41.57
   1  -5   1 1288.79   43.19
  -1   5  -1 1326.85   43.32
   1  -5  -1 1306.34   43.39
   1   5  -1 1309.48   43.87
   1   5  -1 1344.20   43.28
  -1  -5   1 1327.48   43.90
  -1   5   1 1275.55   43.98
  -1   5  -1 1323.35   43.30
  -1   5  -1 1297.39   41.16
   1  -5   1 1297.70   41.15
  -1   5  -1 1334.01   43.99
  -1   5   1 1221.12   43.91
   1   5   1 1290.57   43.27
  -1   5  -1 1352.23   43.94
   1  -5   1 1328.73   43.95
  -1   5   1 1282.61   43.31
  -1  -5  -1 1263.68   41.57
  -1  -5  -1 1278.89   41.01
  -1  -5  -1 1265.54   43.95
  -1   5   1 1243.73   43.91
  -1  -5   1 1312.95   41.43
   1  -5  -1 1256.28   41.50
   1   5  -1 1286.46   43.64
  -1   5   1 1301.62   41.18
   1   5   1 1252.86   41.36
  -1  -5   1 1315.81   43.36
  -1  -5   1 1267.13   41.11
   1  -5  -1 1341.02   41.11
   1   5   1 1276.19   41.00
  -1   5   1 1366.80   41.10
   1  -5   1 1313.11   43.96
  -1  -5  -1 1374.04   43.54
  -1   5  -1 1341.44   41.08
   1   5  -1 1339.47   41.03
   1  -5   1 1342.42   41.09
   1  -5  -1 1246.55   43.95
   1   5   1 1226.64   43.76
   1  -5  -1 1320.49   43.98
   1   5   1 1258.37   44.09
  -2   5   1  812.97   26.40
  -2   5  -1  749.83   26.31
   2   5   1  778.25   26.24
   2   5   1  774.30   26.85
   2  -5  -1  781.14   25.06
  -2   5  -1  806.91   26.81
  -2  -5  -1  767.68   26.38
  -2   5   1  751.56   26.80
   2   5  -1  755.82   26.61
  -2   5   1  813.18   25.05
   2  -5   1  760.55   26.41
   2  -5   1  807.53   25.03
   2   5  -1  753.32   24.87
  -2  -5   1  827.91   26.33
   2  -5  -1  809.62   26.30
  -2  -5   1  786.29   24.96
   2  -5  -1  759.46   25.05
  -2   5   1  797.04   26.79
  -2  -5   1  806.97   25.11
  -2   5  -1  808.05   25.02
   2   5  -1  784.68   26.22
  -2   5   1  759.39   26.34
   2   5   1  757.61   24.85
  -2  -5  -1  787.76   26.95
   2   5   1  818.30   26.63
  -2   5   1  747.71   25.08
   2  -5   1  818.66   26.80
  -2  -5  -1  788.18   24.98
   2  -5  -1  761.82   26.77
   2   5  -1  794.50   24.93
   2   5   1  754.80   24.91
   2  -5   1  781.47   26.76
  -2  -5   1  762.93   26.63
  -2   5  -1  804.62   26.38
   2  -5  -1  749.46   26.41
  -2  -5  -1  806.78   26.68
   2   5  -1  787.20   26.26
   2  -5   1  780.78   25.06
   2   5  -1  779.18   26.61
  -2  -5   1  759.08   26.67
   2  -5   1  814.91   26.28
   2  -5  -1  760.10   26.80
  -2   5  -1  790.27   25.08
   2   5   1  806.92   26.27
  -2  -5   1  785.62   26.49
  -2   5  -1  816.91   26.79
  -3  -5  -1  311.46   10.60
   3  -5  -1  309.61   10.74
  -3  -5   1  297.00    9.91
   3   5   1  297.28   10.41
  -3   5  -1  293.32   10.66
  -3   5  -1  315.91   10.87
   3  -5   1  312.45   10.83
   3   5  -1  311.54   10.60
   3   5   1  293.36    9.86
   3  -5  -1  311.22   10.61
  -3  -5   1  306.87   10.36
  -3   5   1  319.72   10.17
   3  -5   1  319.69   10.93
  -3   5  -1  316.62   10.88
   3   5   1  305.49   10.54
   3  -5   1  303.98   10.14
  -3  -5  -1  312.65   10.59
  -3   5  -1  288.95   10.56
  -3   5   1  318.01   10.89
   3  -5  -1  298.14   10.15
   3  -5  -1  326.47   10.91
  -3  -5   1  297.85   10.40
  -3   5   1  301.24   10.19
  -3  -5  -1  300.03    9.89
  -3   5  -1  311.61   10.13
  -3   5   1  317.49   10.94
   3   5  -1  299.65   10.45
   3  -5  -1  311.25   10.96
   3   5   1  308.67    9.85
  -3  -5  -1  309.26    9.83
  -3   5  -1  308.39   10.17
  -3   5   1  307.47   10.65
  -3  -5   1  305.40   10.61
  -3  -5   1  298.54   10.65
   3   5  -1  308.07    9.90
   3  -5   1  295.19   10.68
   3   5  -1  308.12   10.59
   3   5   1  299.51   10.53
   3  -5   1  306.23   10.56
  -3   5   1  303.40   10.71
   3   5  -1  300.05    9.91
   4   5  -1    7.42    0.71
  -4  -5  -1   10.04    0.66
  -4   5   1    6.64    0.96
   4   5   1    6.81    0.63
   4  -5  -1    5.46    1.02
  -4  -5   1    6.99    0.69
   4  -5   1    4.65    1.10
  -4   5  -1    4.30    0.98
   4   5  -1    7.10    0.72
  -4   5   1    5.09    1.13
  -4   5  -1    2.76    1.00
  -4  -5   1    4.11    0.73
  -4   5   1    6.11    0.91
  -4   5   1    6.09    1.17
   4  -5   1    2.22    0.84
   4  -5   1    2.52    1.08
   4   5  -1    4.73    0.72
   4  -5   1    3.67    0.97
   4  -5  -1    5.28    1.02
   4   5  -1    5.36    0.66
  -4   5  -1    3.39    0.98
   4   5   1    6.61    0.59
   4  -5  -1    6.02    1.09
  -4  -5   1    7.27    0.65
   4  -5  -1    5.02    1.10
  -4  -5  -1    8.67    0.65
   4   5  -1    6.22    0.71
   4   5   1    6.56    0.57
  -4   5  -1    4.06    1.11
  -4   5  -1    3.23    1.05
  -4   5   1    6.69    1.12
   4  -5  -1    5.60    0.98
   4  -5   1    4.16    0.87
  -4  -5  -1    6.93    0.65
  -4   5  -1    3.99    0.94
   5   5  -1  146.80    5.39
   5   5  -1  150.50    5.33
   5   5  -1  150.85    5.39
   5   5   1  152.25    5.28
   5  -5  -1  146.13    5.84
  -5  -5   1  145.31    5.41
  -5  -5   1  148.97    5.02
   5   5  -1  149.04    5.42
  -5   5  -1  145.86    5.85
   5   5   1  153.30    5.24
  -5   5  -1  153.78    5.88
  -5  -5  -1  141.91    5.36
  -5  -5   1  150.72    5.52
   5   5   1  143.56    5.26
  -5   5   1  156.33    5.60
  -5   5   1  146.03    5.92
  -5   5  -1  148.70    5.57
   5  -5  -1  136.47    5.76
  -5  -5  -1  148.67    5.31
   5  -5   1  150.57    5.81
  -5   5   1  152.88    5.95
  -5   5  -1  142.68    5.48
   5  -5  -1  158.13    5.70
   5   5   1  148.09    4.95
   5  -5   1  159.17    5.48
  -5   5   1  152.54    5.70
   5  -5  -1  155.54    5.51
  -5   5  -1  158.69    5.47
   5   5  -1  153.54    5.06
  -5  -5   1  151.62    5.04
   5  -5   1  161.00    5.85
   5  -5   1  148.21    5.59
  -5   5   1  150.00    5.50
   6   5  -1   23.46    1.63
  -6  -5  -1   24.09    1.24
  -6  -5   1   23.31    1.24
  -6   5  -1   21.25    1.82
   6  -5  -1   20.64    1.82
  -6   5   1   25.88    2.09
   6  -5  -1   19.78    1.77
   6   5  -1   24.35    1.42
   6  -5   1   20.46    1.66
  -6   5   1   21.30    1.86
  -6   5   1   19.86    1.62
  -6  -5   1   21.84    1.56
  -6   5  -1   19.30    1.86
   6   5  -1   24.04    1.44
   6   5   1   26.68    1.48
   6  -5  -1   20.41    1.83
  -6  -5   1   23.52    1.46
   6  -5   1   19.58    1.69
   6   5  -1   24.38    1.59
   6  -5   1   19.40    1.80
  -6  -5   1   23.24    1.29
   6  -5  -1   21.61    1.72
   6  -5   1   22.43    2.04
  -6   5   1   22.81    1.74
   6   5   1   23.01    1.19
   6   5   1   26.36    1.38
  -6   5   1   23.49    2.18
  -6   5  -1   21.92    1.72
  -6   5  -1   20.38    1.60
  -7   5   1    5.37    1.36
  -7   5  -1    6.60    1.09
   7   5  -1    5.19    0.94
  -7  -5   1    6.66    0.91
   7   5  -1    6.78    1.00
  -7  -5   1    4.80    0.95
  -7   5  -1    6.43    1.38
   7  -5   1    6.15    1.29
   7   5   1    6.65    0.85
   7   5  -1    5.62    0.76
  -7   5  -1    4.65    1.43
   7   5   1    6.46    0.62
   7  -5  -1    7.50    1.47
  -7   5   1    6.97    1.17
   7  -5  -1    3.72    1.41
  -7   5  -1    5.19    1.24
   7  -5   1    6.62    1.28
   7   5  -1    6.05    0.83
  -7   5   1    4.89    1.35
   7  -5  -1    7.43    1.27
  -7   5   1    7.20    1.45
   7  -5  -1    7.65    1.35
   7   5   1    6.45    0.82
   7  -5   1    5.71    1.40
  -7   5  -1    5.92    1.39
   7  -5   1    4.84    1.23
   8  -5   1   24.93    2.17
   8  -5   1   23.42    2.21
  -8  -5   1   25.47    1.65
   8  -5  -1   22.66    2.17
   8   5   1   28.07    1.73
   8   5   1   26.73    1.77
  -8   5  -1   23.56    2.08
  -8   5   1   27.57    2.07
   8  -5   1   22.84    2.04
   8   5  -1   26.00    1.89
  -8   5   1   25.12    2.36
  -8  -5   1   25.16    1.58
   8  -5  -1   21.77    2.10
   8   5  -1   27.61    1.96
  -8   5  -1   26.25    2.20
  -8   5  -1   24.75    1.89
  -8   5   1   27.70    2.43
  -8   5   1   25.29    2.26
  -8   5  -1   26.61    2.09
  -9   5   1    2.32    1.58
   9  -5  -1    2.49    1.58
   9   5  -1    3.55    1.08
   9  -5   1    3.41    1.64
  -9   5  -1    2.78    1.57
  -9  -5   1    4.18    0.78
  -9   5  -1    4.48    1.50
   9  -5  -1    1.79    1.43
   9   5   1    4.06    0.97
  -9   5  -1    2.35    1.45
  -9   5   1    2.52    1.53
  10  -5   1    4.24    1.83
 -10   5   1    5.60    1.66
  10   5   1    6.26    1.09
 -10   5  -1    5.12    1.52
  10   5  -1    7.23    1.28
 -10   5   1    7.81    1.75
 -10   5  -1    3.91    1.64
  10  -5  -1    6.26    1.83
   0   6  -1  825.20   27.93
   0   6   1  849.19   28.42
   0  -6   1  878.40   28.46
   0  -6  -1  877.08   28.46
   0  -6  -1  821.93   26.60
   0   6  -1  850.96   28.03
   0   6  -1  801.20   26.59
   0   6  -1  809.67   26.54
   0   6   1  854.64   28.44
   0   6  -1  855.81   28.43
   0  -6   1  825.26   28.04
   0  -6   1  799.04   26.59
   0   6   1  818.77   26.61
   0  -6  -1  840.49   28.44
   0   6  -1  827.25   28.40
   0   6   1  836.85   28.03
   0  -6  -1  832.34   28.04
   0  -6  -1  851.02   27.87
   0  -6  -1  870.57   26.57
   0  -6   1  804.47   28.41
   0  -6   1  838.85   27.86
   0  -6   1  831.01   26.55
   0   6   1  804.74   27.95
   0   6   1  810.43   26.54
  -1   6  -1   32.17    1.62
   1   6  -1   34.50    1.72
  -1  -6   1   34.33    1.55
  -1   6   1   34.48    1.67
  -1  -6  -1   30.50    1.53
   1  -6  -1   33.49    1.80
  -1  -6   1   35.57    1.76
  -1  -6   1   33.75    1.64
   1   6   1   39.75    1.70
   1   6   1   34.14    1.72
  -1   6   1   37.16    1.95
   1   6   1   32.67    1.55
  -1   6   1   34.86    1.90
  -1  -6   1   34.76    1.71
   1  -6  -1   31.82    1.64
   1   6   1   35.50    1.62
  -1   6  -1   31.67    1.76
   1   6  -1   32.33    1.51
   1  -6   1   35.67    1.62
  -1  -6  -1   33.95    1.65
   1  -6   1   32.82    1.78
  -1   6  -1   34.49    1.86
  -1  -6  -1   33.15    1.52
   1  -6  -1   34.68    1.97
   1  -6   1   29.35    1.69
  -1   6  -1   32.41    1.74
  -1   6  -1   37.26    1.86
   1   6   1   29.33    1.50
   1   6  -1   31.95    1.67
  -1  -6  -1   33.95    1.45
  -1  -6  -1   33.08    1.70
   1  -6  -1   32.69    1.69
  -1   6   1   30.96    1.81
   1  -6   1   31.43    1.73
  -1   6  -1   34.88    1.90
  -1  -6   1   31.60    1.56
   1   6  -1   34.20    1.63
   1   6   1   37.50    1.72
   1  -6   1   34.67    1.76
   1   6  -1   33.20    1.59
   1   6  -1   34.04    1.58
   1  -6  -1   35.90    1.87
  -1   6   1   31.40    1.68
  -1   6   1   33.72    1.77
   1  -6   1   33.71    1.84
   1  -6  -1   33.62    1.63
  -2   6  -1    4.12    0.73
  -2   6   1    4.11    0.81
   2  -6  -1    3.51    0.77
   2  -6  -1    3.93    0.75
   2  -6   1    2.90    0.80
   2  -6   1    3.42    0.65
   2  -6  -1    3.77    0.69
   2  -6   1    4.76    0.91
   2   6   1    5.78    0.62
  -2  -6   1    2.98    0.64
   2   6  -1    4.70    0.62
   2  -6   1    5.49    0.88
  -2  -6   1    1.60    0.48
  -2   6  -1    4.76    0.87
  -2  -6  -1    6.86    0.71
   2   6   1    6.24    0.71
  -2  -6   1    4.23    0.53
   2   6  -1    5.14    0.64
  -2   6  -1    2.29    0.74
   2  -6  -1    3.02    0.79
  -2  -6   1    4.73    0.58
  -2   6  -1    3.85    0.86
  -2   6   1    5.47    0.88
  -2  -6  -1    4.21    0.62
  -2   6   1    3.44    0.74
   2   6   1    4.43    0.62
  -2   6  -1    2.45    0.75
  -2   6   1    4.98    0.91
  -2  -6  -1    5.85    0.70
  -2  -6   1    6.29    0.73
   2  -6  -1    6.70    1.03
   2   6   1    4.31    0.62
   2   6   1    3.27    0.53
  -2   6   1    3.82    0.85
  -2   6  -1    4.26    0.92
   2  -6  -1    5.60    0.90
   2  -6   1    4.17    0.83
   2   6  -1    4.44    0.68
   2  -6   1    4.24    0.76
   2   6  -1    3.61    0.69
   2   6   1    3.07    0.63
   2   6  -1    4.19    0.65
  -2   6   1    4.08    0.84
   2   6  -1    3.95    0.54
  -2  -6   1    4.02    0.66
  -2  -6  -1    4.56    0.57
   3   6   1 2651.43   83.00
  -3   6   1 2593.10   83.33
  -3   6  -1 2497.46   88.40
  -3  -6   1 2575.89   83.36
   3   6   1 2645.70   87.85
   3   6  -1 2621.91   87.58
  -3  -6  -1 2548.55   89.30
   3   6   1 2642.78   88.50
  -3  -6  -1 2685.21   89.02
  -3   6   1 2657.25   88.78
   3   6   1 2552.96   83.41
   3  -6  -1 2725.72   86.93
   3  -6  -1 2657.20   83.57
  -3   6   1 2730.36   82.58
  -3  -6  -1 2536.62   83.34
  -3   6   1 2696.88   89.55
   3  -6  -1 2669.44   88.76
   3   6  -1 2680.87   88.05
  -3  -6   1 2581.34   87.61
  -3   6  -1 2532.37   83.72
  -3   6   1 2655.54   87.03
  -3  -6   1 2691.96   83.17
   3  -6   1 2676.86   87.15
  -3  -6   1 2549.55   89.64
   3  -6   1 2670.39   86.89
  -3   6  -1 2610.65   87.00
  -3  -6   1 2541.73   88.32
   3  -6  -1 2674.57   88.31
   3  -6   1 2478.84   83.11
   3   6  -1 2555.71   89.14
  -3   6  -1 2718.23   88.79
   3  -6   1 2585.20   88.26
   3   6   1 2689.63   87.66
   3  -6   1 2644.54   89.25
   3  -6  -1 2583.22   88.80
  -3   6  -1 2699.32   82.56
   3   6  -1 2627.68   83.50
  -3   6   1 2499.70   88.18
  -3   6  -1 2488.03   88.89
   3   6   1 2571.22   88.88
   4   6  -1   87.15    3.32
   4   6  -1   84.47    3.29
   4   6  -1   85.14    3.09
   4  -6   1   84.93    3.66
  -4   6   1   90.97    3.85
   4  -6  -1   85.13    3.45
   4  -6  -1   87.96    3.57
  -4   6   1   83.81    3.60
  -4  -6   1   83.66    3.39
   4  -6   1   79.75    3.73
   4   6  -1   82.49    3.31
  -4  -6  -1   79.50    3.22
  -4   6  -1   86.03    3.55
  -4   6  -1   84.81    3.57
   4   6   1   83.08    3.17
   4  -6  -1   86.76    3.84
   4  -6  -1   87.57    3.77
  -4  -6   1   89.42    3.36
  -4   6   1   95.25    3.63
  -4  -6   1   82.34    3.06
  -4   6  -1   87.36    3.82
   4   6   1   89.32    3.24
   4   6   1   85.84    3.03
   4  -6   1   84.50    3.79
  -4   6  -1   83.64    3.77
  -4  -6  -1   84.16    2.96
  -4   6  -1   87.05    3.56
   4  -6  -1   84.89    3.78
   4  -6   1   80.39    3.41
  -4   6   1   81.65    3.73
  -4  -6  -1   88.45    2.94
   4  -6   1   92.23    3.63
  -4   6   1   88.66    3.61
   4   6   1   86.42    3.03
  -4  -6  -1   81.53    3.25
   4   6   1   84.19    3.22
  -5   6   1  163.85    6.30
  -5   6   1  172.35    6.33
   5  -6   1  155.38    5.91
  -5   6  -1  165.76    5.94
   5  -6   1  163.95    6.17
  -5   6  -1  161.04    5.85
   5  -6   1  154.70    6.13
   5  -6  -1  147.98    5.80
   5   6  -1  155.14    5.71
   5   6   1  154.57    5.53
  -5   6   1  164.07    5.91
  -5  -6   1  162.43    5.74
  -5  -6  -1  157.91    5.67
   5  -6   1  153.41    5.75
  -5   6   1  149.86    5.95
  -5   6  -1  157.29    6.24
   5  -6  -1  163.20    6.23
   5   6  -1  152.94    5.33
  -5  -6   1  152.36    5.28
   5  -6  -1  156.92    6.18
  -5  -6  -1  165.07    5.63
   5   6  -1  154.93    5.68
  -5  -6   1  162.31    5.31
  -5  -6   1  163.83    5.83
   5   6   1  152.92    5.57
   5   6   1  150.41    5.23
   5  -6  -1  155.47    6.04
  -5   6   1  152.59    5.84
  -5   6  -1  157.38    6.20
   5   6   1  160.84    5.55
  -5   6  -1  151.85    5.82
   6  -6   1   14.81    1.57
   6   6  -1   17.67    1.51
  -6   6   1   17.08    1.50
  -6   6  -1   13.10    1.66
  -6   6   1   17.77    1.78
  -6  -6   1   15.97    1.10
  -6   6  -1   16.78    1.52
   6   6  -1   18.59    1.41
   6   6   1   18.28    1.13
   6  -6  -1   19.56    1.63
   6  -6   1   17.78    1.56
   6  -6   1   16.50    1.72
   6  -6   1   13.19    1.59
   6  -6  -1   16.60    1.72
  -6  -6   1   15.93    1.41
  -6   6   1   18.18    1.82
  -6  -6   1   15.14    1.28
  -6   6   1   17.95    1.67
   6  -6  -1   15.88    1.59
   6   6  -1   16.15    1.37
  -6  -6  -1   15.81    1.10
  -6   6  -1   18.61    1.81
  -6   6  -1   17.08    1.66
   6   6   1   19.12    1.34
   6  -6  -1   19.41    1.64
  -6  -6  -1   17.16    1.14
  -6  -6   1   18.37    1.18
  -6   6  -1   17.02    1.58
   6   6  -1   16.75    1.32
  -6   6   1   20.71    1.76
   7   6  -1   48.41    2.19
  -7   6   1   51.78    2.86
  -7  -6   1   51.98    2.40
   7  -6   1   50.88    2.77
   7   6  -1   50.66    2.35
   7   6  -1   54.72    2.56
   7  -6  -1   49.79    3.15
  -7   6  -1   50.57    2.98
   7  -6  -1   51.43    2.84
  -7   6  -1   53.05    2.74
   7   6  -1   48.12    2.18
   7  -6  -1   48.17    3.10
  -7   6  -1   50.54    3.11
   7   6   1   51.48    2.36
   7  -6   1   51.48    3.03
   7  -6   1   50.57    3.10
   7   6   1   51.49    2.21
  -7   6   1   42.61    3.00
   7  -6  -1   48.58    3.12
  -7   6   1   51.92    3.19
   7  -6   1   53.09    3.04
  -7   6   1   49.44    3.12
   7   6   1   46.75    1.95
  -7  -6   1   52.79    2.30
  -7   6  -1   51.31    3.01
  -7   6   1   54.28    3.00
  -8   6   1   26.28    2.52
  -8   6  -1   28.79    2.24
  -8  -6   1   28.99    1.70
   8   6  -1   32.47    1.97
   8  -6   1   30.02    2.44
  -8   6  -1   30.76    2.59
   8  -6   1   29.21    2.67
   8   6   1   33.00    1.81
   8   6  -1   31.80    2.03
   8   6   1   31.30    1.86
   8  -6  -1   29.15    2.74
   8  -6  -1   31.27    2.57
  -8   6   1   32.11    2.27
  -8  -6   1   31.83    1.75
   8  -6   1   31.66    2.47
  -8   6   1   29.67    2.35
  -8   6  -1   31.87    2.68
  -8   6  -1   31.55    2.57
   9  -6  -1    0.73    1.61
   9   6  -1    0.16    1.00
  -9   6  -1   -0.43    1.39
  -9   6   1    0.08    1.48
  -9   6   1    3.64    1.63
   9  -6   1   -0.41    1.49
  -9   6  -1    3.68    1.52
   9   6   1    1.74    0.90
 -10   6   1   -0.87    1.57
  10  -6   1    2.34    1.81
  10  -6  -1   -1.63    1.76
  10   6  -1    0.16    1.10
 -10   6   1    0.36    1.59
 -10   6  -1   -0.61    1.48
 -10   6  -1    0.32    1.49
   0   7  -1    0.09    0.60
   0   7   1   -0.20    0.48
   0   7  -1    0.45    0.63
   0  -7  -1    0.06    0.69
   0   7   1   -0.46    0.56
   0  -7  -1   -0.67    0.47
   0   7   1    0.23    0.62
   0   7  -1    1.27    0.70
   0   7  -1    0.06    0.54
   0  -7   1    1.24    0.72
   0  -7   1   -0.91    0.54
   0  -7  -1   -0.62    0.50
   0  -7   1   -0.20    0.42
   0   7  -1   -0.30    0.59
   0  -7   1    0.42    0.62
   0   7   1    0.17    0.64
   0   7   1   -0.53    0.59
   0  -7   1    0.06    0.60
   0  -7  -1   -0.17    0.58
   0   7   1   -0.23    0.69
   0  -7  -1   -0.80    0.59
   0  -7  -1   -0.13    0.63
   0   7  -1   -0.43    0.58
   0  -7   1    0.21    0.61
   1  -7  -1 2156.32   66.72
  -1  -7   1 1956.13   70.82
   1   7  -1 1963.43   69.99
   1   7  -1 2049.35   70.04
  -1   7  -1 2062.72   69.17
  -1  -7  -1 2041.53   70.04
   1  -7   1 2066.69   69.80
   1  -7   1 2013.86   70.14
   1   7   1 1992.87   69.07
  -1  -7   1 2078.61   66.33
  -1   7  -1 2225.18   70.17
   1   7  -1 2089.73   65.53
  -1  -7   1 2130.63   70.21
  -1  -7  -1 2028.46   70.91
  -1  -7  -1 2097.72   65.97
  -1  -7   1 2086.14   70.08
   1  -7   1 2103.16   69.25
   1  -7  -1 2014.55   69.00
   1  -7   1 2060.17   66.12
  -1  -7  -1 2018.69   70.08
  -1   7  -1 2170.55   70.76
   1  -7  -1 2113.79   70.19
   1  -7  -1 2093.93   71.20
  -1  -7  -1 2108.84   66.04
  -1   7   1 2104.07   70.20
   1   7   1 2053.35   70.03
   1  -7  -1 2052.41   65.61
  -1   7  -1 2141.14   65.61
   1   7  -1 2081.90   65.63
  -1   7   1 2161.11   70.15
   1   7   1 1975.82   65.95
  -1  -7   1 2103.82   66.06
   1   7   1 2111.39   71.45
   1   7   1 2101.63   65.52
   1   7  -1 2004.15   69.44
  -1   7  -1 1960.51   69.44
  -1   7   1 1934.50   65.68
   1   7   1 2035.63   69.45
  -1   7   1 2084.91   69.18
   1   7  -1 2081.93   70.43
  -1  -7  -1 2163.40   69.19
   1  -7  -1 2110.14   70.24
  -1  -7   1 2181.59   69.56
  -1   7   1 2175.53   65.63
  -1   7  -1 2055.03   66.24
   1  -7   1 2094.33   65.59
  -1   7   1 2091.30   70.59
   1  -7   1 2173.01   70.18
  -2   7  -1   64.70    2.89
   2  -7  -1   61.39    2.66
  -2   7  -1   57.60    2.83
   2  -7  -1   63.03    2.71
   2   7  -1   60.88    2.64
  -2  -7   1   62.98    2.61
  -2  -7   1   60.55    2.44
  -2  -7   1   64.81    2.43
   2   7   1   60.58    2.62
   2  -7  -1   61.02    2.84
  -2  -7  -1   60.15    2.36
   2  -7   1   57.44    2.78
  -2  -7  -1   58.85    2.50
   2   7   1   60.43    2.53
  -2   7   1   60.11    2.98
  -2   7   1   64.54    2.78
  -2   7  -1   56.79    2.79
  -2   7  -1   64.11    2.75
   2   7  -1   60.06    2.43
  -2  -7   1   63.28    2.66
   2   7   1   60.77    2.64
  -2   7   1   59.08    2.67
   2   7  -1   61.12    2.60
   2   7  -1   67.20    2.67
  -2  -7  -1   63.81    2.64
   2  -7  -1   57.17    2.68
   2  -7   1   60.97    2.82
  -2   7   1   59.87    2.69
   2  -7   1   65.23    2.73
  -2   7   1   62.06    2.89
   2   7  -1   62.61    2.44
  -2   7  -1   61.06    2.66
   2   7   1   61.18    2.42
   2   7   1   60.87    2.42
  -2   7  -1   61.66    2.64
  -2  -7  -1   56.44    2.40
  -2  -7  -1   59.68    2.57
   2  -7  -1   62.70    2.90
  -2   7   1   63.23    2.94
   2  -7   1   60.63    2.62
   2  -7  -1   64.87    3.06
   2  -7   1   64.11    2.92
  -3   7  -1  500.02   17.18
   3  -7   1  499.17   17.14
  -3   7   1  499.17   17.99
  -3  -7   1  516.17   18.12
   3  -7  -1  515.12   18.12
  -3   7  -1  533.99   17.15
   3  -7   1  523.57   17.93
   3   7  -1  514.60   17.85
  -3   7   1  524.81   18.41
   3   7  -1  514.55   17.73
  -3  -7  -1  501.56   17.74
  -3  -7   1  531.51   18.12
  -3  -7   1  523.78   16.87
   3   7   1  530.62   16.90
  -3   7   1  494.32   17.20
  -3   7   1  549.90   17.21
   3   7   1  526.56   17.81
   3  -7  -1  508.71   17.16
  -3  -7   1  532.76   16.94
   3   7   1  545.95   18.06
  -3  -7   1  516.50   17.67
  -3  -7  -1  526.59   16.90
  -3  -7  -1  569.84   18.13
   3  -7  -1  508.50   17.96
   3  -7   1  536.46   18.44
  -3   7  -1  518.57   18.38
   3  -7   1  546.65   18.38
  -3  -7  -1  533.13   17.68
  -3   7  -1  560.12   18.41
   3  -7   1  508.55   18.12
   3  -7  -1  524.11   18.46
  -3   7  -1  521.85   17.98
   3  -7  -1  535.02   18.39
  -3   7   1  556.30   18.43
  -3  -7  -1  539.30   18.07
   3   7  -1  554.56   18.11
   3   7  -1  549.34   18.08
   3   7   1  546.92   18.02
   3   7   1  503.22   17.71
   3   7  -1  538.07   16.94
   4  -7   1  110.18    4.63
  -4  -7   1  116.25    3.99
  -4  -7  -1  115.88    3.84
   4   7  -1  118.59    4.30
   4   7  -1  109.06    4.26
  -4   7  -1  109.43    4.66
  -4   7  -1  113.47    4.47
  -4   7  -1  121.84    4.56
   4   7   1  115.17    3.95
   4  -7   1  107.30    4.32
  -4  -7  -1  110.62    4.25
  -4  -7  -1  102.08    4.20
  -4  -7   1  110.10    4.30
  -4   7   1  111.40    4.73
  -4  -7   1  106.49    4.31
  -4  -7   1  122.01    3.99
   4   7  -1  109.20    3.99
  -4   7   1  111.44    4.72
   4   7   1  106.49    4.18
   4  -7  -1  117.19    4.47
  -4   7  -1  119.14    4.48
   4   7  -1  109.38    4.30
   4   7   1  112.80    4.15
   4  -7  -1  111.29    4.51
   4   7   1  118.09    4.08
  -4   7  -1  115.82    4.72
  -4  -7  -1  115.73    3.89
   4   7   1  118.16    4.20
  -4   7   1  112.20    4.57
   4  -7  -1  108.78    4.80
  -4   7   1  123.24    4.46
   4  -7   1  108.76    4.68
   4  -7  -1  114.20    4.67
   4  -7   1  113.71    4.88
   4  -7  -1  107.92    4.65
  -4  -7   1  109.33    3.98
  -4   7   1  113.60    4.51
   4  -7   1  120.27    4.56
  -5   7   1  278.34   10.98
   5  -7   1  302.85   10.84
   5  -7  -1  276.93   10.95
  -5   7   1  306.90   10.34
  -5  -7   1  294.45    9.77
  -5   7  -1  293.77   10.98
   5  -7   1  298.57   10.27
   5  -7   1  279.11   10.91
   5  -7  -1  315.69   10.77
  -5   7  -1  304.69   10.28
  -5   7  -1  291.32   10.99
   5   7  -1  284.54    9.81
  -5  -7  -1  301.30   10.45
   5  -7  -1  313.79   10.94
   5   7  -1  290.27   10.47
   5  -7  -1  308.81   10.33
  -5   7   1  297.63   10.38
   5   7   1  296.86    9.75
  -5   7  -1  308.67   10.35
   5   7  -1  313.49   10.43
  -5   7  -1  319.58   10.70
  -5  -7  -1  306.10    9.69
  -5  -7   1  296.75   10.53
  -5  -7   1  304.43    9.79
   5  -7   1  300.44   10.65
  -5   7   1  296.03   11.06
   5   7   1  297.39   10.35
   5   7   1  304.09   10.33
  -5   7   1  317.20   10.76
  -5  -7  -1  306.62    9.75
  -6   7   1  204.22    7.51
  -6  -7   1  193.05    7.35
  -6   7   1  206.20    7.61
   6  -7   1  195.00    7.82
  -6   7  -1  212.24    7.62
  -6   7  -1  216.05    8.01
   6  -7   1  209.70    7.61
   6  -7  -1  194.55    7.38
   6  -7   1  212.08    7.42
   6  -7   1  197.20    7.81
   6   7  -1  201.70    7.28
   6  -7  -1  212.80    7.91
   6   7  -1  198.59    6.80
   6   7   1  206.60    7.18
  -6  -7  -1  200.51    7.20
  -6  -7  -1  203.54    7.16
  -6   7  -1  204.12    7.45
  -6  -7   1  197.12    7.30
  -6   7   1  210.88    8.06
   6  -7  -1  213.74    7.93
  -6  -7   1  195.13    6.70
  -6   7   1  201.88    7.99
  -6   7  -1  203.58    7.91
   6   7   1  201.45    6.71
   6   7  -1  198.33    7.24
  -6   7  -1  202.29    7.42
  -7   7   1   18.39    2.02
  -7   7   1   17.17    1.93
  -7   7   1   14.65    1.61
   7  -7  -1   15.20    1.94
  -7  -7   1   17.94    1.41
   7  -7  -1   16.20    1.77
  -7   7  -1   15.64    1.91
   7   7   1   16.74    1.12
  -7  -7   1   21.12    1.57
   7   7   1   17.01    1.47
  -7   7  -1   17.25    1.93
   7  -7  -1   16.09    1.87
   7   7  -1   19.50    1.75
  -7   7   1   16.56    1.95
  -7   7  -1   14.84    1.60
   7  -7   1   16.53    1.72
   7  -7   1   17.44    1.85
  -7   7  -1   15.18    1.86
   7  -7   1   15.32    1.84
   7   7  -1   17.86    1.36
  -8   7   1   10.96    1.80
  -8   7  -1   13.06    1.78
   8  -7   1   14.51    1.73
  -8  -7   1   12.81    1.08
  -8   7  -1    9.84    1.42
  -8   7   1   13.19    1.95
   8  -7  -1    8.76    1.85
   8  -7   1   11.90    1.72
   8  -7  -1   14.45    1.82
   8  -7  -1   12.35    1.80
  -8   7   1    9.54    1.51
   8  -7   1    9.88    1.83
   8   7   1   10.76    1.10
  -8  -7   1   13.42    1.24
  -8   7   1   11.57    1.88
  -8   7  -1   11.18    1.84
   9  -7   1    0.42    1.60
   9  -7  -1    0.58    1.75
  -9   7   1   -0.97    1.41
  -9   7  -1   -1.08    1.47
  -9   7   1   -0.33    1.57
  -9   7  -1   -0.15    1.49
 -10   7  -1   -2.56    1.62
 -10   7   1   -1.89    1.59
  10  -7   1   -0.82    1.69
 -10   7  -1   -0.45    1.58
  10  -7  -1   -0.38    1.73
 -10   7   1    2.63    1.61
   0   8   1   91.52    3.81
   0  -8  -1   93.30    3.55
   0   8   1   90.41    3.57
   0  -8   1   93.98    3.60
   0   8   1   95.90    3.69
   0  -8  -1   90.78    3.58
   0  -8   1   95.01    3.90
   0   8  -1   92.02    3.62
   0   8  -1  101.53    3.67
   0   8  -1   98.61    3.87
   0  -8   1   96.54    3.80
   0  -8   1   95.53    3.54
   0   8   1   96.14    3.86
   0  -8   1   97.10    3.58
   0  -8   1   93.88    3.85
   0  -8  -1   90.88    3.85
   0   8  -1   93.07    3.89
   0  -8  -1   89.32    3.80
   0   8   1   97.86    3.88
   0  -8  -1   89.02    3.87
   0  -8  -1   93.72    3.56
   0   8  -1   95.68    3.87
  -1  -8   1  277.50    9.36
   1   8  -1  245.86    8.96
   1  -8  -1  264.93    9.45
  -1  -8  -1  258.11    9.24
   1  -8  -1  247.68    9.02
  -1  -8  -1  260.55    9.09
   1   8   1  253.32    9.15
   1   8   1  254.12    8.99
   1   8   1  271.62    9.30
  -1  -8   1  260.53    9.13
  -1   8  -1  273.92    9.28
  -1   8   1  241.56    8.78
  -1  -8  -1  260.81    8.90
  -1  -8  -1  261.60    9.29
  -1  -8  -1  254.65    8.64
  -1   8  -1  265.54    8.80
   1   8  -1  265.55    9.25
  -1   8  -1  269.69    9.44
   1  -8  -1  266.46    9.37
   1  -8  -1  257.29    9.23
  -1  -8   1  260.38    8.66
  -1  -8   1  270.57    8.62
   1  -8   1  249.61    9.04
  -1  -8   1  252.10    9.25
  -1   8   1  280.10    9.46
   1  -8  -1  259.96    8.74
   1  -8   1  243.32    8.71
   1   8  -1  261.47    8.68
  -1   8   1  244.27    9.08
   1   8  -1  244.74    9.12
   1  -8   1  261.38    8.73
  -1   8   1  259.51    9.25
  -1  -8   1  266.14    8.92
   1  -8   1  273.65    9.39
  -1   8  -1  259.61    9.38
   1   8   1  247.62    9.21
   1  -8   1  245.79    9.24
  -1   8   1  264.61    9.41
   1  -8  -1  251.07    8.76
  -1  -8  -1  255.08    8.60
   1  -8   1  259.24    9.42
  -1   8  -1  248.37    9.07
   1   8  -1  268.33    9.31
   1   8   1  262.68    8.68
  -2   8  -1   36.81    2.20
  -2   8  -1   34.88    2.02
  -2   8   1   34.99    1.99
   2  -8   1   37.74    1.91
  -2  -8  -1   35.49    1.78
  -2   8  -1   32.33    2.24
   2  -8  -1   34.44    2.05
  -2   8  -1   33.87    1.93
   2   8   1   32.02    1.83
   2  -8  -1   37.54    2.09
   2   8   1   33.62    1.89
  -2  -8   1   35.15    1.80
   2  -8  -1   33.96    1.92
  -2  -8  -1   33.40    1.68
   2   8   1   33.03    1.72
   2   8   1   34.03    1.67
  -2  -8   1   35.16    1.88
  -2   8   1   34.56    2.15
   2   8  -1   36.05    1.69
  -2  -8  -1   33.11    1.81
  -2   8   1   35.08    2.22
  -2  -8  -1   33.77    1.68
   2   8  -1   32.21    1.90
   2  -8  -1   34.43    2.12
   2   8  -1   30.97    1.79
   2  -8   1   34.14    1.91
   2  -8   1   32.20    2.16
   2  -8  -1   30.94    2.17
   2   8   1   32.69    1.75
  -2   8   1   35.05    1.97
  -2  -8   1   33.42    1.68
   2  -8   1   32.16    2.11
  -2   8  -1   30.96    2.02
  -2   8   1   34.92    2.17
  -2  -8   1   30.03    1.80
   2  -8   1   36.71    2.25
   2   8  -1   39.36    1.99
  -2  -8  -1   29.93    1.88
   2   8  -1   32.65    1.74
   3  -8   1  730.16   24.89
   3  -8   1  716.43   23.19
  -3   8  -1  718.11   23.24
  -3  -8  -1  750.48   24.04
  -3   8  -1  691.40   24.27
  -3  -8  -1  683.31   24.44
   3  -8   1  684.29   24.72
   3   8   1  684.01   22.88
  -3  -8  -1  716.75   22.89
  -3  -8   1  686.86   22.91
  -3  -8   1  679.39   24.05
   3  -8  -1  724.78   24.27
  -3  -8   1  728.22   22.84
   3  -8  -1  760.24   24.52
  -3   8   1  752.10   24.86
  -3   8  -1  698.89   24.76
   3   8   1  729.06   24.41
   3   8   1  728.45   24.14
   3   8  -1  729.26   24.17
  -3  -8   1  745.57   23.97
  -3   8   1  738.89   24.35
  -3  -8   1  661.55   24.47
  -3   8   1  720.07   23.24
   3   8   1  699.58   24.02
   3   8   1  694.45   24.43
   3   8  -1  689.61   24.47
   3  -8  -1  748.55   24.94
   3  -8  -1  687.82   23.16
  -3  -8   1  715.53   24.51
  -3  -8  -1  690.59   22.77
   3   8  -1  745.25   24.06
   3  -8   1  723.61   24.46
  -3   8  -1  742.36   24.80
   3  -8  -1  687.13   24.74
  -3  -8  -1  743.03   24.51
   3  -8   1  745.62   24.27
  -3  -8  -1  724.71   23.91
   3   8  -1  721.62   24.45
   3   8  -1  724.87   22.92
  -3   8   1  705.23   24.81
   4  -8   1  102.70    4.12
  -4  -8   1   97.97    3.95
  -4   8   1   99.06    4.17
   4  -8  -1   97.06    4.10
  -4   8   1   99.90    4.11
  -4  -8   1  100.00    3.96
   4  -8   1  100.90    4.28
   4   8   1   97.08    3.86
  -4  -8  -1   96.30    3.55
  -4  -8  -1   99.74    3.49
   4   8  -1  102.07    3.94
   4  -8   1   97.71    4.56
  -4   8  -1  100.01    4.38
  -4  -8  -1   99.21    3.85
   4   8  -1   99.26    3.86
   4  -8  -1  100.74    4.51
   4  -8   1  102.44    4.43
  -4  -8   1   94.66    3.55
  -4  -8   1  102.11    3.61
   4  -8  -1  104.49    4.42
   4   8   1   99.87    3.67
   4   8  -1   96.57    3.65
  -4   8   1  101.15    4.47
   4  -8  -1  106.83    4.37
  -4   8  -1   95.37    4.30
  -4   8  -1  101.83    4.13
  -4  -8   1  102.46    3.60
   4   8   1   97.55    3.61
  -4  -8   1   98.14    3.65
   4   8   1  100.85    3.79
  -4   8  -1   91.11    4.03
  -4  -8  -1   96.35    3.90
  -4   8   1   97.10    4.40
   4  -8   1   98.82    4.10
   4   8  -1   97.62    3.71
  -5  -8   1   70.84    3.07
   5   8   1   70.70    2.74
  -5  -8   1   72.89    2.77
   5  -8   1   68.53    3.27
   5  -8   1   67.50    3.55
  -5  -8  -1   66.61    2.95
  -5   8  -1   75.25    3.45
  -5   8   1   75.91    3.90
  -5   8  -1   68.52    3.46
   5  -8  -1   67.55    3.56
   5   8  -1   71.30    2.87
   5   8   1   68.92    2.82
  -5  -8  -1   70.15    2.58
  -5   8  -1   68.64    3.53
  -5   8  -1   73.21    3.81
  -5  -8   1   65.23    3.08
   5  -8  -1   67.88    3.51
  -5   8   1   70.87    3.53
   5   8  -1   66.57    3.05
  -5  -8   1   70.82    2.76
  -5  -8  -1   72.43    2.57
   5   8   1   70.28    2.96
  -5  -8  -1   71.45    2.96
   5  -8  -1   71.45    3.68
   5   8  -1   71.51    3.01
  -5   8   1   76.90    3.78
   5   8   1   68.55    2.78
   5  -8   1   72.04    3.61
  -5   8   1   73.10    3.49
  -6   8  -1   27.90    2.45
  -6   8   1   25.13    2.28
   6   8   1   30.43    1.75
   6   8   1   26.10    1.50
   6  -8  -1   29.11    2.65
  -6   8  -1   24.57    2.22
  -6   8  -1   28.82    2.42
  -6  -8   1   26.83    1.77
   6  -8  -1   31.94    2.55
   6   8  -1   26.03    1.91
   6   8  -1   26.73    1.69
   6   8   1   26.26    1.30
  -6   8   1   28.16    2.49
  -6  -8  -1   26.61    1.62
  -6  -8  -1   26.96    1.57
  -6  -8   1   25.41    1.86
   6  -8  -1   30.26    2.38
  -6   8  -1   24.70    2.25
   6  -8   1   23.76    2.20
   6  -8   1   25.25    2.36
   6   8  -1   24.06    1.65
  -6   8   1   26.88    2.51
  -6  -8   1   28.68    1.51
   6  -8   1   27.74    2.41
  -6   8   1   27.93    2.33
   6   8   1   26.07    1.51
  -6  -8   1   25.12    1.44
  -7   8  -1   32.21    2.58
   7   8  -1   28.41    1.72
   7  -8   1   29.41    2.53
  -7   8   1   26.31    2.42
   7   8  -1   32.62    2.02
   7   8   1   33.35    1.86
  -7  -8   1   32.45    1.90
  -7   8  -1   27.36    2.28
  -7  -8   1   31.47    1.81
  -7   8  -1   29.38    2.56
   7  -8  -1   27.65    2.33
  -7   8   1   26.76    2.33
   7  -8  -1   30.39    2.48
  -7   8  -1   27.38    2.42
  -7   8   1   28.47    2.53
  -7   8   1   26.65    2.44
   7  -8  -1   27.43    2.37
   7  -8   1   31.26    2.77
   7  -8   1   30.88    2.46
  -8   8  -1   21.61    2.23
   8  -8  -1   20.40    2.27
  -8   8  -1   20.76    1.86
  -8   8   1   21.31    2.31
  -8  -8   1   20.66    1.50
  -8   8   1   24.86    2.02
  -8   8  -1   17.81    2.12
   8  -8   1   21.02    2.09
   8  -8  -1   22.48    2.13
   8  -8   1   25.01    2.36
  -8   8   1   18.34    2.18
  -8  -8   1   21.94    1.47
   8   8   1   22.56    1.76
   9  -8  -1    2.56    1.80
  -9   8  -1   -2.89    1.59
   9  -8   1   -0.73    1.62
   9  -8   1   -0.27    1.49
  -9   8   1    2.68    1.77
  -9   8  -1    1.35    1.54
  -9   8   1    1.19    1.63
 -10   8  -1    1.22    1.83
 -10   8  -1    0.19    1.72
  10  -8  -1   -0.53    1.96
 -10   8   1   -0.64    1.77
 -10   8   1   -0.91    1.77
  10  -8   1   -0.71    1.80
   0  -9   1   -0.37    0.66
   0  -9  -1   -0.98    0.76
   0  -9  -1    0.49    0.77
   0   9   1   -0.69    0.68
   0   9   1    0.08    0.70
   0   9   1    0.09    0.81
   0  -9  -1   -0.59    0.62
   0   9   1   -0.72    0.70
   0   9  -1   -1.12    0.77
   0  -9  -1    0.01    0.75
   0   9  -1   -0.57    0.59
   0   9   1   -0.19    0.70
   0  -9   1   -0.09    0.73
   0  -9   1   -1.07    0.74
   0  -9   1   -0.28    0.81
   0   9  -1   -0.51    0.71
   0   9  -1   -0.69    0.71
   0  -9  -1    0.88    0.80
   0   9  -1    0.55    0.80
   0  -9   1   -0.44    0.64
   1   9  -1    3.74    0.87
   1  -9   1    3.77    0.88
  -1  -9  -1    2.43    0.81
   1   9   1    2.99    0.92
  -1  -9  -1    2.71    0.88
   1  -9   1    4.36    0.98
  -1   9   1    3.29    1.08
   1   9   1    2.59    0.86
  -1   9  -1    4.77    0.95
   1   9   1    4.53    0.95
  -1   9  -1    5.02    0.86
   1  -9  -1    2.24    0.97
  -1  -9   1    3.58    0.97
   1  -9  -1    2.67    0.87
  -1  -9  -1    4.82    0.92
   1   9  -1    4.01    0.78
  -1  -9   1    5.33    0.82
   1   9  -1    4.68    0.89
   1   9   1    3.94    0.72
  -1   9   1    2.04    1.00
  -1  -9   1    4.19    0.80
   1  -9   1    1.89    1.01
  -1   9   1    1.60    0.88
  -1   9  -1    4.28    1.09
   1   9  -1    4.98    0.94
   1   9   1    3.93    0.78
   1  -9  -1    3.53    1.02
  -1   9  -1    4.64    0.98
   1  -9   1    3.74    1.06
  -1  -9  -1    3.02    0.79
  -1   9   1    3.38    0.92
  -1  -9   1    1.90    0.87
   1  -9  -1    2.43    0.92
   1   9  -1    3.76    0.86
  -1  -9   1    4.20    0.89
   1  -9  -1    2.90    0.92
  -1   9  -1    3.47    1.01
  -1   9   1    4.61    1.07
  -1  -9  -1    3.32    0.84
   2  -9  -1  238.85    9.03
   2  -9   1  228.67    8.81
  -2   9   1  243.42    8.90
  -2  -9  -1  246.14    8.44
  -2  -9   1  242.41    8.50
  -2   9  -1  242.16    8.97
   2  -9   1  229.39    8.25
  -2   9  -1  227.69    8.28
  -2   9   1  243.44    8.62
   2   9  -1  238.14    8.38
  -2   9  -1  242.04    8.58
  -2  -9   1  246.24    8.10
   2   9  -1  247.77    8.62
   2  -9  -1  245.30    8.91
   2   9   1  237.07    8.64
  -2  -9   1  250.14    8.05
  -2  -9  -1  241.11    7.99
   2  -9   1  231.75    8.74
  -2   9  -1  224.85    8.82
   2   9  -1  248.10    8.60
   2  -9   1  246.93    9.03
  -2  -9   1  230.34    8.62
  -2   9   1  238.24    8.91
  -2  -9  -1  229.54    8.06
  -2   9   1  240.23    8.33
   2   9  -1  244.91    8.70
   2  -9  -1  250.79    8.83
   2   9   1  232.38    8.54
   2   9  -1  238.92    8.10
  -2  -9  -1  238.36    8.61
   2   9   1  229.73    8.07
   2   9   1  244.20    8.60
   2   9   1  229.89    8.36
   2  -9  -1  240.48    8.32
   3   9   1  360.03   12.71
   3   9  -1  370.87   12.77
  -3  -9   1  375.38   11.99
  -3  -9  -1  357.02   12.74
   3   9   1  358.69   11.98
  -3   9   1  375.47   13.20
   3  -9  -1  352.61   12.25
   3  -9  -1  369.87   13.16
  -3  -9  -1  379.17   11.86
   3  -9  -1  370.33   13.31
   3  -9   1  363.15   12.97
  -3   9  -1  363.13   12.81
   3   9   1  362.78   12.63
   3  -9   1  363.38   13.10
  -3  -9  -1  356.19   11.94
  -3   9   1  359.22   12.32
   3  -9   1  345.29   13.19
  -3  -9  -1  374.67   12.34
  -3  -9   1  360.86   11.90
  -3  -9  -1  370.63   12.84
   3   9  -1  368.43   12.50
   3   9  -1  357.48   12.66
  -3   9   1  359.58   13.18
  -3  -9   1  381.94   12.55
  -3   9  -1  356.93   13.14
  -3  -9   1  370.17   12.88
  -3  -9   1  355.50   12.81
  -3   9   1  350.40   12.79
   3  -9  -1  368.98   13.01
   3  -9   1  378.02   12.32
   3   9  -1  361.11   12.00
   3   9   1  377.24   12.49
  -3   9  -1  366.33   12.36
  -3   9  -1  352.19   13.13
   4  -9   1   42.44    2.82
  -4  -9  -1   39.00    2.21
  -4   9   1   44.49    2.65
  -4   9   1   35.94    2.46
   4   9  -1   39.12    2.11
  -4  -9   1   39.65    1.97
   4  -9  -1   41.38    2.66
   4  -9  -1   38.51    2.56
   4   9   1   41.61    2.17
   4   9  -1   41.52    2.22
   4  -9   1   34.65    2.47
  -4  -9   1   38.43    2.22
  -4   9   1   38.07    2.94
  -4  -9   1   37.14    2.17
  -4   9   1   37.65    2.57
  -4  -9   1   40.37    1.88
  -4   9  -1   40.56    2.62
   4   9   1   36.07    1.99
   4   9   1   41.77    1.99
  -4   9  -1   41.94    2.56
  -4  -9   1   45.31    1.93
  -4  -9  -1   35.37    2.00
  -4   9  -1   39.90    2.68
   4   9  -1   38.15    2.09
  -4  -9  -1   38.85    1.92
   4   9   1   38.03    1.99
  -4  -9   1   39.84    2.02
   4  -9   1   40.44    2.40
   4   9  -1   39.43    2.00
   4  -9  -1   38.44    2.53
  -4   9  -1   39.44    2.55
   5  -9  -1  871.80   28.20
   5  -9  -1  897.26   29.81
  -5  -9  -1  893.36   27.67
  -5   9  -1  894.14   30.23
  -5   9  -1  825.27   30.08
  -5  -9  -1  881.94   29.60
  -5   9   1  868.80   30.22
  -5   9  -1  883.42   29.57
   5  -9  -1  858.28   30.11
  -5   9   1  845.70   29.55
   5   9   1  850.04   29.47
   5   9  -1  866.26   27.74
   5   9   1  876.76   29.21
   5   9   1  842.53   27.68
  -5  -9   1  828.16   29.69
   5   9  -1  835.43   29.26
  -5  -9   1  850.43   27.70
  -5  -9  -1  885.40   27.56
  -5  -9  -1  830.60   29.61
   5  -9   1  855.41   30.10
   5   9   1  911.16   29.12
  -5   9   1  883.91   28.33
  -5   9  -1  862.65   28.27
  -5  -9   1  886.57   27.64
   5   9  -1  892.33   29.14
  -5  -9   1  880.58   29.67
   5   9  -1  849.71   29.56
  -5   9   1  901.30   30.25
   5  -9   1  915.57   28.24
   5  -9   1  838.73   29.72
   6  -9   1   57.20    3.29
   6   9   1   59.68    2.58
   6   9  -1   63.57    2.95
  -6   9  -1   59.27    3.49
   6  -9   1   57.34    3.56
  -6  -9   1   60.51    2.43
   6  -9   1   63.20    3.38
   6   9   1   61.03    2.46
  -6   9  -1   61.92    3.40
  -6  -9   1   63.96    2.49
  -6   9   1   57.00    3.58
   6   9  -1   61.19    2.74
   6   9  -1   61.87    2.67
   6   9  -1   62.99    2.65
   6  -9  -1   62.55    3.20
   6   9   1   59.48    2.55
  -6   9   1   64.74    3.49
  -6  -9   1   64.41    2.86
   6   9   1   59.09    2.74
  -6  -9   1   61.77    2.91
  -6   9   1   66.29    3.51
  -6   9  -1   58.97    3.23
  -6  -9  -1   62.10    2.69
  -6   9   1   64.90    3.36
   6  -9  -1   63.72    3.65
  -6   9  -1   55.94    3.49
  -6  -9  -1   57.17    2.66
   6  -9  -1   58.75    3.38
   7  -9   1   57.94    3.55
  -7   9  -1   56.17    3.26
   7   9  -1   56.64    2.78
   7   9   1   54.29    2.41
  -7  -9   1   58.35    2.64
   7  -9   1   55.95    3.38
  -7   9   1   56.12    3.55
  -7   9   1   55.23    3.42
  -7   9  -1   50.28    3.37
   7  -9  -1   55.53    3.25
   7   9  -1   56.44    2.50
  -7  -9   1   56.31    2.63
  -7   9  -1   53.23    3.72
  -7   9   1   51.78    3.46
  -7  -9  -1   54.29    2.25
   7  -9  -1   54.46    3.58
  -7   9  -1   55.99    3.35
   7  -9  -1   56.54    3.50
   7  -9   1   50.96    3.35
   7   9   1   53.22    2.64
  -7   9   1   53.64    3.23
   8   9   1    2.96    0.88
   8  -9  -1    4.13    1.61
  -8   9   1    1.88    1.66
  -8   9  -1    2.33    1.63
  -8   9  -1    3.22    1.67
  -8  -9   1    4.65    0.92
   8  -9  -1    4.54    1.84
   8  -9   1    4.24    1.80
  -8  -9   1    3.69    0.93
  -8   9  -1    3.89    1.49
  -8   9   1    3.47    1.73
   8  -9   1    6.45    1.64
  -8   9   1    4.07    1.49
  -9   9   1    0.45    1.72
   9  -9  -1    5.06    1.96
  -9   9   1    3.56    1.98
   9   9   1    4.85    0.97
  -9   9  -1    5.42    1.93
  -9   9  -1    1.66    1.75
   9  -9   1    1.83    1.81
   9  -9   1    2.05    1.67
  10  -9   1   -2.21    1.87
  10  -9  -1   -1.15    1.96
 -10   9   1   -0.90    1.93
 -10   9   1    0.88    1.96
  10   9   1    0.28    0.90
 -10   9  -1    0.17    1.86
 -10   9  -1   -0.93    1.93
  10   9  -1    0.60    1.04
   0 -10  -1  271.85    9.97
   0 -10   1  265.11    9.98
   0 -10  -1  282.97    9.85
   0 -10  -1  267.59    9.33
   0  10  -1  285.10   10.03
   0  10   1  285.46    9.93
   0 -10   1  270.86    9.88
   0  10  -1  274.29   10.09
   0  10  -1  271.86    9.41
   0 -10  -1  283.87   10.11
   0  10  -1  289.48    9.99
   0  10   1  273.95   10.04
   0 -10  -1  291.92    9.38
   0 -10   1  287.10   10.12
   0  10  -1  269.74    9.69
   0 -10   1  259.52    9.32
   0  10   1  255.74    9.34
   0  10   1  264.92    9.70
   0  10   1  276.59   10.00
   0 -10   1  276.25    9.36
   1  10  -1  142.63    5.36
   1 -10  -1  144.46    5.62
   1 -10   1  145.41    5.64
  -1 -10  -1  144.10    5.19
   1  10   1  136.20    5.31
   1  10   1  142.83    5.56
  -1  10  -1  138.43    5.47
   1 -10  -1  139.84    5.67
  -1 -10   1  139.71    5.18
   1 -10   1  145.01    5.72
  -1 -10  -1  142.71    5.46
  -1 -10   1  147.90    5.20
  -1  10   1  147.20    5.43
  -1  10   1  140.83    5.73
   1 -10  -1  136.65    5.33
   1  10  -1  145.11    5.57
   1  10  -1  147.54    5.57
   1 -10  -1  141.17    5.80
   1 -10   1  147.22    5.88
  -1  10   1  146.00    5.48
   1 -10   1  134.42    5.27
   1  10   1  149.83    5.28
  -1 -10   1  149.86    5.73
  -1 -10  -1  140.78    5.54
  -1 -10  -1  144.73    5.22
  -1 -10   1  130.76    5.50
  -1  10  -1  154.13    5.88
  -1  10  -1  147.50    5.75
   1  10   1  148.87    5.62
  -1  10   1  136.79    5.72
  -1 -10   1  143.57    5.46
   1  10  -1  145.27    5.26
   1  10  -1  132.06    5.56
  -1 -10  -1  147.06    5.65
  -1  10  -1  147.50    5.35
   2  10  -1  102.58    4.02
  -2  10  -1  105.32    4.72
   2 -10  -1   94.75    4.52
   2 -10   1  107.34    4.77
  -2  10   1   98.93    4.49
  -2 -10   1  105.60    3.95
   2 -10   1  116.46    4.65
   2 -10  -1   94.51    4.61
  -2  10  -1  105.81    4.28
  -2 -10   1  103.08    4.21
  -2  10   1  108.42    4.40
  -2 -10  -1  110.17    4.15
   2  10   1  112.79    4.33
   2  10  -1  104.93    4.23
   2 -10  -1  109.96    4.50
  -2 -10  -1  101.51    3.93
   2 -10   1  100.12    4.45
   2  10  -1  104.02    4.34
   2  10   1  104.63    4.24
  -2  10  -1   97.72    4.20
   2 -10  -1  105.28    4.30
  -2  10   1   98.85    4.69
  -2 -10   1  107.45    4.41
  -2  10  -1   99.12    4.46
  -2 -10   1   98.62    4.25
  -2  10   1  103.03    4.26
  -2 -10  -1   97.38    4.19
  -2 -10  -1  106.04    4.01
   2 -10   1  103.67    4.29
   2  10   1  101.83    4.00
   2  10   1  104.85    4.08
  -2 -10   1  108.51    4.02
   2  10  -1   99.56    4.05
  -3 -10   1   98.69    3.96
  -3  10  -1  112.85    4.73
  -3 -10   1  104.40    4.24
  -3  10   1  100.78    4.59
  -3 -10   1  108.27    3.94
   3 -10   1  100.53    4.24
   3 -10   1   96.98    4.70
  -3 -10  -1  106.71    4.21
  -3  10  -1   96.96    4.32
   3  10  -1  101.61    4.07
  -3 -10  -1  104.58    3.84
   3  10   1  102.65    3.99
   3 -10  -1  110.83    4.95
  -3  10  -1  102.30    4.68
   3  10  -1  104.68    4.03
   3 -10   1  101.21    4.66
   3 -10  -1   98.19    4.27
  -3  10   1  110.48    4.75
   3  10  -1   97.29    4.25
  -3  10   1  101.85    4.38
   3 -10   1  100.08    4.53
  -3 -10  -1  110.53    4.36
  -3 -10   1  114.31    4.38
  -3  10   1  101.45    4.43
   3  10   1  104.52    4.23
   3 -10  -1  108.76    4.60
  -3 -10  -1  106.73    3.92
   3  10   1  106.36    4.16
   3 -10  -1   93.94    4.52
   3  10   1  100.74    4.00
  -3  10  -1   96.94    4.38
  -3 -10   1  100.14    4.04
   3  10  -1  104.00    4.22
  -4  10   1  417.72   15.20
   4  10   1  424.90   13.73
  -4  10  -1  431.72   15.25
   4  10  -1  429.85   13.77
   4 -10   1  424.88   14.95
   4 -10   1  400.18   15.03
  -4  10   1  404.74   14.18
  -4  10  -1  431.14   15.18
  -4  10  -1  415.86   14.71
  -4  10  -1  414.81   14.18
  -4 -10   1  428.39   14.23
   4 -10  -1  444.12   14.22
  -4 -10   1  414.43   14.69
  -4  10   1  402.08   14.72
   4  10  -1  393.77   14.58
  -4 -10  -1  415.62   14.70
  -4 -10  -1  422.45   13.64
  -4 -10   1  398.57   14.70
  -4 -10  -1  421.66   14.64
   4 -10  -1  416.12   15.09
   4  10   1  404.00   14.51
  -4 -10   1  426.02   13.70
  -4 -10   1  429.82   13.64
  -4  10   1  403.81   15.16
   4 -10  -1  422.04   14.94
   4  10  -1  431.79   14.56
   4  10   1  420.12   14.32
   4  10  -1  429.10   14.35
   4  10   1  414.62   14.47
   4 -10   1  419.86   14.17
  -5 -10  -1    2.45    0.82
   5 -10   1    2.17    1.34
  -5 -10   1    2.19    0.87
   5  10   1    2.62    0.96
   5 -10   1   -0.15    1.31
  -5  10  -1    4.06    1.59
  -5  10  -1    2.98    1.50
  -5  10  -1    3.40    1.46
   5  10   1    2.84    0.86
  -5  10  -1    2.04    1.33
   5  10  -1    0.91    0.90
   5  10   1    1.53    0.92
  -5 -10   1    0.22    0.44
  -5  10   1    3.30    1.34
  -5 -10   1    2.29    1.06
  -5  10   1    3.27    1.54
   5 -10  -1    4.98    1.59
   5 -10  -1    2.28    1.42
  -5  10   1    3.78    1.63
   5  10   1    3.38    0.82
  -5 -10   1    3.74    1.07
   5 -10  -1    1.86    1.37
   5  10  -1    2.13    1.01
   5  10  -1    2.13    0.90
   5  10  -1    3.90    0.94
  -5 -10  -1    2.06    0.93
  -5 -10  -1    2.44    0.68
   5 -10   1    2.32    1.37
  -5 -10  -1    3.75    1.00
  -5  10   1    2.64    1.32
  -6  10  -1   -1.28    1.44
   6 -10   1    1.08    1.24
   6  10   1    0.76    0.83
   6  10  -1    1.29    0.83
   6  10  -1    1.43    0.97
  -6 -10   1    1.77    0.79
  -6  10  -1   -0.25    1.53
  -6  10   1    0.43    1.52
   6  10  -1    0.57    0.83
   6 -10  -1    0.47    1.31
  -6  10   1   -0.23    1.48
  -6 -10   1    0.78    1.02
   6  10   1   -0.81    0.88
  -6  10  -1    0.14    1.24
  -6  10   1   -0.02    1.29
  -6  10  -1   -0.92    1.27
   6 -10   1    0.60    1.41
   6 -10  -1    2.01    1.40
   6  10   1    1.25    0.68
   6 -10   1    0.33    1.44
  -6  10   1   -1.12    1.58
   6  10  -1    0.49    0.91
  -6 -10   1    0.79    0.74
   6 -10  -1   -0.13    1.37
  -6 -10  -1   -0.02    0.84
   6  10   1    0.30    0.85
  -7  10  -1   32.67    2.69
  -7  10   1   32.58    2.65
  -7  10   1   35.19    2.78
   7 -10  -1   35.17    2.99
   7 -10   1   37.40    3.02
  -7  10   1   32.22    2.93
   7 -10   1   36.72    3.13
  -7  10  -1   35.23    2.75
  -7 -10   1   33.36    2.08
  -7 -10  -1   32.09    1.75
  -7 -10  -1   32.93    1.73
  -7 -10   1   33.32    2.16
   7  10   1   34.00    1.89
  -7  10  -1   29.78    2.57
   7 -10  -1   34.53    2.78
   7  10  -1   33.53    1.98
   7 -10  -1   35.52    3.17
   7 -10   1   29.37    2.59
  -8  10   1    3.23    1.57
  -8  10  -1    3.98    1.66
   8 -10  -1    4.23    1.73
  -8  10   1    1.63    1.90
  -8 -10   1    4.31    0.99
  -8  10  -1    3.37    1.76
   8 -10  -1    5.80    1.98
   8 -10   1    5.86    1.83
  -8  10  -1    4.23    1.82
   8  10  -1    4.08    1.08
  -8  10   1    2.76    1.83
  -8 -10   1    5.34    1.02
   8 -10   1    4.96    1.96
   8  10   1    4.36    0.96
   9  10  -1   -0.20    1.01
  -9  10  -1   -0.06    1.75
   9 -10   1   -2.75    1.60
   9 -10  -1   -0.55    1.90
  -9  10   1    0.29    1.85
   9 -10   1   -2.34    1.75
  -9  10   1   -2.46    1.68
   9  10   1   -0.65    0.90
  -9  10  -1   -1.36    1.84
   0 -11  -1    0.54    1.02
   0 -11  -1   -2.10    0.89
   0  11  -1    1.15    0.94
   0 -11   1   -1.35    0.96
   0 -11   1    0.88    0.88
   0 -11   1   -1.13    0.87
   0  11   1   -0.82    0.87
   0  11   1    0.35    0.97
   0  11  -1   -0.01    0.80
   0  11   1    0.20    0.90
   0  11  -1   -0.15    1.01
   0 -11  -1    0.63    1.11
   0 -11  -1   -0.37    0.95
   0 -11   1    0.36    1.04
   0  11   1   -0.57    0.99
  -1 -11  -1  296.33   10.16
   1  11   1  290.20   10.28
  -1 -11   1  279.90   10.14
   1 -11  -1  282.82    9.77
   1  11  -1  260.37   10.20
   1 -11   1  265.80   10.38
  -1  11  -1  290.83   10.45
  -1 -11   1  281.66   10.30
   1  11  -1  278.05    9.68
  -1  11  -1  271.22    9.78
  -1 -11   1  279.07    9.65
  -1 -11   1  271.50    9.53
   1  11   1  275.98    9.64
   1 -11  -1  293.78   10.33
  -1  11   1  269.71   10.38
   1 -11  -1  275.75   10.41
  -1 -11  -1  284.05   10.43
  -1  11  -1  293.66   10.57
  -1 -11  -1  263.14   10.23
  -1  11   1  285.51   10.54
  -1 -11  -1  278.79    9.63
   1 -11  -1  275.09   10.53
   1  11  -1  283.01    9.99
   1  11  -1  282.43   10.26
  -1 -11   1  283.62   10.44
   1 -11   1  299.57    9.81
   1 -11   1  297.03   10.62
   1  11   1  283.94    9.99
  -1  11  -1  274.52   10.07
  -1 -11  -1  294.32    9.61
  -1  11   1  286.99    9.80
  -1  11   1  294.69   10.18
   1 -11   1  288.95   10.33
   1  11   1  289.40   10.27
  -2 -11  -1  294.57   10.53
   2 -11   1  297.38   11.26
   2 -11  -1  297.08   11.22
  -2 -11   1  306.35   10.07
   2  11   1  298.00   10.76
  -2  11   1  316.25   11.24
   2  11  -1  297.74   10.17
   2 -11  -1  289.26   11.02
   2 -11   1  305.64   10.36
  -2 -11  -1  283.86   10.08
  -2 -11  -1  301.12   10.03
   2 -11  -1  299.40   10.38
  -2  11  -1  286.38   11.02
  -2 -11   1  305.07   10.64
   2 -11  -1  301.21   10.97
  -2 -11  -1  295.75   10.81
  -2  11  -1  300.76   10.73
  -2  11  -1  297.11   10.38
  -2 -11   1  306.09   10.97
  -2 -11   1  296.10   10.83
  -2  11  -1  296.91   11.14
   2  11   1  288.23   10.51
  -2 -11   1  312.24   10.19
  -2  11   1  311.38   10.82
   2  11   1  298.71   10.74
   2 -11   1  296.50   10.92
  -2  11   1  291.19   10.38
   2  11  -1  310.36   10.80
   2  11  -1  304.99   10.78
  -2  11   1  288.73   11.08
   2  11  -1  298.67   10.53
   2 -11   1  300.91   11.09
   2  11   1  301.88   10.16
  -3  11   1  488.63   16.90
   3  11   1  466.52   16.28
   3  11  -1  480.76   15.41
   3 -11   1  459.96   16.71
  -3 -11   1  426.48   16.40
  -3  11   1  455.47   16.76
  -3  11   1  467.78   16.35
  -3  11  -1  479.05   16.37
   3 -11   1  486.09   16.97
  -3  11  -1  470.89   16.74
   3 -11   1  453.64   15.63
   3 -11  -1  459.60   15.64
  -3  11  -1  474.05   16.82
   3 -11  -1  446.59   16.67
  -3 -11  -1  446.05   16.33
  -3 -11   1  484.11   15.37
  -3 -11  -1  464.51   15.30
   3 -11   1  479.03   16.58
  -3 -11  -1  442.19   16.41
   3  11   1  465.89   16.01
   3  11  -1  450.32   16.21
   3  11   1  482.61   16.24
  -3 -11   1  479.75   16.06
   3  11  -1  469.30   16.35
  -3  11  -1  467.42   15.75
  -3 -11  -1  474.25   15.20
   3 -11  -1  482.02   16.55
  -3  11   1  476.34   15.78
  -3 -11   1  452.87   16.37
   3  11   1  476.54   15.37
  -3 -11   1  468.43   15.27
   3 -11  -1  471.51   16.92
   3  11  -1  473.30   16.02
   4  11   1    4.20    0.98
  -4 -11   1    6.10    1.20
   4 -11  -1    3.96    1.69
  -4  11   1    2.80    1.66
  -4  11  -1    1.16    1.63
  -4  11   1    4.79    1.52
  -4 -11   1    7.25    1.04
  -4  11   1    5.49    1.69
   4  11  -1    6.24    1.18
   4  11  -1    8.98    1.17
  -4  11  -1    4.26    1.68
   4 -11   1    0.96    1.63
  -4  11  -1    2.78    1.78
  -4 -11  -1    6.03    1.31
  -4 -11  -1    6.72    1.18
   4 -11   1    5.88    1.58
  -4 -11   1    6.83    0.95
   4  11   1    6.12    1.14
  -4 -11  -1    5.33    1.07
   4  11  -1    6.50    1.11
   4  11  -1    6.44    1.28
  -4  11  -1    5.71    1.41
  -4  11   1    7.90    1.78
   4 -11  -1    2.44    1.63
   4 -11  -1    3.85    1.57
   4 -11   1    2.44    1.53
   4  11   1    5.58    1.06
  -4 -11   1    6.59    1.34
  -4 -11   1    6.49    1.29
   4  11   1    4.89    1.20
  -4 -11  -1    6.45    0.95
   5 -11   1   20.25    1.86
  -5  11  -1   19.13    1.88
   5  11  -1   21.01    1.77
   5 -11  -1   15.91    1.98
  -5 -11  -1   17.25    1.48
  -5 -11  -1   17.42    1.42
  -5 -11   1   18.68    1.56
   5  11   1   20.80    1.53
   5 -11  -1   18.31    2.15
  -5  11  -1   19.76    2.10
  -5  11   1   18.87    2.04
  -5  11  -1   16.35    1.98
  -5  11   1   18.89    1.96
  -5  11  -1   19.09    2.25
   5  11  -1   19.61    1.63
  -5  11   1   19.86    2.15
  -5 -11   1   20.09    1.88
   5  11  -1   19.46    1.46
  -5 -11  -1   18.84    1.68
  -5 -11   1   19.94    1.64
   5 -11   1   20.65    2.02
   5 -11  -1   16.95    1.86
   5  11   1   18.60    1.43
   5 -11   1   17.50    2.05
  -5 -11  -1   18.96    1.58
   5  11   1   20.11    1.57
   5  11  -1   18.59    1.57
  -5  11   1   20.27    1.98
   5  11   1   18.07    1.56
  -6 -11  -1   25.95    1.46
  -6  11  -1   23.20    2.46
  -6 -11  -1   25.80    1.89
   6 -11   1   24.28    2.34
   6  11  -1   25.49    1.89
   6 -11  -1   26.74    2.57
  -6 -11   1   29.10    1.73
   6 -11   1   28.11    2.51
  -6  11  -1   23.29    2.17
   6  11   1   29.29    1.86
  -6 -11   1   29.05    2.25
  -6 -11   1   28.78    1.75
   6  11  -1   27.33    1.83
   6 -11   1   26.97    2.23
  -6  11   1   26.69    2.29
  -6  11   1   25.15    2.50
  -6 -11   1   27.64    2.04
   6 -11  -1   27.59    2.29
   6 -11  -1   22.47    2.29
  -6  11  -1   23.70    2.39
  -6  11   1   27.10    2.50
  -6  11  -1   23.17    2.46
  -6 -11  -1   25.17    1.40
   6  11   1   25.45    2.08
  -6 -11  -1   27.52    1.93
   7 -11  -1    1.18    1.62
   7 -11   1    1.20    1.77
  -7  11  -1    0.49    1.69
   7 -11  -1   -0.31    1.79
  -7  11  -1    2.52    1.73
   7 -11  -1    0.45    1.66
   7  11   1    1.93    0.97
  -7  11   1   -2.70    1.59
   7 -11   1   -1.00    1.54
  -7  11  -1    0.87    1.55
  -7 -11   1    1.31    1.09
   7 -11   1    0.68    1.63
   7  11  -1    0.15    0.94
  -7 -11  -1    1.63    0.87
  -7 -11   1    0.66    1.11
  -7  11   1   -1.98    1.57
  -7  11   1   -0.33    1.50
  -7 -11  -1    1.20    0.89
  -8 -11   1    8.69    1.17
   8 -11  -1   10.98    2.01
  -8  11   1    8.21    2.11
   8  11   1    8.35    1.17
  -8  11   1    6.95    2.07
   8  11  -1    8.70    1.27
   8 -11  -1    8.80    2.23
   8 -11   1    9.71    2.17
  -8  11   1    8.51    1.99
   8 -11   1   12.01    2.14
  -8 -11   1    9.97    1.17
  -8  11  -1   10.00    2.15
  -8  11  -1    4.14    1.94
   9  11  -1    4.99    1.18
  -9  11   1    6.43    2.10
  -9  11   1    1.74    1.98
   9 -11   1    1.42    1.82
  -9  11  -1    6.10    2.09
   9 -11   1    3.90    1.87
   9 -11  -1    4.88    1.92
   9 -11  -1    4.44    2.18
  -9  11  -1    1.64    1.94
   9  11   1    4.11    1.07
   0  12  -1  172.90    6.48
   0 -12   1  176.55    6.45
   0 -12  -1  179.48    7.08
   0 -12   1  185.77    6.92
   0 -12   1  166.23    6.84
   0  12   1  173.86    6.95
   0  12  -1  179.84    6.97
   0  12   1  172.77    6.64
   0  12   1  173.91    6.51
   0 -12  -1  165.56    6.83
   0  12  -1  165.34    6.61
   0 -12  -1  175.59    6.52
   0 -12  -1  179.09    6.86
   0 -12   1  180.73    7.19
   1 -12   1   52.49    3.15
  -1 -12   1   47.07    2.97
   1 -12   1   52.11    2.95
   1  12  -1   47.55    2.79
  -1 -12  -1   46.94    3.11
   1 -12   1   48.51    3.44
   1 -12  -1   49.41    2.94
   1 -12  -1   51.05    3.43
  -1 -12   1   47.60    2.88
   1  12   1   44.55    3.14
  -1  12   1   43.80    2.74
  -1 -12   1   47.52    2.75
   1  12   1   47.19    2.80
  -1 -12  -1   46.55    2.72
   1  12  -1   49.44    2.90
  -1  12  -1   50.45    3.09
  -1 -12  -1   42.53    2.80
   1 -12  -1   52.42    3.14
  -1  12   1   50.17    3.11
   1 -12  -1   48.37    2.96
   1  12  -1   46.44    2.57
  -1 -12  -1   47.38    2.73
  -1 -12   1   49.85    2.92
  -1  12   1   44.34    2.99
  -1  12  -1   50.03    2.87
   1 -12   1   52.21    3.07
   1  12   1   47.34    2.73
   1  12   1   45.07    2.70
  -1 -12  -1   41.55    2.79
  -1  12  -1   54.33    3.00
  -2  12  -1    1.63    1.21
  -2 -12   1    0.17    1.10
   2  12  -1    0.65    1.01
  -2 -12  -1   -0.25    0.97
  -2 -12  -1   -0.91    1.00
   2  12   1    0.47    0.96
  -2 -12  -1    1.77    1.19
  -2 -12  -1    0.16    1.09
   2 -12   1   -0.23    1.28
   2  12   1   -0.68    1.06
  -2 -12  -1   -0.12    0.99
   2  12  -1   -0.23    1.09
   2  12  -1   -0.69    0.96
   2 -12   1   -0.16    1.32
  -2  12  -1    2.01    1.24
   2  12   1    0.56    0.93
  -2 -12   1    0.15    1.20
  -2 -12   1   -0.13    0.96
   2 -12  -1   -0.13    1.34
   2  12   1   -0.20    1.07
   2 -12  -1    0.33    1.29
  -2 -12   1    1.23    1.10
   2 -12   1   -0.30    1.19
  -2  12  -1   -0.44    1.18
   2  12  -1    0.29    1.00
  -2  12  -1    0.48    1.47
  -2  12   1    1.01    1.07
  -2  12   1   -0.92    1.17
   2 -12   1    1.20    1.32
  -2 -12   1   -0.13    1.15
   2 -12  -1    0.33    1.23
  -2  12   1    0.57    1.17
   2 -12  -1    1.17    1.32
   3 -12   1   15.66    1.95
   3 -12  -1   17.38    1.86
  -3  12   1   18.01    2.14
  -3 -12  -1   19.39    1.71
   3 -12   1   17.52    1.79
  -3  12  -1   15.71    1.90
  -3  12  -1   17.08    2.14
   3  12  -1   20.47    1.72
  -3 -12   1   21.50    1.88
  -3  12  -1   17.62    1.71
  -3  12   1   18.15    1.73
  -3  12   1   13.78    1.82
   3 -12  -1   17.89    1.78
   3 -12   1   17.34    1.89
  -3 -12  -1   18.09    1.75
   3  12  -1   18.78    1.59
  -3 -12   1   19.31    1.46
  -3 -12   1   18.39    1.69
   3  12  -1   19.58    1.73
   3  12   1   18.85    1.71
   3 -12  -1   20.45    2.25
   3 -12  -1   15.83    1.85
   3  12   1   17.45    1.48
  -3 -12  -1   20.72    1.79
   3  12   1   24.74    2.18
  -3 -12  -1   17.25    1.56
   3  12   1   20.06    1.76
   3  12  -1   18.53    1.58
  -3  12  -1   15.53    1.85
  -3  12   1   19.33    1.89
  -3 -12   1   20.65    1.84
  -3 -12  -1   19.86    1.44
  -4  12  -1   16.39    2.20
  -4 -12   1   17.76    1.51
   4 -12  -1   15.51    1.91
  -4 -12  -1   16.68    1.63
   4 -12  -1   14.65    1.89
  -4  12  -1   14.55    1.86
  -4  12  -1   12.40    1.78
   4  12   1   14.08    1.38
  -4  12   1   15.92    1.93
  -4  12   1   15.66    2.02
  -4 -12  -1   13.72    1.46
   4  12  -1   18.42    1.60
   4  12  -1   18.36    1.62
  -4 -12   1   19.50    1.70
  -4 -12   1   15.27    1.67
   4  12   1   18.33    1.60
  -4  12  -1   15.59    1.82
   4  12   1   17.95    1.51
   4  12  -1   18.30    1.49
  -4 -12  -1   17.69    1.32
  -4  12   1   18.50    2.27
   4 -12   1   16.03    1.91
  -4  12   1   17.87    1.90
  -4 -12   1   17.81    1.63
  -4 -12  -1   14.82    1.33
   4  12  -1   18.14    1.49
   4 -12  -1   13.46    1.85
   4 -12   1   16.21    1.77
  -4 -12  -1   14.97    1.39
   4 -12   1   16.28    1.92
   4  12   1   14.01    1.35
  -4 -12   1   16.73    1.37
  -5  12  -1    1.47    1.47
  -5 -12  -1    2.45    0.84
  -5  12  -1    3.35    1.58
   5  12   1    1.88    0.97
  -5  12   1    0.93    1.67
   5 -12   1   -0.23    1.54
  -5  12   1    1.27    1.66
  -5  12  -1   -0.31    1.56
  -5 -12  -1    2.02    1.10
   5  12   1    2.92    1.10
   5 -12   1    2.19    1.52
  -5 -12   1    2.04    1.13
   5  12  -1    1.85    1.13
   5  12  -1    3.06    0.98
   5  12   1    2.52    0.93
  -5  12   1    1.60    1.64
   5  12   1    1.32    1.07
  -5 -12   1    2.20    1.27
  -5 -12  -1    2.02    1.13
   5 -12  -1   -0.49    1.63
  -5  12  -1    2.29    1.46
  -5 -12   1    2.42    0.99
   5 -12  -1    2.62    1.59
   5  12  -1    3.46    1.05
   5 -12   1    1.91    1.34
   5 -12  -1    1.16    1.43
  -5 -12  -1    1.65    0.91
   5  12  -1    1.22    1.07
  -5 -12   1    2.19    0.88
  -5  12   1    4.08    1.39
   6  12   1   24.97    1.95
  -6  12   1   22.91    2.49
  -6  12  -1   26.94    2.39
  -6  12   1   21.22    2.35
   6 -12  -1   23.81    2.42
  -6 -12   1   26.91    2.28
  -6 -12  -1   28.37    1.58
  -6 -12   1   25.70    1.77
   6 -12   1   22.81    2.50
  -6 -12  -1   24.72    1.99
  -6  12  -1   22.60    2.34
   6 -12   1   23.82    2.43
   6 -12  -1   26.03    2.48
  -6  12  -1   25.54    2.28
  -6 -12   1   23.49    2.06
  -6  12   1   24.20    2.31
   6  12  -1   25.78    1.92
  -6 -12  -1   25.43    1.50
   6 -12   1   23.44    2.36
   6 -12  -1   23.03    2.57
  -6 -12  -1   26.23    2.02
  -7  12   1   17.92    2.21
   7 -12   1   18.08    2.49
  -7  12   1   19.99    2.48
  -7  12  -1   20.05    2.44
   7  12   1   18.71    1.76
  -7 -12  -1   20.06    1.72
  -7 -12   1   20.53    1.41
  -7 -12   1   20.87    1.75
   7 -12   1   21.34    2.38
  -7  12  -1   22.25    2.25
   7 -12  -1   18.06    2.54
  -7  12   1   17.37    2.47
   7 -12   1   20.57    2.51
  -7 -12   1   20.73    1.73
   7 -12  -1   17.09    2.45
   7  12  -1   22.39    1.90
   7 -12  -1   16.61    2.28
  -7  12  -1   18.97    2.41
  -7 -12  -1   19.39    1.73
  -8  12   1    6.68    1.93
  -8  12  -1    6.20    2.13
   8 -12   1    5.10    2.15
   8 -12   1    4.37    1.93
   8 -12  -1    7.07    2.02
   8  12   1    7.48    1.20
  -8  12   1    8.33    2.24
  -8 -12   1    6.80    1.20
  -8  12   1    8.18    2.16
  -8 -12   1    7.55    1.21
  -8  12  -1    0.64    1.92
   8  12  -1    7.26    1.29
   8 -12  -1    5.19    2.18
   9 -12  -1    4.87    2.11
   9 -12   1    2.68    2.24
   9 -12  -1    7.11    2.18
  -9  12  -1    4.09    2.16
  -9  12   1    6.09    2.24
   9 -12   1    6.74    2.02
  -9  12  -1    4.97    2.06
   9  12   1    4.48    1.17
  -9  12   1    5.52    2.28
   9  12  -1    6.94    1.32
   0  13  -1   -0.69    1.20
   0 -13   1   -1.64    1.29
   0 -13  -1    0.24    1.26
   0 -13   1   -0.70    1.29
   0 -13  -1   -0.82    1.35
   0 -13   1   -0.79    1.42
   0  13  -1    0.53    1.18
   0 -13  -1    0.73    1.29
   0  13   1    0.74    1.09
   0 -13   1    0.05    1.35
   0 -13  -1    0.15    1.45
   0  13  -1   -0.40    1.29
   0  13   1    0.86    1.32
   0  13   1   -0.94    1.31
   1 -13   1    1.94    1.24
   1  13   1    3.43    1.18
  -1  13  -1    4.07    1.21
   1 -13  -1    0.91    1.56
   1 -13  -1    1.06    1.28
   1 -13   1    2.44    1.48
  -1 -13   1    3.68    1.31
  -1 -13   1    4.58    1.52
   1  13   1    2.61    1.25
  -1  13   1    1.67    1.20
   1  13  -1    1.78    1.30
   1  13  -1    3.83    1.24
   1  13  -1    3.59    1.34
  -1  13  -1    3.04    1.31
  -1 -13  -1    2.74    1.49
   1 -13  -1    3.80    1.58
  -1  13   1    1.56    1.48
  -1 -13  -1    2.53    1.30
  -1 -13  -1   -0.23    1.27
  -1  13   1    2.67    1.51
  -1 -13  -1    2.85    1.23
   1 -13   1    2.81    1.51
  -1  13  -1    1.94    1.45
   1  13   1    4.43    1.40
  -1 -13   1    2.94    1.30
   1 -13   1    3.42    1.64
   1 -13  -1    1.21    1.39
  -1 -13   1    2.74    1.40
   2  13  -1  133.92    5.33
  -2 -13   1  133.71    5.26
  -2 -13   1  136.11    5.80
   2 -13  -1  134.14    5.41
   2  13  -1  132.35    5.49
  -2 -13  -1  133.11    5.23
  -2 -13  -1  142.19    5.40
   2  13   1  130.35    5.45
   2  13  -1  127.62    5.25
   2  13   1  132.52    5.70
  -2  13  -1  133.89    5.84
  -2 -13  -1  134.27    5.71
   2 -13   1  135.47    5.74
  -2  13   1  137.27    5.89
   2 -13  -1  136.88    6.22
   2 -13  -1  138.18    5.86
  -2 -13   1  124.44    5.50
  -2 -13  -1  125.35    5.47
   2 -13   1  125.25    5.67
   2 -13   1  132.61    6.03
  -2 -13   1  138.83    5.48
   2  13   1  135.30    5.26
  -2  13   1  127.33    5.50
   2 -13   1  134.49    5.40
  -2  13  -1  119.65    5.37
   2 -13  -1  123.71    5.70
   2  13   1  135.57    5.32
  -2  13   1  135.11    5.61
  -2 -13  -1  133.00    5.25
  -2 -13   1  130.70    5.20
  -2  13  -1  132.12    5.60
  -3  13  -1    0.47    1.20
   3  13  -1    0.18    1.21
   3  13   1    1.31    1.15
  -3  13  -1    1.26    1.47
   3  13  -1    1.34    1.01
  -3 -13  -1    1.13    0.99
   3 -13   1   -2.04    1.42
   3 -13  -1    0.14    1.43
  -3 -13   1   -0.27    0.58
   3 -13  -1   -0.57    1.33
   3 -13   1    1.10    1.51
  -3 -13   1    0.48    1.12
  -3  13   1   -0.17    1.30
  -3 -13  -1    1.18    1.08
  -3  13   1    1.29    1.27
   3 -13   1    2.39    1.32
   3 -13  -1    0.38    1.53
  -3  13   1    0.99    1.36
   3  13   1   -0.58    1.18
   3  13   1    0.11    1.01
   3  13   1    0.38    1.00
  -3 -13  -1    0.70    1.28
  -3 -13   1    0.16    1.15
  -3 -13  -1    0.38    1.09
  -3 -13  -1    0.35    1.11
   3  13  -1    0.12    1.00
  -3 -13   1    1.14    1.09
  -3 -13   1    0.54    1.15
   3  13  -1    1.72    1.14
  -3  13  -1    2.81    1.53
   4  13  -1    0.32    1.26
   4  13  -1   -2.26    0.94
   4 -13   1   -0.94    1.51
   4 -13   1    0.58    1.44
  -4 -13  -1   -0.66    1.13
  -4  13  -1    0.05    1.21
  -4  13  -1    0.48    1.62
   4  13  -1   -0.03    0.99
  -4  13  -1   -0.52    1.51
  -4 -13   1   -0.16    0.85
   4 -13  -1   -1.05    1.42
   4  13   1    0.15    1.07
  -4 -13  -1   -1.80    1.00
  -4  13   1   -1.31    1.51
   4  13   1   -0.11    1.10
  -4  13   1    0.58    1.56
  -4 -13   1   -1.61    1.24
   4  13   1   -0.07    0.97
   4 -13  -1   -1.05    1.39
  -4  13  -1   -1.13    1.36
  -4  13   1   -3.25    1.29
   4 -13  -1   -1.14    1.28
   4  13   1   -1.50    1.05
  -4 -13   1   -2.68    0.97
  -4 -13  -1   -1.06    1.04
  -4 -13  -1   -1.09    0.75
  -4 -13  -1   -0.80    0.89
   4  13  -1   -0.32    1.15
   4 -13   1   -0.81    1.55
  -4 -13   1    0.88    1.11
  -5  13   1    0.92    1.40
   5  13   1    3.42    1.12
   5 -13   1    2.71    1.77
  -5 -13  -1    1.78    1.27
  -5 -13   1    2.22    1.26
   5 -13   1    2.63    1.48
  -5  13  -1    3.17    1.76
  -5 -13  -1    1.84    1.03
  -5  13  -1    0.38    1.68
   5  13  -1    1.99    1.27
  -5  13  -1    1.41    1.39
   5 -13   1    0.94    1.52
   5  13  -1    2.28    1.12
   5 -13  -1    1.94    1.64
   5 -13  -1    0.38    1.53
   5 -13  -1    1.85    1.66
  -5 -13   1    2.29    1.32
  -5  13   1    0.95    1.75
   5  13   1    2.73    1.13
  -5 -13  -1    2.71    1.24
  -5 -13   1    1.81    1.10
  -5  13   1    1.68    1.76
  -6 -13   1   17.07    1.85
   6 -13  -1   18.79    2.30
  -6  13  -1   18.03    2.04
  -6  13   1   16.73    2.20
  -6  13  -1   18.15    2.45
   6 -13  -1   16.95    2.18
  -6 -13   1   19.25    1.49
   6 -13  -1   17.32    2.29
  -6 -13  -1   16.47    1.65
  -6  13   1   17.67    2.28
  -6  13   1   17.75    2.06
  -6 -13   1   19.87    1.83
   6 -13   1   20.58    2.47
   6  13   1   18.81    1.61
  -6 -13  -1   18.90    1.74
  -6 -13  -1   18.22    1.59
   6  13  -1   17.59    1.60
   6 -13   1   18.37    2.31
  -6  13  -1   20.74    2.41
   6 -13   1   21.21    2.21
   7 -13  -1   -2.86    1.74
   7  13  -1   -0.19    1.17
  -7  13   1    0.53    1.91
  -7  13  -1   -1.30    1.63
  -7 -13   1   -0.38    1.26
  -7  13   1   -0.07    1.73
  -7 -13  -1    0.16    1.08
  -7  13  -1   -2.66    1.58
  -7 -13   1   -0.72    0.79
   7 -13   1   -2.59    1.69
   7 -13   1   -0.11    1.80
   7  13   1    0.46    1.12
   7 -13  -1    1.30    2.03
  -7  13  -1    0.10    1.66
  -7  13   1   -0.71    1.91
  -7 -13  -1    0.03    1.08
   7 -13  -1   -1.28    1.90
  -7 -13   1    0.31    1.31
  -8  13   1    1.04    2.05
  -8  13  -1   -0.17    2.00
   8 -13   1   -0.71    1.84
  -8  13  -1    0.43    1.94
   8 -13   1    4.09    2.13
  -8 -13   1    1.17    1.19
   8 -13  -1    0.97    2.18
  -8 -13   1    0.87    1.10
   8 -13  -1    1.76    1.89
  -8  13   1    0.27    2.05
   8  13   1    2.81    1.16
   8  13  -1    0.64    1.19
   0 -14  -1  530.95   18.19
   0 -14   1  527.80   19.43
   0 -14  -1  569.14   19.74
   0 -14  -1  573.76   19.17
   0 -14   1  545.13   19.18
   0  14  -1  559.35   18.32
   0  14  -1  529.27   18.99
   0  14  -1  528.87   19.37
   0 -14   1  515.22   19.57
   0 -14   1  564.97   18.27
   0  14   1  555.36   19.43
   0  14   1  525.66   18.99
   0  14   1  570.39   18.34
   0 -14  -1  544.09   19.43
  -1  14   1   84.26    3.99
   1 -14   1   84.81    4.74
   1 -14  -1   81.91    4.52
  -1  14  -1   76.39    3.90
   1 -14  -1   84.49    4.28
   1  14   1   79.95    3.79
  -1 -14  -1   92.21    4.51
   1  14  -1   86.69    4.16
  -1 -14  -1   83.35    4.08
   1 -14  -1   84.74    4.06
  -1  14  -1   86.31    4.16
   1  14  -1   79.06    3.79
  -1 -14   1   86.61    4.18
  -1 -14   1   79.66    4.44
  -1 -14   1   81.95    3.90
  -1  14   1   83.06    4.00
  -1  14   1   82.17    4.32
  -1 -14   1   80.97    4.20
   1 -14   1   82.24    4.27
   1 -14  -1   80.02    4.27
   1  14  -1   80.82    3.94
  -1  14  -1   83.76    4.20
   1  14   1   78.55    3.95
  -1 -14  -1   85.16    4.15
   1 -14   1   82.51    4.06
  -1 -14  -1   84.19    3.88
   1  14   1   84.63    4.11
   1 -14   1   80.50    4.31
  -2  14  -1   30.87    2.65
   2  14  -1   30.25    2.44
   2 -14  -1   30.44    2.73
   2 -14  -1   31.09    2.66
  -2 -14  -1   25.90    2.42
   2 -14   1   29.98    2.51
   2 -14  -1   31.59    2.86
   2  14   1   30.06    2.43
  -2 -14  -1   30.80    2.31
  -2  14   1   28.17    2.65
   2 -14   1   26.98    2.50
  -2 -14   1   32.99    2.86
  -2 -14  -1   35.52    2.51
  -2  14   1   31.58    2.59
   2 -14   1   33.60    2.86
  -2  14  -1   32.97    2.69
   2 -14  -1   25.73    2.24
   2  14  -1   32.82    2.49
   2  14   1   31.10    2.36
   2  14   1   32.18    2.44
  -2  14  -1   30.54    2.51
  -2 -14   1   30.25    2.48
   2 -14   1   30.99    2.72
  -2 -14  -1   31.13    2.74
  -2 -14   1   29.34    2.62
  -2  14   1   27.51    2.33
   2  14  -1   28.49    2.32
  -2 -14   1   28.70    2.37
  -3 -14  -1   26.86    2.27
  -3  14   1   26.96    2.34
  -3  14  -1   22.23    2.35
  -3 -14   1   26.74    2.27
   3 -14  -1   24.97    2.47
   3 -14   1   27.86    2.40
   3 -14  -1   23.84    2.35
   3 -14  -1   25.87    2.24
   3  14  -1   27.56    2.37
   3  14   1   26.14    2.07
  -3  14   1   26.14    2.40
  -3  14  -1   30.28    2.51
  -3 -14  -1   24.02    1.93
  -3 -14   1   26.53    2.30
   3 -14   1   23.94    2.31
   3  14  -1   25.40    2.19
   3 -14   1   25.18    2.37
  -3 -14  -1   26.97    2.33
  -3 -14  -1   23.49    2.14
  -3  14   1   22.91    2.23
   3  14  -1   25.62    2.24
  -3 -14   1   26.39    2.25
   3  14   1   24.42    2.17
  -3  14  -1   26.19    2.34
   3  14   1   25.42    2.15
   4 -14  -1   83.47    4.22
  -4 -14   1   70.13    3.73
  -4 -14   1   76.32    3.57
  -4  14  -1   74.61    4.33
  -4 -14   1   76.02    4.06
  -4  14  -1   80.88    4.25
   4 -14   1   78.67    4.17
   4 -14   1   70.53    4.12
  -4 -14  -1   74.92    3.65
  -4  14   1   78.38    4.25
  -4  14   1   77.18    4.16
   4 -14   1   75.81    4.44
   4  14  -1   76.04    3.66
   4 -14  -1   78.31    4.26
  -4  14   1   66.35    4.12
   4 -14  -1   71.21    4.15
  -4  14  -1   73.22    4.09
   4  14  -1   66.72    3.49
  -4 -14  -1   75.54    3.38
   4  14   1   80.82    3.71
   4  14   1   77.34    3.54
  -4 -14  -1   72.49    3.90
  -5  14  -1   -0.36    1.42
  -5 -14   1    1.08    1.13
   5 -14  -1   -1.50    1.72
  -5 -14  -1    0.24    1.38
   5  14  -1   -1.72    1.24
   5  14   1    0.87    1.18
  -5 -14   1    3.20    1.47
  -5  14   1   -0.36    1.59
  -5 -14  -1    0.95    1.10
  -5  14  -1    0.48    1.62
  -5 -14   1   -0.04    1.25
   5 -14  -1   -0.41    1.62
  -5  14   1   -0.35    1.81
   5 -14   1   -0.36    1.71
   5  14  -1    0.37    1.12
   5 -14   1    0.92    1.80
  -5  14   1    1.14    1.67
  -5  14  -1    1.09    1.61
  -5 -14  -1   -0.02    1.18
   5 -14  -1   -0.80    1.60
   5 -14   1    1.49    1.82
  -6  14  -1    0.73    1.73
   6 -14   1    0.27    1.75
   6 -14  -1   -3.06    1.77
   6  14   1    1.08    1.25
  -6  14   1   -0.15    1.71
  -6  14   1    0.05    1.75
   6  14  -1   -1.73    1.16
  -6 -14  -1   -0.22    1.28
   6 -14   1   -0.54    1.60
  -6 -14   1   -0.13    1.09
  -6  14   1   -0.62    1.69
   6 -14   1    1.23    1.84
  -6 -14   1   -1.15    1.32
  -6 -14  -1   -0.45    0.98
  -6  14  -1   -1.27    1.71
   6 -14  -1    1.28    2.04
  -6 -14  -1   -1.19    1.34
  -6 -14   1   -0.53    1.44
   6 -14  -1   -2.73    1.89
  -6  14  -1    0.89    1.96
   7 -14   1    0.15    2.03
   7 -14  -1    1.36    2.15
  -7  14   1    2.03    1.90
  -7  14  -1   -2.56    1.84
   7 -14  -1   -0.83    1.86
  -7 -14  -1    0.50    1.26
   7  14   1    0.82    1.15
  -7 -14  -1    3.02    1.23
  -7  14  -1    2.66    1.86
   7 -14   1   -1.61    1.67
  -7 -14   1   -0.70    1.36
  -7 -14   1    0.79    0.87
  -7 -14   1    0.46    1.38
   7  14  -1    0.87    1.22
  -7  14   1   -0.59    1.58
  -7  14   1    0.94    2.04
  -7  14  -1   -3.50    1.81
  -8 -14   1    5.32    1.33
   8 -14  -1    9.05    2.26
  -8  14   1    4.09    2.08
   8 -14   1    8.20    2.27
   8  14  -1    7.34    1.48
  -8  14   1    4.44    2.38
  -8 -14   1    4.94    1.40
  -8  14  -1    6.08    2.31
   8 -14  -1    4.70    2.40
   8 -14   1    8.24    2.48
  -8  14  -1    5.06    2.47
   8  14   1    6.79    1.36
   0 -15   1    4.54    1.55
   0 -15  -1    3.27    1.42
   0  15  -1    3.51    1.30
   0 -15   1    4.10    1.64
   0 -15   1    2.13    1.44
   0  15   1    2.85    1.41
   0 -15  -1    2.88    1.43
   0  15   1    5.78    1.65
   0  15   1    5.22    1.44
   0 -15   1    4.70    1.65
   0 -15  -1    4.04    1.63
   0  15  -1    3.26    1.43
  -1  15  -1    5.46    1.69
   1  15   1    5.18    1.43
  -1 -15   1    3.55    1.48
   1 -15   1    3.69    1.69
  -1  15  -1    5.13    1.74
  -1  15   1    5.05    1.68
  -1 -15  -1    2.85    1.66
  -1 -15  -1    3.95    1.42
   1  15  -1    4.11    1.39
   1 -15   1    2.43    1.60
  -1  15   1    4.74    1.44
  -1 -15  -1    6.09    1.51
   1 -15  -1    2.42    1.93
   1  15   1    5.57    1.52
  -1 -15  -1    3.09    1.56
  -1 -15   1    2.90    1.41
  -1 -15   1    4.73    1.78
   1 -15   1    3.68    1.66
  -1  15  -1    2.41    1.36
   1 -15  -1    4.26    1.62
   1  15  -1    3.56    1.46
  -1  15   1    4.68    1.70
   1 -15   1    3.18    1.89
  -1 -15   1    6.23    1.63
   1 -15  -1    3.46    1.68
   1 -15  -1    3.07    1.48
   1  15  -1    1.33    1.51
   1  15   1    5.00    1.56
   2 -15  -1  223.44    9.43
   2 -15   1  235.41    8.47
  -2  15  -1  230.05    8.97
   2  15   1  220.04    8.55
  -2  15   1  221.14    8.59
  -2 -15  -1  215.92    8.58
  -2  15   1  209.73    8.38
   2 -15  -1  211.92    8.81
   2  15  -1  208.61    8.28
   2  15   1  213.76    8.36
   2 -15   1  230.04    8.83
   2  15  -1  228.42    8.22
  -2 -15   1  216.55    8.63
   2 -15   1  206.21    8.77
  -2 -15  -1  221.68    8.35
   2  15   1  222.75    8.26
   2 -15  -1  224.28    8.77
  -2  15  -1  225.08    8.67
  -2 -15  -1  227.31    8.12
  -2 -15  -1  209.28    8.84
  -2 -15   1  224.08    8.47
  -2  15  -1  213.56    8.48
   2  15  -1  217.73    8.58
   2 -15  -1  238.29    8.47
  -2 -15   1  227.35    8.94
  -2 -15   1  218.61    8.15
  -2  15   1  216.33    8.86
   3 -15  -1   33.59    3.07
  -3 -15   1   35.26    2.69
   3 -15   1   37.62    3.13
  -3 -15   1   33.96    2.68
   3 -15   1   38.51    2.90
  -3  15   1   40.32    3.16
   3 -15   1   39.78    3.27
   3  15  -1   38.43    2.83
  -3 -15  -1   31.96    3.01
  -3 -15  -1   38.36    2.62
   3 -15  -1   41.80    3.21
  -3  15  -1   39.40    3.11
  -3  15   1   40.08    3.35
   3  15  -1   34.06    2.61
   3 -15  -1   35.33    3.04
   3  15   1   34.97    2.73
  -3 -15   1   37.28    2.75
  -3 -15  -1   40.99    2.61
   3  15   1   37.53    2.83
   3  15  -1   35.79    2.85
  -3  15  -1   35.65    3.17
   3  15   1   37.26    2.63
  -3  15  -1   39.28    3.29
  -3 -15  -1   35.50    2.61
  -3  15   1   33.33    2.88
   4  15   1    2.94    1.38
   4 -15  -1    0.99    1.87
  -4  15  -1    4.14    1.78
   4 -15   1    0.16    1.88
   4  15  -1    3.59    1.37
  -4  15   1    2.54    1.74
  -4 -15   1    2.31    1.49
  -4  15  -1   -0.13    1.59
   4 -15   1    0.70    1.72
  -4 -15  -1    1.77    1.39
  -4 -15  -1   -0.03    1.28
  -4 -15  -1    1.12    1.57
  -4  15   1   -0.77    1.60
   4 -15   1    4.55    1.95
   4  15  -1    2.80    1.42
  -4  15  -1    1.15    1.65
  -4 -15   1    2.69    1.44
   4  15   1    4.44    1.50
   4 -15  -1    4.21    1.77
  -4  15   1    2.45    1.88
   4 -15  -1    2.47    1.66
  -4 -15   1    1.64    1.66
   5 -15  -1   16.26    2.35
   5 -15  -1   13.53    2.24
  -5  15   1   15.65    2.28
  -5 -15  -1   16.97    1.61
   5 -15   1   18.72    2.58
  -5 -15   1   14.60    1.67
   5 -15   1   16.58    2.35
   5 -15  -1   17.83    2.44
  -5 -15  -1   12.90    1.72
  -5  15  -1   14.35    2.23
  -5  15  -1   13.51    2.35
   5 -15   1   16.62    2.45
  -5 -15   1   14.94    1.87
   5  15   1   13.71    1.68
   5  15  -1   13.91    1.73
  -5  15   1   13.17    2.22
  -5 -15  -1   14.05    1.92
  -5  15   1   12.29    2.21
  -5  15  -1   14.39    2.22
  -6  15   1   16.69    2.46
  -6 -15  -1   20.32    1.78
   6 -15  -1   19.64    2.73
  -6 -15  -1   17.03    1.90
  -6  15   1   20.34    2.48
   6 -15   1   22.22    2.65
  -6  15  -1   21.07    2.74
  -6  15  -1   18.39    2.28
   6 -15   1   21.16    2.72
   6  15  -1   17.61    1.84
  -6  15  -1   19.36    2.68
  -6 -15   1   17.98    2.01
  -6 -15  -1   17.96    1.98
   6 -15  -1   16.88    2.50
  -6  15   1   18.02    2.62
   6  15   1   18.01    1.86
   6 -15  -1   15.51    2.68
  -6 -15   1   18.27    1.67
   6 -15   1   13.10    2.39
   7 -15   1   -1.14    2.12
  -7 -15  -1    1.79    1.42
  -7  15  -1    0.90    1.94
  -7  15   1    3.12    2.25
   7 -15   1    2.86    2.19
  -7  15  -1    1.73    2.13
  -7 -15   1   -0.30    0.95
   7 -15  -1    1.67    1.99
  -7  15  -1   -0.32    2.04
   7  15   1    2.34    1.37
  -7  15   1    3.54    2.24
   7 -15  -1   -2.36    1.93
  -7  15   1    0.98    1.90
   7  15  -1   -0.61    1.29
   0  16  -1   64.05    3.77
   0 -16  -1   48.75    3.54
   0  16  -1   61.29    3.66
   0 -16   1   58.57    3.35
   0 -16   1   61.48    3.77
   0 -16  -1   58.24    3.48
   0  16   1   64.35    3.67
   0 -16   1   56.85    3.69
   0  16   1   61.09    3.71
   0  16  -1   59.85    3.51
   0 -16  -1   63.35    3.70
   0  16   1   58.08    3.54
  -1  16  -1   29.08    2.65
  -1 -16   1   29.83    2.77
  -1  16   1   30.20    2.63
  -1 -16   1   27.60    2.33
   1 -16   1   26.24    2.50
   1 -16  -1   29.66    2.76
  -1  16  -1   28.10    2.57
   1 -16   1   26.58    2.33
  -1  16   1   29.42    2.62
  -1 -16  -1   33.53    2.96
   1  16   1   30.41    2.62
   1  16  -1   28.96    2.44
  -1  16  -1   31.79    2.74
  -1 -16   1   32.52    2.65
   1  16  -1   31.95    2.65
  -1  16   1   30.44    2.82
   1  16   1   29.71    2.48
   1 -16  -1   31.16    2.55
  -1 -16  -1   29.02    2.51
   1 -16   1   35.02    3.15
   1  16  -1   27.37    2.43
   1  16   1   26.44    2.38
  -1 -16  -1   29.44    2.57
   1 -16  -1   23.71    2.58
  -2  16   1    5.97    1.78
  -2 -16  -1    7.91    1.59
   2 -16  -1    8.90    1.98
  -2  16  -1    9.05    1.88
   2  16   1    9.59    1.81
   2 -16   1    8.10    1.96
  -2  16  -1    6.36    1.68
   2  16  -1    8.92    1.69
   2 -16  -1    7.92    1.81
   2 -16   1    7.47    1.85
   2  16   1    7.39    1.68
  -2  16   1    8.22    1.73
   2  16   1    9.40    1.61
  -2  16   1    9.44    2.05
  -2 -16  -1   11.43    1.72
  -2 -16  -1    9.29    1.75
   2 -16  -1   12.84    2.04
  -2 -16   1    9.99    1.72
   2  16  -1    8.77    1.61
  -2  16  -1    5.51    1.80
  -2 -16   1    8.41    1.70
   2 -16   1    7.33    1.89
   2  16  -1    8.15    1.72
  -2 -16   1    5.97    1.76
  -3  16  -1   14.22    2.35
  -3 -16  -1   12.58    1.78
  -3  16  -1   12.85    2.07
   3  16   1   11.65    1.82
   3  16   1   13.19    1.75
   3 -16   1   15.19    2.27
  -3  16   1   10.77    2.06
  -3  16   1   10.12    1.90
   3 -16  -1   12.99    2.19
  -3  16   1   11.39    2.27
  -3 -16   1    9.23    1.68
   3  16  -1    9.76    1.68
  -3 -16  -1   13.18    1.90
   3 -16   1   11.03    2.08
   3 -16  -1   10.54    2.10
   3 -16   1   10.82    2.24
   3  16  -1   13.07    2.01
  -3  16  -1    8.66    2.02
   3 -16  -1   15.12    2.18
  -3 -16   1   10.70    1.85
   4  16   1   56.46    3.33
   4  16  -1   56.19    3.34
  -4  16  -1   66.13    4.03
  -4 -16  -1   52.51    3.38
   4 -16  -1   63.32    4.08
  -4 -16   1   64.89    3.46
  -4  16   1   58.45    4.01
   4 -16  -1   62.72    4.05
  -4  16  -1   57.44    4.12
   4 -16   1   59.60    3.76
   4  16   1   57.89    3.34
  -4  16   1   54.51    4.03
  -4 -16   1   60.99    3.58
   4 -16   1   65.64    4.38
   4 -16  -1   52.38    3.86
   4  16  -1   61.82    3.61
  -4  16  -1   64.16    4.12
  -4  16   1   57.79    3.96
   4 -16   1   56.72    3.93
  -4 -16  -1   55.47    3.26
  -5  16  -1   44.45    3.41
  -5  16  -1   37.76    3.39
   5  16   1   42.94    2.91
  -5 -16  -1   42.48    2.60
  -5 -16   1   37.61    2.92
   5 -16  -1   42.78    3.91
   5 -16   1   42.96    3.40
   5 -16  -1   42.79    3.80
  -5  16   1   36.46    3.46
   5 -16  -1   39.78    3.27
   5 -16   1   36.80    3.44
  -5  16   1   45.49    3.65
  -5  16  -1   36.24    3.37
   5  16  -1   43.16    2.96
   5 -16   1   46.25    3.67
  -5  16   1   39.47    3.41
  -5 -16  -1   34.81    2.78
  -5 -16   1   42.61    2.76
   6  16  -1    0.35    1.45
   6 -16  -1    1.57    2.24
  -6 -16   1    0.99    1.31
  -6  16   1    0.93    1.93
   6 -16  -1    2.13    2.24
   6 -16   1    3.92    2.32
  -6  16  -1   -0.12    2.13
   6 -16   1    1.21    2.16
   6 -16   1    4.81    2.34
  -6  16  -1    0.05    1.87
  -6 -16   1    2.85    1.63
  -6  16  -1    0.45    1.98
  -6 -16  -1    0.59    1.51
   6  16   1    1.12    1.41
  -6  16   1    0.81    1.95
   6 -16  -1    3.29    2.20
  -6 -16  -1    2.78    1.21
  -6  16   1    1.84    2.22
   0 -17   1    1.47    1.67
   0  17   1   -1.44    1.57
   0  17  -1   -0.45    1.63
   0 -17  -1    0.88    1.63
   0 -17  -1    0.14    1.72
   0 -17   1    2.44    1.68
   0  17  -1    0.37    1.37
   0  17   1   -0.21    1.51
   0 -17   1    0.30    1.74
   0  17   1    3.12    1.79
   0 -17  -1    1.59    1.61
   0  17  -1    1.89    1.76
  -1 -17   1   14.10    1.99
  -1 -17  -1   11.19    1.94
  -1  17   1   13.77    2.25
   1  17  -1   15.68    2.17
   1 -17   1   11.45    2.11
  -1 -17   1   11.56    1.91
  -1  17  -1   11.71    2.02
   1 -17  -1   13.72    2.27
   1  17   1   14.57    1.92
  -1  17  -1   16.56    2.18
   1  17  -1   13.24    2.04
  -1  17  -1   13.79    1.95
  -1 -17   1   12.45    1.94
   1 -17   1   13.81    2.14
  -1 -17  -1   12.15    2.10
   1 -17   1   11.10    2.14
   1  17  -1    7.24    1.64
   1 -17  -1   11.76    2.09
  -1 -17  -1   15.47    1.98
  -1  17   1   13.82    2.30
  -1  17   1   13.44    1.94
   1  17   1   11.62    1.75
   1  17   1   14.49    2.14
   1 -17  -1   15.69    2.22
   2 -17   1   44.84    3.77
  -2  17  -1   46.75    3.69
   2  17  -1   48.55    3.34
   2 -17   1   46.69    3.67
  -2  17   1   51.28    3.67
   2  17   1   45.96    3.14
  -2 -17   1   42.90    3.25
  -2 -17   1   42.19    3.25
  -2 -17  -1   42.39    3.15
   2 -17   1   46.81    3.52
  -2 -17   1   38.39    3.15
  -2  17   1   39.51    3.61
   2 -17  -1   42.57    3.39
   2 -17  -1   48.71    3.54
  -2  17  -1   40.08    3.55
   2  17   1   40.07    3.21
  -2  17   1   41.69    3.27
   2 -17  -1   41.22    3.41
   2  17  -1   42.09    3.11
  -2  17  -1   46.18    3.51
  -2 -17  -1   44.35    3.19
   3  17   1    7.60    1.88
  -3  17  -1   13.57    2.25
  -3 -17  -1    6.98    1.91
   3 -17  -1   14.34    2.31
  -3  17  -1    9.36    2.30
   3 -17   1    8.30    2.20
   3  17   1   10.85    1.76
   3 -17  -1   11.69    2.20
  -3 -17  -1    9.58    1.70
   3  17  -1   12.90    1.98
   3  17  -1   10.36    1.78
   3 -17   1   10.16    2.36
  -3 -17   1    6.02    1.80
   3 -17   1    8.49    2.14
  -3  17   1   11.88    2.21
   3 -17  -1   10.88    2.11
  -3  17  -1    8.64    2.27
  -3  17   1   11.12    2.38
  -3  17   1    8.65    2.10
  -3 -17   1   12.69    1.96
  -4  17  -1    0.10    2.09
   4  17  -1    1.99    1.55
   4 -17   1   -0.61    1.99
   4 -17  -1    1.81    2.11
   4 -17  -1    2.12    1.91
  -4 -17  -1    1.59    1.46
  -4  17  -1    1.06    1.69
  -4 -17   1    0.33    1.65
   4 -17   1    0.16    2.11
  -4  17   1    1.62    2.13
   4 -17  -1    0.41    1.90
  -4  17   1    0.84    1.98
  -4  17  -1   -0.03    1.81
   4  17   1    3.43    1.67
  -4 -17   1    1.78    1.68
  -4  17   1   -1.74    1.99
   4 -17   1    2.52    2.16
  -4 -17  -1    0.70    1.63
   5  17   1    1.82    1.56
   5  17  -1    0.48    1.43
  -5 -17  -1    1.05    1.39
  -5 -17  -1   -0.30    1.63
  -5  17   1   -1.05    1.86
  -5  17   1    2.44    2.04
  -5  17  -1   -1.42    1.90
  -5  17  -1    0.42    1.86
  -5 -17   1    0.18    1.60
   5 -17  -1    2.40    2.26
   5 -17  -1   -1.96    2.11
   5 -17  -1    0.55    2.10
   5 -17   1   -0.96    2.16
  -5 -17   1    1.07    1.49
   5 -17   1   -0.25    1.99
  -5  17   1    0.26    2.16
   5 -17   1   -3.81    1.75
  -5  17  -1    0.31    1.80
  -6 -17  -1   14.30    1.99
  -6  17  -1   16.44    2.60
   6 -17  -1   20.76    2.75
  -6  17  -1   14.69    2.74
  -6 -17   1   16.40    1.78
  -6  17   1   19.13    2.94
  -6  17  -1   15.99    2.62
  -6 -17   1   18.68    2.24
   6 -17   1   15.89    2.87
   6 -17  -1   16.60    2.69
   6 -17   1   20.59    2.88
  -6  17   1   13.80    2.60
   6  17   1   16.12    2.05
  -6 -17  -1   18.50    1.63
  -6  17   1   16.23    2.61
   6 -17  -1   22.51    3.06
   6  17  -1   16.01    2.04
   0 -18   1   45.25    3.63
   0 -18   1   38.72    3.32
   0  18  -1   38.10    3.21
   0 -18  -1   38.62    3.46
   0 -18  -1   43.30    3.36
   0 -18   1   43.21    3.55
   0  18   1   36.75    3.10
   0 -18  -1   39.15    3.45
   0  18   1   41.74    3.49
   0  18  -1   36.46    3.26
   0  18  -1   39.43    3.10
  -1  18   1   11.69    2.36
   1 -18   1   16.27    2.41
   1  18   1   12.80    2.14
  -1 -18   1   16.77    2.40
   1 -18  -1   16.69    2.35
   1 -18   1   16.56    2.39
   1 -18   1   18.56    2.66
   1  18  -1   19.84    2.49
  -1 -18  -1   17.50    2.31
  -1 -18   1   18.11    2.26
  -1 -18   1   16.24    2.21
   1  18  -1   15.48    2.17
  -1  18  -1   14.75    2.44
  -1  18   1   17.25    2.33
  -1 -18  -1   14.99    2.10
   1  18   1   15.52    2.33
  -1  18  -1   17.09    2.51
  -1  18  -1   17.14    2.15
  -1 -18  -1   20.72    2.46
   1 -18  -1   13.93    2.46
  -1  18   1   14.90    2.25
   1 -18  -1   11.42    2.24
  -2  18  -1   -2.30    1.58
   2 -18  -1   -0.32    1.96
   2  18   1   -1.73    1.68
   2 -18  -1   -0.81    1.80
  -2 -18  -1   -0.35    1.64
  -2 -18  -1   -3.48    1.50
  -2  18  -1   -2.65    1.93
  -2  18   1    0.45    1.98
   2  18  -1   -0.09    1.58
   2 -18   1   -2.59    1.76
  -2  18   1   -2.26    1.91
   2 -18   1   -1.23    1.71
  -2 -18   1   -0.94    1.79
   2  18  -1   -1.14    1.70
  -2 -18   1   -0.08    1.61
   2 -18  -1   -2.12    1.75
   2  18   1   -0.36    1.60
  -2  18   1    0.01    1.82
  -2  18  -1   -2.07    1.71
   2 -18   1   -0.47    1.93
   3  18  -1   13.24    2.18
  -3 -18  -1   19.20    2.23
   3  18   1   18.34    2.26
  -3  18  -1   19.86    2.71
  -3 -18   1   15.12    2.20
   3 -18  -1   12.83    2.51
  -3 -18   1   17.55    2.21
  -3  18   1   15.71    2.45
   3 -18   1   15.61    2.34
   3 -18  -1   12.65    2.43
  -3  18  -1   14.74    2.59
   3 -18   1   15.57    2.72
  -3  18   1   17.33    2.67
   3  18  -1   18.75    2.16
  -3  18  -1   14.34    2.43
  -3  18   1   15.41    2.49
   3 -18   1   16.49    2.64
   3 -18  -1   18.18    2.51
   3  18   1   13.50    2.05
  -3 -18  -1   13.27    2.02
  -4 -18   1   29.05    2.40
  -4  18  -1   25.80    2.88
   4 -18   1   21.39    2.81
   4 -18   1   30.24    3.05
  -4 -18  -1   24.42    2.49
  -4  18   1   28.79    2.79
   4 -18  -1   32.86    3.14
  -4  18  -1   29.15    3.09
  -4  18  -1   25.75    2.91
   4 -18  -1   29.88    3.15
   4  18  -1   25.90    2.41
   4 -18   1   27.65    2.98
  -4  18   1   26.24    2.94
  -4 -18  -1   28.12    2.30
  -4  18   1   26.27    3.09
  -4 -18   1   25.63    2.51
   4 -18  -1   26.84    2.92
   4  18   1   23.81    2.41
  -5  18  -1   -1.69    2.22
  -5  18  -1   -1.09    2.20
   5  18  -1    0.05    1.55
   5 -18   1   -3.09    1.99
   5 -18  -1    1.66    2.30
   5 -18  -1   -0.79    2.27
   5  18   1   -1.78    1.43
   5 -18   1   -2.26    2.06
   5 -18  -1    0.96    2.35
   5 -18   1    2.16    2.12
  -5 -18   1   -1.09    1.52
  -5  18   1    0.15    2.09
  -5  18   1    1.36    2.06
  -5  18  -1   -1.79    2.03
  -5 -18  -1    1.02    1.75
  -5 -18   1   -0.64    1.70
  -5  18   1   -2.16    2.24
  -5 -18  -1   -0.30    1.44
   0 -19   1   -0.67    2.06
   0 -19  -1   -2.46    1.91
   0  19  -1   -1.40    1.85
   0  19   1    3.51    1.78
   0 -19  -1    0.33    1.87
   0  19  -1    1.64    2.08
   0 -19   1    0.72    1.83
   0  19   1   -3.45    1.94
   0 -19  -1    0.33    2.01
   0 -19   1    0.17    2.02
   1 -19   1    0.08    2.02
  -1 -19  -1    0.70    1.82
   1 -19  -1    1.57    2.17
   1  19   1   -1.30    1.71
   1  19  -1   -1.73    1.96
  -1  19   1    1.43    1.97
   1 -19  -1    1.15    1.94
   1  19  -1   -0.16    1.77
  -1 -19   1    0.59    1.95
   1  19   1   -1.49    1.92
   1 -19  -1   -0.62    2.00
  -1  19  -1    0.91    1.90
  -1  19  -1   -0.42    2.05
   1 -19   1    0.22    1.98
   1 -19   1    0.64    2.15
  -1 -19  -1   -1.85    1.85
  -1  19   1   -1.03    1.99
  -1 -19   1    1.47    1.83
   2 -19  -1   17.48    2.58
  -2  19  -1   21.56    2.63
  -2  19   1   19.00    2.81
  -2 -19   1   21.60    2.40
  -2  19  -1   18.98    2.83
   2 -19  -1   21.27    2.78
   2  19  -1   23.48    2.65
   2  19  -1   18.72    2.21
  -2 -19  -1   24.18    2.39
  -2  19  -1   21.38    2.87
  -2  19   1   18.28    2.62
   2 -19   1   20.84    2.66
  -2 -19  -1   17.33    2.41
  -2 -19   1   18.31    2.55
   2  19   1   21.19    2.45
   2 -19   1   16.84    2.81
  -2  19   1   22.85    2.88
   2 -19  -1   20.82    2.73
   2  19   1   23.05    2.72
   2 -19   1   23.90    2.90
  -3  19   1   -1.81    1.88
   3  19  -1   -2.07    1.60
   3 -19   1   -2.07    2.14
   3 -19  -1   -1.12    1.93
  -3 -19  -1    2.03    1.74
   3 -19  -1    2.18    2.18
   3  19   1    0.02    1.66
  -3  19   1   -1.58    2.14
  -3 -19  -1    0.55    1.73
   3 -19  -1    1.31    1.91
  -3  19  -1   -2.39    1.83
  -3 -19   1    0.37    1.80
  -3  19  -1   -0.16    1.80
  -3 -19   1   -0.79    1.76
   3 -19   1   -0.18    1.86
   3 -19   1   -0.20    2.24
  -3  19   1   -0.26    2.04
  -3  19  -1    2.84    2.05
  -4  19   1    0.61    2.12
   4 -19   1   -1.90    2.19
   4 -19  -1   -1.23    2.22
  -4  19  -1   -3.05    2.21
   4 -19   1   -1.22    2.37
  -4  19  -1    1.73    2.16
   4 -19  -1    1.03    2.07
   4 -19  -1    1.20    1.99
  -4  19  -1   -3.85    1.91
  -4  19   1   -1.34    1.95
   4 -19   1   -0.44    2.30
  -4 -19  -1    2.73    1.82
   4  19  -1   -0.58    1.64
  -4 -19   1    1.17    1.64
  -4 -19  -1    1.59    1.68
  -4 -19   1   -0.16    1.86
  -4  19   1   -0.17    2.28
   4  19   1   -0.66    1.73
   0  20  -1    8.18    2.02
   0  20   1    5.63    2.22
   0 -20  -1    7.77    2.25
   0 -20   1    6.63    2.20
   0  20  -1    0.34    2.24
   0 -20  -1    8.85    2.48
   0  20   1    8.72    2.43
   0 -20   1    5.79    2.38
  -1  20  -1   32.38    3.13
   1 -20   1   35.50    3.30
   1 -20  -1   29.67    3.10
   1 -20   1   33.87    3.21
   1  20   1   33.64    3.21
  -1 -20   1   30.05    3.14
   1  20  -1   34.20    3.03
  -1 -20   1   33.38    2.98
   1 -20  -1   32.40    3.18
   1  20   1   31.56    2.83
  -1 -20  -1   31.90    3.13
  -1 -20  -1   29.75    3.01
  -1  20  -1   35.10    3.16
   1  20  -1   34.38    3.22
   1 -20  -1   33.85    3.15
  -1  20   1   29.41    3.07
   1 -20   1   34.82    3.16
  -1  20   1   36.79    3.34
  -2  20  -1    1.95    2.27
   2 -20  -1   -1.35    2.07
   2 -20   1    0.78    2.20
  -2  20   1   -0.46    1.82
   2  20  -1   -3.88    1.87
   2 -20  -1    0.67    2.18
   2  20   1   -0.59    1.84
   2 -20  -1    2.98    2.16
  -2 -20   1    1.69    2.03
  -2  20   1   -1.26    1.96
  -2 -20  -1    1.65    2.01
  -2 -20   1    0.97    1.98
  -2  20  -1    3.64    2.20
   2  20  -1   -0.09    1.85
   2 -20   1    0.43    2.18
  -2 -20  -1   -1.63    1.87
   2 -20   1    1.62    2.16
   0   0   2   -0.58    0.15
   0   0   2   -0.58    0.14
   0   0   2   -0.75    0.12
   0   0  -2   -0.70    0.11
   0   0   2   -0.34    0.15
  -1   0  -2 1556.01   58.10
   1   0  -2 1487.46   54.31
  -1   0   2 1701.69   51.85
   1   0  -2 1542.31   51.73
  -1   0   2 1628.00   55.77
   1   0  -2 1684.02   55.62
   1   0   2 1531.25   56.27
   1   0   2 1578.82   57.03
  -1   0   2 1583.11   54.53
  -1   0  -2 1647.81   53.62
   1   0  -2 1562.48   54.61
  -1   0   2 1622.57   54.34
   1   0   2 1587.34   57.24
   1   0   2 1586.65   56.91
  -1   0   2 1671.99   55.57
  -1   0  -2 1609.45   57.60
  -1   0   2 1613.59   52.02
   1   0   2 1586.80   52.99
   1   0  -2 1681.50   55.73
   1   0   2 1673.12   52.77
   1   0  -2 1555.40   51.83
  -1   0  -2 1680.55   57.56
   2   0  -2 5039.07  156.14
  -2   0   2 4712.61  167.42
   2   0  -2 4875.84  164.52
  -2   0   2 4844.26  164.49
   2   0  -2 4929.63  165.13
   2   0  -2 5064.56  167.04
   2   0  -2 4913.93  167.39
   2   0  -2 4987.63  156.50
  -2   0   2 4903.15  156.67
   3   0  -2  280.68    9.09
  -3   0   2  235.48    8.85
   3   0   2  246.73    8.81
   3   0  -2  270.24    8.49
  -3   0   2  258.17    8.43
  -3   0   2  261.41    9.12
  -3   0  -2  275.71    9.06
  -3   0   2  259.85    8.49
   3   0  -2  272.51    9.06
  -3   0  -2  245.88    8.35
   3   0   2  257.74    8.36
   3   0  -2  270.86    8.47
   3   0   2  266.76    8.99
  -3   0   2  243.22    8.85
  -3   0  -2  260.38    8.45
   3   0  -2  238.17    8.89
  -3   0  -2  281.70    9.03
   3   0   2  258.11    8.38
   3   0   2  241.00    8.85
   3   0  -2  249.78    8.88
   3   0   2  272.84    9.00
  -4   0  -2  797.27   25.81
   4   0   2  828.28   25.69
   4   0  -2  834.08   25.73
  -4   0   2  839.64   25.70
  -4   0   2  822.07   27.07
  -4   0   2  787.62   27.47
   4   0   2  801.87   27.44
   4   0  -2  805.28   25.74
   4   0   2  779.85   25.61
  -4   0  -2  835.05   25.69
   4   0   2  824.70   27.47
   4   0   2  786.62   27.01
   4   0  -2  824.53   27.14
  -4   0  -2  786.74   27.47
  -4   0   2  810.23   27.04
  -4   0  -2  791.16   27.55
   4   0  -2  802.49   27.50
   4   0   2  831.54   27.16
   4   0  -2  790.38   27.48
  -4   0   2  813.63   27.58
  -4   0   2  780.33   25.75
   4   0  -2  805.00   27.06
   5   0  -2    9.14    0.92
  -5   0   2   10.84    1.08
   5   0  -2   11.43    1.05
   5   0   2   11.38    0.94
  -5   0  -2   10.43    0.90
  -5   0   2    9.27    0.96
   5   0  -2   12.81    1.02
   5   0  -2    9.19    1.00
   5   0   2   11.10    1.01
   5   0   2   10.09    0.84
   5   0   2   10.35    0.77
  -5   0  -2   11.06    1.00
  -5   0   2   11.25    0.87
  -5   0   2    9.67    0.89
   5   0   2   11.92    0.82
  -5   0  -2   11.81    1.06
  -5   0  -2   11.68    0.84
  -5   0   2   11.54    0.96
   5   0   2   11.37    0.90
   5   0  -2   10.94    0.92
  -6   0  -2   -1.33    0.57
  -6   0   2    1.47    0.64
  -6   0   2    0.21    0.75
   6   0   2   -0.58    0.63
   6   0  -2    1.36    0.81
  -6   0  -2   -1.27    0.69
   6   0  -2    1.10    0.78
  -6   0   2    0.37    0.75
  -6   0   2    0.94    0.57
   6   0   2   -1.23    0.70
   6   0   2   -0.08    0.60
  -6   0   2    0.36    0.81
   6   0  -2    0.36    0.87
  -6   0  -2   -0.32    0.70
  -6   0   2   -0.04    0.85
  -6   0  -2   -0.42    0.52
   6   0  -2    0.46    0.73
   7   0  -2   29.34    1.89
  -7   0   2   28.41    1.98
  -7   0  -2   33.18    1.70
  -7   0   2   29.07    2.02
   7   0   2   28.30    1.56
  -7   0  -2   27.56    1.39
   7   0  -2   26.13    2.02
   7   0  -2   29.51    1.86
   7   0   2   28.92    1.85
  -7   0   2   28.25    1.84
   7   0   2   27.88    1.73
   7   0  -2   25.93    2.04
  -7   0  -2   29.66    1.42
   7   0   2   27.19    1.59
  -7   0  -2   28.61    1.70
  -8   0  -2  144.17    5.68
  -8   0   2  151.16    6.01
   8   0  -2  150.41    5.57
   8   0  -2  152.02    5.92
   8   0   2  141.37    5.54
  -8   0  -2  149.69    5.69
  -8   0   2  162.10    5.54
   8   0   2  160.83    5.86
   8   0   2  158.61    5.75
  -8   0   2  154.96    5.96
  -8   0  -2  155.63    5.08
   8   0  -2  161.36    6.03
   8   0   2  151.76    5.37
   8   0  -2  154.79    6.02
  -9   0   2    2.93    1.29
  -9   0   2    6.16    1.38
  -9   0  -2    6.71    1.07
  -9   0   2    7.06    1.18
  -9   0  -2    5.83    1.08
   9   0   2    3.98    1.28
   9   0  -2    7.61    1.48
 -10   0  -2   15.07    1.30
  10   0   2   16.35    1.74
 -10   0   2   16.90    1.34
 -10   0   2   17.68    1.79
 -10   0  -2   15.58    1.47
  10   0  -2   17.72    1.90
 -10   0   2   16.82    1.76
  11   0  -2   34.97    2.94
  11   0   2   37.50    2.62
 -11   0   2   32.86    2.53
   0  -1  -2   -4.06    0.23
   0  -1   2   -4.40    0.23
   0   1  -2   -3.79    0.25
   0  -1   2   -4.82    0.21
   0  -1  -2   -5.16    0.19
   0   1  -2   -4.51    0.24
   0   1   2   -5.39    0.20
   0  -1  -2   -5.30    0.22
   0  -1   2   -4.35    0.22
   0  -1   2   -4.21    0.23
   0  -1  -2   -4.29    0.23
   0   1  -2   -4.38    0.22
   0  -1  -2   -3.80    0.22
   1  -1  -2  275.76    9.62
  -1  -1  -2  268.85    9.75
  -1   1  -2  285.88    9.66
   1  -1   2  278.22    8.99
  -1   1  -2  280.93    9.00
   1   1   2  279.12    9.64
  -1  -1   2  262.12    8.97
   1  -1   2  285.29    9.65
  -1  -1   2  272.46    9.47
   1   1   2  285.57   10.60
  -1   1   2  293.02    9.47
   1  -1   2  271.62    9.60
  -1  -1  -2  271.69    9.94
   1  -1  -2  268.24    9.61
  -1  -1   2  264.50    9.57
  -1   1  -2  284.37    8.96
  -1  -1   2  263.69    9.62
   1   1  -2  291.95    9.48
   1   1  -2  278.06    9.60
   1   1  -2  272.11    9.60
  -1   1   2  285.52    9.66
   1   1   2  279.69    9.50
   1  -1   2  289.47    9.53
   1  -1  -2  290.31    9.45
  -1  -1   2  277.35    8.94
   1   1  -2  271.48    9.43
  -1   1   2  266.29    9.00
   1  -1  -2  284.80    9.49
  -1   1  -2  274.02    9.45
  -1  -1  -2  274.58   10.67
  -1  -1  -2  273.43   10.55
   1  -1   2  277.75    8.94
   1  -1   2  282.10    9.43
   1   1  -2  280.32    8.96
  -1   1   2  282.11    8.96
  -1   1  -2  273.44    9.47
   1  -1  -2  288.91    8.99
  -1   1   2  274.40    9.60
   1   1   2  272.46   10.56
  -1  -1   2  294.46    9.44
   1   1  -2  276.89    8.97
  -1   1   2  277.05    9.47
   2   1  -2 1079.87   35.13
   2  -1   2 1101.73   37.64
  -2   1   2 1121.88   34.57
  -2   1   2 1084.79   36.43
  -2   1   2 1091.28   37.80
  -2   1  -2 1170.21   37.81
   2  -1  -2 1182.95   37.62
   2  -1  -2 1165.71   37.68
  -2   1   2 1018.52   36.63
  -2   1   2 1135.93   37.50
   2  -1  -2 1040.67   36.51
  -2  -1   2 1085.84   36.82
   2  -1  -2 1047.82   36.40
   2  -1   2 1055.37   36.80
  -2   1   2 1037.97   35.19
  -2   1  -2 1029.13   36.84
   2  -1   2 1033.27   35.18
   2   1  -2 1031.01   36.70
  -2   1  -2 1072.52   35.11
  -2   1  -2 1153.27   37.86
  -2  -1   2 1146.28   38.28
   2  -1  -2 1114.75   34.85
   2   1  -2 1037.14   36.78
   2  -1   2 1135.45   34.90
   2   1  -2 1118.99   34.93
  -2  -1   2 1032.63   36.84
   2  -1   2 1040.18   37.17
   2  -1   2 1126.12   37.56
  -2  -1   2 1033.20   35.23
  -2  -1   2 1133.81   35.11
   2   1  -2 1173.04   37.52
   3  -1  -2  417.47   14.26
  -3   1  -2  412.35   14.20
   3  -1   2  430.34   14.20
  -3   1  -2  395.89   13.30
   3  -1   2  396.06   14.00
   3   1  -2  403.36   13.30
   3   1   2  410.41   13.38
  -3  -1   2  413.37   13.98
   3   1   2  408.24   14.88
   3   1  -2  419.59   13.99
   3   1  -2  404.71   13.28
  -3  -1   2  403.63   14.27
  -3   1   2  408.48   14.03
   3   1  -2  429.73   14.23
   3   1  -2  429.19   14.04
   3  -1  -2  425.92   14.03
   3  -1   2  424.43   13.95
  -3   1   2  420.49   14.03
   3   1   2  402.95   14.72
  -3   1  -2  416.41   14.25
   3   1  -2  414.35   14.22
   3  -1   2  437.24   13.27
   3   1   2  411.83   14.64
  -3   1   2  394.55   13.36
   3   1   2  417.56   13.47
  -3  -1  -2  408.15   14.69
  -3   1   2  425.88   13.33
   3  -1  -2  409.02   14.07
  -3   1   2  411.81   14.32
  -3  -1   2  421.59   13.33
  -3  -1   2  414.37   14.20
  -3  -1  -2  404.87   14.77
  -3  -1   2  416.15   13.97
   3  -1   2  400.60   13.27
   3  -1  -2  428.27   14.31
   3  -1   2  433.22   14.22
   3  -1  -2  401.32   13.36
   3   1   2  401.98   14.79
  -3   1  -2  422.13   13.98
  -4  -1   2  172.80    6.01
   4   1  -2  175.10    5.69
  -4   1  -2  181.41    5.99
   4  -1   2  171.04    5.59
  -4   1  -2  159.62    5.58
   4   1   2  174.01    5.86
  -4   1   2  161.03    5.89
  -4  -1   2  176.43    6.10
  -4  -1   2  169.14    5.83
   4  -1   2  153.77    5.81
   4   1   2  162.19    5.45
   4   1   2  153.73    5.77
   4   1   2  168.35    5.86
  -4   1  -2  170.31    6.00
  -4  -1  -2  165.86    5.53
   4  -1   2  161.05    5.88
   4  -1   2  164.15    5.57
   4   1  -2  164.39    5.92
  -4   1   2  161.75    5.72
  -4  -1  -2  165.98    5.87
   4  -1  -2  177.29    6.16
  -4  -1   2  169.66    5.62
  -4   1   2  171.01    6.16
   4  -1  -2  178.84    6.10
   4   1   2  159.39    5.74
   4   1  -2  170.86    5.60
   4  -1  -2  170.08    5.77
   4   1  -2  168.20    6.01
   4  -1  -2  162.68    5.95
   4  -1   2  172.99    5.95
   4   1  -2  166.53    5.90
   4  -1   2  170.55    6.00
   4  -1  -2  152.53    5.97
  -4  -1   2  168.57    5.59
  -4  -1  -2  169.71    5.91
  -4   1  -2  160.99    5.75
  -4   1  -2  161.64    5.73
  -4   1   2  156.52    5.93
  -4   1   2  171.30    5.67
   4   1  -2  171.61    6.04
  -5   1   2    5.53    0.71
  -5  -1   2    6.10    0.59
   5  -1  -2    6.77    0.97
   5  -1   2    5.84    0.69
   5   1  -2    5.36    0.72
  -5   1  -2    5.02    0.73
   5   1   2    6.84    0.66
  -5   1   2    5.56    0.83
   5   1  -2    7.05    0.85
  -5   1   2    5.94    0.92
  -5  -1   2    5.54    0.68
   5   1  -2    5.92    0.81
   5   1   2    7.53    0.61
   5   1  -2    5.88    0.77
   5  -1  -2    4.52    0.81
   5  -1  -2    5.57    0.89
   5   1   2    5.76    0.56
   5  -1   2    5.92    0.68
   5  -1  -2    4.73    0.83
   5  -1   2    6.37    0.79
   5   1   2    6.44    0.60
   5  -1   2    5.92    0.73
   5  -1  -2    6.98    0.88
  -5  -1  -2    6.62    0.65
   5   1   2    6.15    0.53
  -5   1  -2    4.86    0.79
  -5  -1   2    6.43    0.66
  -5   1   2    5.72    0.81
   5   1   2    6.92    0.57
  -5  -1   2    4.78    0.90
  -5   1  -2    5.52    0.79
  -5   1   2    4.71    0.92
   5   1  -2    5.45    0.80
  -5  -1   2    5.36    0.80
  -5  -1  -2    6.27    0.43
   5  -1   2    7.16    0.84
  -5  -1  -2    5.42    0.59
  -5   1   2    6.47    0.84
  -5  -1   2    5.16    0.77
   6  -1   2   71.71    2.96
   6  -1  -2   77.58    3.24
  -6   1   2   80.21    3.02
  -6   1  -2   73.22    3.06
  -6   1  -2   73.06    2.77
  -6   1  -2   71.44    2.81
  -6  -1   2   74.20    2.88
   6  -1   2   74.53    2.83
  -6  -1  -2   71.51    2.85
   6   1  -2   68.08    3.11
   6  -1   2   75.41    2.98
  -6  -1   2   66.76    3.15
   6   1   2   69.66    2.75
   6  -1  -2   69.58    3.00
  -6   1   2   73.94    3.17
   6   1  -2   73.64    3.12
  -6  -1   2   68.70    3.06
   6   1   2   76.04    2.93
   6  -1  -2   71.63    3.22
   6  -1   2   79.11    3.09
   6   1  -2   73.99    3.10
  -6   1  -2   73.33    3.06
  -6  -1  -2   69.30    2.86
  -6  -1   2   76.15    2.69
   6   1   2   72.73    2.87
  -6   1   2   70.84    3.01
   6   1   2   72.86    2.68
   6   1  -2   72.26    2.89
   6  -1  -2   75.59    3.22
  -6   1   2   73.60    3.30
   7  -1  -2    0.49    0.96
  -7  -1  -2    1.28    0.69
  -7   1   2    0.48    0.99
  -7   1   2    0.00    1.01
  -7   1  -2    0.74    0.87
   7   1   2    1.50    0.65
   7  -1  -2    0.92    0.95
   7   1  -2    0.85    0.81
  -7  -1   2    0.61    0.98
   7   1  -2    0.89    0.91
  -7  -1   2    1.85    0.94
   7  -1   2    0.49    0.88
  -7   1  -2    0.04    0.88
   7   1   2    1.34    0.52
  -7  -1  -2    0.62    0.68
  -7   1  -2    1.16    0.75
   7  -1  -2    1.19    1.08
  -7  -1   2   -0.35    0.60
   7   1  -2    1.44    0.87
   7  -1   2    1.34    0.79
  -7   1   2    0.41    0.65
   7  -1   2    1.59    0.77
  -7  -1   2   -0.44    0.80
   7   1   2    1.31    0.71
  -7   1   2    1.23    0.92
  -7   1   2   -1.19    0.94
   7  -1  -2    0.52    0.99
  -7   1  -2    1.95    0.68
   7   1  -2    0.31    0.95
   7   1   2    0.82    0.79
   8   1   2   26.12    1.65
   8  -1  -2   28.30    2.43
   8  -1   2   29.68    1.87
   8   1  -2   28.60    1.98
   8   1  -2   29.59    2.20
  -8  -1   2   29.19    2.02
  -8  -1  -2   27.85    1.65
   8   1  -2   29.78    1.91
  -8   1  -2   29.74    2.00
  -8   1   2   28.11    2.18
   8  -1   2   27.38    2.11
   8   1   2   24.48    1.81
  -8   1  -2   28.65    1.62
   8  -1  -2   27.64    2.24
  -8  -1   2   29.51    2.10
   8  -1   2   28.68    2.12
  -8   1   2   31.60    2.25
  -8  -1   2   31.21    1.82
  -8   1  -2   27.39    1.93
  -8   1  -2   26.31    1.68
   8  -1  -2   29.11    2.04
   8   1  -2   30.96    2.25
   8  -1   2   25.96    1.82
  -8   1   2   28.06    2.07
  -8  -1   2   28.42    1.84
   8  -1  -2   26.50    2.20
   8   1   2   29.53    2.00
  -8   1   2   28.33    2.09
  -8  -1  -2   28.94    1.66
  -9   1  -2   22.05    1.40
  -9   1   2   21.23    1.85
  -9  -1   2   22.03    2.01
   9   1  -2   22.49    1.84
  -9   1   2   22.17    1.83
  -9  -1   2   20.60    1.64
   9  -1   2   19.78    1.77
  -9  -1   2   22.68    1.72
  -9  -1  -2   19.46    1.42
   9  -1  -2   22.50    2.00
  -9   1  -2   25.32    1.99
  -9   1  -2   21.05    1.80
  -9   1   2   22.57    1.97
   9  -1  -2   25.21    2.10
  -9   1  -2   21.98    1.42
   9   1   2   21.90    1.71
  -9  -1  -2   20.30    1.45
  -9  -1   2   23.61    1.98
 -10  -1   2   -0.98    0.77
 -10  -1   2    0.69    1.25
 -10  -1   2    0.13    1.24
  10  -1  -2   -0.19    1.44
 -10   1  -2   -0.34    1.17
  10   1   2    0.74    1.22
  10  -1   2   -2.22    1.34
  10   1  -2    0.00    1.32
 -10   1   2   -0.61    1.36
 -10   1   2   -0.47    1.35
 -10   1  -2    0.65    1.07
 -10   1   2    1.66    1.16
  11  -1   2    0.66    1.47
 -11   1  -2   -0.55    1.13
 -11  -1   2    1.54    1.26
  11   1  -2    0.90    1.52
  11  -1  -2   -0.30    1.58
  11   1   2    2.57    1.36
 -11   1   2    1.30    1.01
 -11   1  -2   -0.40    1.00
 -11  -1   2   -0.75    1.29
 -11   1   2   -0.21    1.43
   0  -2  -2 3220.77  107.52
   0   2   2 3370.32  107.14
   0  -2  -2 2990.67   99.96
   0   2  -2 3188.37  104.92
   0   2  -2 3201.05   99.90
   0  -2  -2 3212.29   99.95
   0   2  -2 3183.19   99.57
   0   2   2 3121.58  105.58
   0   2   2 2965.72   99.40
   0   2   2 3051.19  100.03
   0   2  -2 3186.00  106.95
   0  -2   2 3148.03   99.83
   0  -2   2 3286.55  107.15
   0  -2  -2 3247.29  105.19
   0   2  -2 3178.28  106.60
   0  -2  -2 2680.47  106.58
   0   2   2 3236.05  107.50
   0  -2   2 2897.60  105.05
   0  -2   2 3146.15  106.70
   0  -2   2 3044.50   99.40
   0   2   2 3104.86  105.23
   0  -2  -2 3104.15  105.57
  -1   2  -2  722.81   23.75
   1   2  -2  760.51   25.57
   1  -2  -2  752.82   23.54
   1   2   2  802.46   26.22
  -1   2   2  727.91   25.28
   1  -2  -2  789.23   25.26
  -1  -2   2  732.82   23.74
   1  -2  -2  774.94   25.23
  -1   2  -2  811.26   25.47
  -1   2  -2  769.42   23.82
   1  -2   2  751.18   25.18
  -1  -2  -2  676.05   28.28
  -1   2   2  724.53   23.50
   1   2   2  749.29   24.29
   1   2   2  727.11   24.07
   1  -2   2  739.75   25.27
   1   2   2  754.90   26.24
   1   2   2  719.43   25.94
  -1  -2   2  732.38   25.19
   1  -2   2  705.59   23.88
  -1   2   2  724.08   24.79
   1   2  -2  746.01   23.51
  -1   2  -2  755.69   25.63
  -1  -2  -2  756.89   26.36
   1  -2  -2  723.49   23.57
  -1   2  -2  727.18   25.28
   1  -2  -2  736.38   24.77
  -1   2   2  776.10   25.20
  -1   2   2  766.56   25.60
  -1   2   2  717.65   23.59
   1   2  -2  801.44   25.93
  -1  -2  -2  784.70   26.49
  -1  -2   2  707.42   25.65
   1   2  -2  750.31   23.68
  -1  -2   2  704.58   23.73
   1  -2   2  717.39   23.63
  -1  -2   2  775.66   25.93
  -1  -2   2  715.37   25.05
   1  -2   2  773.15   25.24
   1   2  -2  728.54   24.93
   1  -2  -2  732.62   24.86
   1   2   2  719.71   25.82
   1  -2   2  706.51   24.93
  -1   2  -2  691.25   24.92
  -1  -2  -2  708.95   28.20
   1   2  -2  694.47   25.18
   2   2  -2 1752.72   62.11
   2   2  -2 1795.31   58.80
  -2   2  -2 1716.61   59.15
  -2   2   2 1780.49   59.02
   2  -2  -2 1815.27   58.88
  -2   2   2 1764.94   58.52
   2  -2   2 1891.57   58.73
  -2   2  -2 1858.32   58.75
   2  -2  -2 1819.02   61.72
   2  -2   2 1949.32   63.27
   2  -2  -2 1996.98   63.17
   2  -2  -2 1939.50   62.94
   2   2  -2 1935.87   63.14
  -2  -2   2 1735.00   62.00
   2  -2   2 1835.81   62.13
  -2   2   2 1740.03   61.85
   2  -2  -2 1814.22   62.53
   2  -2   2 1801.68   59.14
  -2   2  -2 1894.71   63.50
  -2   2   2 1756.51   61.67
  -2  -2   2 1820.57   58.54
  -2  -2   2 1851.36   62.07
  -2   2  -2 1789.82   61.99
   2  -2  -2 1873.94   59.07
   2  -2   2 1942.97   63.16
  -2   2   2 1913.08   62.78
  -2   2  -2 1831.95   62.24
  -2  -2   2 1868.93   59.12
  -2   2   2 1874.19   63.36
   2   2  -2 1708.42   61.92
   2   2  -2 2074.79   63.02
   2   2  -2 1840.20   58.87
   2  -2   2 1829.76   61.99
  -3   2   2  565.69   18.03
   3   2  -2  543.01   17.87
  -3   2   2  542.05   18.90
   3  -2  -2  541.90   17.99
   3  -2   2  571.91   19.16
   3  -2   2  538.36   18.90
   3  -2  -2  574.22   17.99
   3  -2  -2  557.29   19.22
  -3  -2   2  566.28   19.12
  -3   2   2  582.05   19.23
   3  -2  -2  567.17   18.90
  -3   2  -2  566.98   18.83
   3   2  -2  568.04   17.90
  -3   2  -2  569.17   18.86
   3   2  -2  541.15   19.11
  -3   2  -2  562.54   17.88
   3   2  -2  551.88   19.13
  -3  -2   2  557.75   19.20
   3  -2  -2  564.23   19.26
   3   2  -2  570.73   18.84
  -3  -2   2  583.83   17.89
  -3  -2   2  548.21   17.92
   3  -2  -2  549.41   18.96
   3  -2   2  569.93   18.82
  -3   2   2  578.93   18.93
   3  -2   2  541.59   17.91
   3  -2   2  576.14   17.90
  -3   2  -2  555.64   17.96
  -3   2  -2  563.97   19.17
   3  -2   2  571.10   19.17
  -3  -2   2  570.52   18.84
  -3   2  -2  532.87   19.17
   3   2  -2  569.78   18.88
  -3   2   2  551.28   19.27
  -3   2   2  558.83   17.95
  -4  -2   2   17.37    1.09
  -4   2   2   16.12    1.51
  -4  -2   2   17.26    0.96
  -4  -2   2   16.61    1.11
   4   2   2   18.91    0.83
   4   2  -2   16.06    1.06
  -4   2   2   15.97    1.42
  -4   2  -2   14.66    1.29
  -4   2   2   18.83    1.29
  -4  -2   2   13.94    1.18
  -4   2   2   14.95    1.15
   4   2  -2   22.09    1.22
   4  -2  -2   19.02    1.46
   4  -2   2   14.10    1.14
  -4   2  -2   17.84    1.14
  -4   2  -2   16.22    1.13
   4  -2  -2   12.21    1.11
  -4   2   2   15.80    1.44
   4  -2   2   17.14    1.27
   4   2  -2   17.60    1.20
   4   2  -2   13.96    1.15
   4   2   2   14.76    0.74
   4   2   2   20.13    0.87
   4  -2   2   15.80    1.25
  -4   2  -2   14.89    1.27
   4  -2   2   17.37    1.18
   4  -2   2   16.82    1.33
  -4  -2   2   14.85    1.24
  -4  -2  -2   14.59    0.78
   4   2   2   16.30    0.81
   4   2  -2   12.86    1.17
   4  -2  -2   16.17    1.37
   4  -2  -2   15.35    1.24
   4  -2   2   16.68    1.15
   4   2  -2   15.26    1.20
  -4   2  -2   16.07    1.21
   5  -2   2  148.18    5.28
  -5   2   2  153.79    5.53
   5   2   2  149.29    5.02
  -5  -2   2  154.44    5.55
   5   2   2  151.08    5.34
   5   2   2  154.73    5.30
  -5   2   2  157.84    5.62
  -5  -2   2  152.77    5.19
  -5   2  -2  151.76    5.34
   5  -2  -2  149.08    5.69
  -5  -2   2  150.49    5.28
  -5  -2   2  152.21    5.67
  -5   2  -2  155.89    5.66
  -5   2  -2  166.44    5.68
  -5   2   2  146.77    5.43
   5  -2   2  154.92    5.70
  -5  -2   2  153.95    5.28
  -5  -2  -2  154.08    5.39
  -5   2  -2  156.95    5.22
   5   2   2  148.77    5.00
   5  -2  -2  155.42    5.76
   5   2  -2  151.87    5.51
  -5   2  -2  155.17    5.28
  -5  -2  -2  153.81    5.44
   5   2  -2  149.65    5.49
  -5   2   2  150.37    5.82
   5  -2   2  145.66    5.58
   5  -2  -2  146.81    5.63
   5  -2  -2  157.91    5.85
   5   2  -2  163.54    5.60
   5  -2   2  147.07    5.49
   5   2  -2  149.12    5.60
  -5   2  -2  153.97    5.34
  -5   2   2  145.14    5.37
   5  -2   2  157.85    5.61
   5   2  -2  150.90    5.17
  -6  -2  -2  130.18    4.70
  -6   2   2  136.11    4.83
   6   2  -2  133.28    4.61
   6   2  -2  129.94    4.96
  -6   2  -2  128.60    4.57
   6  -2  -2  131.98    5.17
  -6   2  -2  128.63    4.70
   6  -2   2  126.41    4.90
  -6   2   2  126.93    5.18
   6  -2   2  132.02    4.96
  -6   2   2  132.69    5.23
   6   2  -2  130.38    4.90
   6  -2  -2  131.46    5.12
  -6   2  -2  135.65    5.07
  -6   2  -2  133.86    5.07
   6  -2   2  130.54    5.02
   6   2  -2  131.46    4.90
   6  -2  -2  135.18    5.13
   6   2   2  129.55    4.37
   6   2   2  125.72    4.66
  -6  -2   2  132.00    5.05
  -6   2   2  134.36    4.86
  -6   2   2  132.82    4.88
   6   2   2  129.29    4.71
  -6  -2   2  128.07    4.57
   6  -2  -2  135.30    4.85
  -6  -2   2  134.18    4.91
   6  -2   2  127.12    4.66
  -6  -2  -2  130.18    4.66
  -6   2  -2  124.24    4.56
   7  -2  -2    5.59    1.23
  -7   2   2    5.48    1.17
   7   2  -2    7.16    1.00
   7   2  -2    7.97    1.06
  -7  -2   2    7.89    0.92
  -7   2   2    4.39    0.70
  -7  -2  -2    6.80    0.70
  -7   2  -2    6.04    1.04
  -7   2  -2    6.75    1.03
   7  -2   2    8.83    1.19
  -7  -2   2    8.04    1.12
  -7  -2   2    6.75    0.90
   7  -2  -2    5.51    1.15
  -7   2   2    5.32    1.17
   7   2  -2    7.28    1.05
   7  -2   2    7.23    1.02
   7  -2  -2    7.17    1.16
   7   2   2    6.24    0.82
   7  -2   2    7.69    1.04
   7   2   2    6.40    0.92
   7   2  -2    8.93    0.94
  -7   2   2    5.57    1.22
  -7   2  -2    8.24    1.16
   7  -2  -2    5.64    1.18
   7   2   2    6.59    0.68
  -7  -2   2    7.02    1.02
  -7   2   2    3.95    1.22
  -7  -2  -2    6.72    0.69
   8   2  -2    2.90    1.03
  -8   2   2    2.69    0.80
   8  -2  -2    2.20    1.22
   8  -2   2    0.38    1.05
  -8   2   2    1.23    1.14
   8   2  -2    2.80    0.99
  -8  -2   2    2.40    0.84
  -8  -2   2    2.92    1.11
  -8   2   2    0.46    1.18
  -8  -2   2    3.35    1.01
   8  -2   2    1.61    1.02
  -8   2  -2    0.65    0.98
  -8   2   2    1.17    1.25
   8  -2   2    1.19    1.18
   8   2  -2    2.88    1.15
   8   2   2    2.67    0.94
   8   2  -2    2.64    0.89
  -8  -2  -2    1.97    0.59
   8  -2  -2    1.22    1.26
  -8  -2   2    2.47    0.82
  -8   2  -2    2.10    1.14
   8  -2  -2    2.27    1.19
   8   2   2    2.60    0.67
   8  -2  -2    2.04    1.14
  -8   2   2    2.44    1.23
   8   2   2    0.91    0.82
  -8   2  -2    0.70    0.90
  -8   2  -2    1.55    1.10
   9  -2   2    1.29    1.31
   9   2  -2    1.01    1.19
  -9   2   2    0.23    1.28
  -9  -2   2    2.00    0.79
  -9   2   2    1.76    1.40
  -9  -2   2    0.52    1.10
  -9   2  -2    1.72    0.96
  -9   2  -2    2.21    1.24
  -9  -2   2    2.14    1.14
  -9   2   2    1.49    1.34
  -9  -2   2    1.10    0.82
  -9   2  -2    1.57    1.00
   9   2   2    1.20    1.04
   9  -2  -2    1.09    1.48
   9  -2  -2    2.99    1.25
  -9   2  -2    2.66    1.19
 -10   2  -2    1.65    1.31
 -10   2   2   -0.92    1.45
 -10   2   2    1.25    1.30
 -10  -2   2    1.93    1.17
  10  -2  -2   -0.11    1.54
  10  -2   2   -0.01    1.49
 -10  -2   2   -0.69    1.14
 -10   2  -2   -0.36    1.19
  10   2   2    0.85    1.13
  10   2  -2    0.59    1.38
  11  -2  -2   -0.45    1.63
 -11  -2   2    0.97    1.11
 -11  -2   2    1.30    1.10
 -11   2   2   -0.17    1.22
  11   2  -2    1.87    1.47
  11   2   2   -0.03    1.24
  11  -2   2   -0.70    1.55
 -11   2  -2    0.42    1.17
 -11   2   2    0.35    1.52
   0  -3   2    0.03    0.37
   0  -3  -2    0.22    0.41
   0   3   2    0.08    0.39
   0  -3   2    0.15    0.36
   0   3   2   -0.27    0.40
   0   3  -2    0.10    0.34
   0  -3   2    0.06    0.31
   0   3   2   -0.50    0.36
   0  -3  -2   -0.17    0.34
   0  -3  -2   -0.14    0.37
   0  -3  -2   -0.65    0.37
   0  -3   2   -0.46    0.27
   0  -3  -2   -0.05    0.28
   0  -3   2    0.05    0.39
   0   3   2   -0.31    0.34
   0   3  -2    0.23    0.36
   0   3   2    0.66    0.36
   0   3  -2   -0.17    0.37
   0  -3   2    0.27    0.42
   0   3  -2    0.25    0.34
   0   3  -2   -0.07    0.27
   0   3  -2   -0.34    0.36
   0   3   2    0.37    0.34
   0  -3  -2   -0.61    0.37
   1   3  -2 2085.84   68.56
  -1   3   2 2262.27   74.09
  -1   3   2 2236.62   74.14
   1  -3  -2 2219.83   73.59
   1  -3  -2 2206.11   73.98
  -1  -3   2 2109.55   73.64
   1  -3  -2 2195.32   68.41
   1   3   2 2194.95   68.74
  -1  -3   2 2056.20   69.08
  -1  -3   2 2244.23   74.13
   1  -3   2 2175.44   73.55
   1  -3   2 2093.85   72.09
  -1   3  -2 2122.50   68.87
  -1  -3   2 2072.29   68.67
   1  -3   2 2155.40   68.95
   1   3  -2 2157.54   68.74
  -1  -3  -2 2222.70   74.46
   1  -3   2 2121.87   72.76
   1   3  -2 2174.75   73.55
  -1   3  -2 2198.65   73.69
  -1  -3  -2 2102.04   69.21
   1  -3  -2 2134.29   72.45
  -1   3   2 2048.08   69.44
  -1  -3  -2 2241.11   74.20
   1   3   2 2198.43   74.11
  -1   3  -2 2117.94   72.61
  -1   3  -2 2170.92   72.61
  -1   3   2 2236.84   72.38
   1   3  -2 2069.11   73.70
   1  -3  -2 2170.77   73.15
  -1   3   2 2218.51   68.88
   1   3   2 2146.75   72.85
   1   3   2 2116.62   72.92
  -1  -3  -2 2136.67   72.87
  -1  -3   2 2072.73   72.38
   1   3  -2 2181.18   72.54
   1  -3   2 2228.41   68.85
   1  -3  -2 2028.21   68.72
  -1   3  -2 2128.40   68.73
  -1  -3   2 2058.74   72.10
  -1   3   2 1989.14   72.62
   1   3   2 2281.10   69.32
   1  -3   2 2185.54   73.50
  -1   3  -2 2203.42   74.04
   1   3   2 2181.32   73.90
   2   3   2  685.69   22.54
   2   3   2  713.80   24.53
  -2  -3   2  725.32   23.77
  -2   3  -2  703.13   22.32
   2  -3   2  713.62   22.30
   2   3  -2  729.63   23.44
  -2   3   2  687.27   22.37
  -2  -3  -2  685.97   23.39
   2   3   2  714.40   24.73
   2   3   2  706.19   22.77
   2  -3  -2  700.57   22.33
  -2  -3  -2  683.90   23.21
   2  -3   2  670.69   23.80
  -2   3   2  734.81   23.53
  -2  -3   2  727.60   22.22
  -2  -3  -2  683.02   24.57
  -2   3  -2  696.43   23.85
   2  -3  -2  720.86   22.34
   2  -3   2  669.97   23.51
   2  -3  -2  725.29   23.47
   2   3   2  681.65   24.29
   2  -3   2  732.64   23.41
   2  -3   2  685.76   22.25
  -2   3   2  718.70   22.30
  -2   3  -2  708.48   23.46
   2   3  -2  665.97   23.76
   2   3  -2  688.49   23.75
   2  -3  -2  678.82   23.54
  -2  -3   2  694.53   22.29
  -2  -3   2  686.04   23.85
  -2   3   2  709.63   23.86
   2  -3  -2  697.08   23.89
  -2  -3   2  702.76   23.49
  -2   3   2  699.42   23.91
   2  -3   2  695.76   23.82
   2   3  -2  674.37   22.21
  -2   3  -2  723.73   23.83
  -2   3   2  686.22   23.49
   2  -3  -2  672.26   23.85
   2   3  -2  720.13   22.25
  -2   3  -2  697.70   23.44
  -2  -3  -2  712.26   24.81
  -2   3  -2  694.96   22.25
   2   3  -2  687.43   23.44
   3  -3   2  732.32   23.96
  -3   3   2  710.22   22.83
   3  -3  -2  727.45   22.89
   3  -3   2  698.48   22.77
   3   3  -2  755.44   24.31
  -3  -3   2  721.37   22.79
   3   3  -2  688.86   23.95
   3  -3   2  759.43   24.40
  -3  -3   2  701.21   24.39
  -3   3   2  703.44   22.92
   3  -3   2  701.30   24.07
   3   3  -2  694.39   22.73
  -3   3  -2  730.75   24.42
   3  -3   2  742.66   24.41
   3  -3  -2  705.83   24.47
   3  -3  -2  765.27   24.48
  -3   3  -2  682.32   23.96
   3  -3  -2  722.46   24.02
  -3  -3   2  715.99   22.72
   3   3  -2  724.49   22.74
   3  -3  -2  690.01   24.10
  -3  -3   2  726.08   24.30
  -3   3   2  756.52   24.46
  -3   3   2  686.53   24.04
   3  -3   2  709.14   22.81
   3   3  -2  750.95   24.34
  -3   3   2  678.48   24.04
  -3   3   2  692.20   24.48
  -3  -3   2  706.65   23.93
  -3   3  -2  691.42   22.84
  -3   3  -2  712.80   23.99
   3  -3  -2  731.30   22.87
  -3   3  -2  725.54   22.77
   3   3  -2  680.16   23.93
   4  -3  -2   49.62    2.45
  -4   3  -2   48.98    2.33
  -4   3   2   48.78    2.46
   4  -3  -2   51.66    2.58
   4  -3   2   47.25    2.21
  -4   3   2   51.37    2.55
  -4  -3   2   51.91    2.14
  -4   3  -2   45.27    2.17
  -4   3  -2   44.75    2.26
  -4   3  -2   48.37    2.26
   4   3  -2   50.99    2.10
   4   3  -2   50.59    2.20
  -4   3   2   49.63    2.49
   4   3  -2   52.81    2.15
   4   3   2   50.64    1.87
  -4   3  -2   49.33    2.25
   4  -3  -2   44.11    2.44
  -4   3   2   50.48    2.31
   4  -3   2   49.94    2.15
  -4  -3   2   51.17    2.23
   4  -3   2   44.95    2.33
  -4  -3   2   53.65    2.00
  -4   3   2   46.26    2.33
  -4  -3   2   50.01    1.93
   4   3  -2   51.13    2.00
   4  -3  -2   47.85    2.25
   4  -3  -2   49.49    2.42
   4  -3   2   45.21    2.38
   4  -3   2   46.24    2.34
  -4   3   2   52.06    2.39
  -4  -3   2   49.46    1.99
  -4   3  -2   48.04    2.22
   4   3  -2   53.69    2.17
   4   3  -2   52.61    2.17
   5   3  -2   51.04    2.18
  -5  -3   2   46.76    1.98
   5   3  -2   43.26    2.15
   5  -3  -2   52.53    2.47
   5  -3   2   42.49    2.23
  -5  -3   2   44.84    2.13
  -5   3   2   50.26    2.36
   5  -3   2   55.79    2.47
   5  -3   2   49.73    2.23
  -5   3   2   42.23    2.40
  -5   3  -2   52.49    2.22
   5   3   2   50.91    1.88
   5   3  -2   43.52    2.15
  -5   3  -2   45.19    2.36
   5  -3  -2   49.65    2.52
   5   3  -2   51.48    2.15
   5   3   2   46.28    1.73
   5   3   2   46.76    1.69
   5  -3   2   54.04    2.25
   5  -3   2   44.47    2.44
  -5   3  -2   45.46    2.32
   5  -3  -2   41.37    2.38
  -5   3  -2   49.16    2.10
   5  -3  -2   49.25    2.25
  -5   3  -2   50.81    2.17
   5  -3  -2   48.59    2.61
  -5   3   2   45.85    2.51
  -5  -3   2   44.58    2.24
   5   3   2   51.43    1.90
  -5   3  -2   48.44    2.24
   5   3  -2   48.64    1.96
  -5   3   2   50.08    2.34
   6  -3  -2  139.31    5.43
   6  -3   2  136.01    5.29
  -6   3  -2  138.27    4.93
   6   3  -2  131.92    5.13
   6   3  -2  141.83    5.11
  -6  -3   2  138.83    5.11
   6   3   2  144.44    4.90
   6   3   2  136.09    4.85
  -6   3  -2  122.75    5.29
   6  -3   2  138.23    5.17
  -6   3   2  131.40    5.11
  -6  -3   2  130.14    5.21
   6  -3   2  135.85    4.97
   6  -3  -2  131.80    5.33
   6  -3   2  132.56    5.26
  -6   3  -2  136.31    4.95
  -6   3   2  132.65    5.48
   6  -3  -2  139.20    5.43
   6   3   2  132.90    4.51
   6   3  -2  137.01    4.76
  -6   3   2  147.26    5.15
  -6  -3   2  141.89    4.73
   6   3  -2  147.27    5.12
  -6   3  -2  132.97    5.36
  -6   3  -2  139.87    5.00
  -6  -3   2  147.22    4.79
  -6   3   2  144.04    5.18
  -7   3   2    0.70    1.11
  -7  -3   2    0.96    0.95
   7  -3   2    2.22    1.09
  -7  -3   2    1.16    0.88
   7  -3  -2   -0.13    0.99
   7   3  -2    0.97    0.80
   7   3  -2    1.14    0.75
  -7   3   2   -0.78    1.11
  -7   3  -2    2.52    1.10
   7  -3   2    2.65    0.95
   7   3   2    0.86    0.48
  -7   3   2    0.52    1.11
   7   3   2   -0.14    0.71
   7  -3  -2    0.04    1.11
  -7   3  -2    1.51    0.89
  -7   3  -2    2.54    1.04
   7  -3  -2    1.17    1.09
  -7   3   2    1.18    0.88
   7  -3   2    2.52    0.96
  -7   3  -2    3.41    1.11
   7   3  -2    0.46    0.87
  -7   3  -2    2.06    0.58
   7  -3   2    1.93    0.96
   7  -3  -2    0.01    1.14
   7   3   2    1.87    0.69
  -7  -3   2    2.00    0.74
   7   3  -2   -0.35    0.87
  -7  -3   2    1.95    0.74
  -7   3   2    0.88    1.22
   8  -3  -2    4.94    1.34
   8  -3   2    2.68    1.19
  -8  -3   2    6.12    1.10
  -8   3   2    6.03    1.43
   8   3  -2    5.16    0.94
   8  -3   2    3.00    1.35
   8  -3   2    3.92    1.20
   8   3  -2    5.29    1.01
   8   3   2    4.04    0.86
  -8   3  -2    2.57    1.24
   8  -3  -2    4.66    1.29
  -8  -3   2    5.77    0.81
   8   3  -2    5.39    1.13
  -8  -3   2    5.89    0.84
   8  -3  -2    4.43    1.48
   8  -3  -2    5.34    1.30
   8   3  -2    5.37    1.19
  -8   3  -2    2.50    1.19
  -8  -3   2    5.30    1.13
  -8   3   2    5.05    1.33
  -8   3   2    6.07    1.37
   8   3   2    6.11    0.95
  -8   3   2    8.15    1.47
  -8   3  -2    1.96    1.18
  -8   3   2    4.43    0.98
  -9   3  -2   13.09    1.72
  -9   3   2   16.74    1.77
   9  -3  -2   13.73    1.86
  -9   3   2   14.72    1.86
  -9   3  -2   16.47    1.54
  -9  -3   2   16.46    1.41
  -9   3  -2   13.35    1.62
   9   3   2   17.20    1.38
   9  -3   2   14.02    1.81
   9  -3  -2   17.03    1.74
  -9  -3   2   18.35    1.69
  -9   3   2   17.11    1.89
   9   3  -2   14.65    1.56
 -10  -3   2   12.76    1.32
 -10  -3   2   13.53    1.38
 -10   3  -2   13.25    1.77
 -10   3  -2   11.28    1.56
  10   3  -2   13.41    1.63
  10  -3   2   14.04    1.89
 -10   3  -2   13.38    1.37
  10   3   2   13.04    1.38
 -10   3   2   13.88    1.73
  10  -3  -2   13.53    2.08
 -10   3   2   11.64    1.88
  11  -3   2    1.43    1.73
  11   3  -2    0.24    1.38
 -11   3   2   -0.54    1.53
  11  -3  -2   -1.78    1.67
 -11   3  -2   -0.46    1.32
 -11   3   2   -0.51    1.33
  11   3   2    0.81    1.13
 -11  -3   2    1.31    0.92
   0   4   2   43.15    1.90
   0   4   2   43.31    1.79
   0  -4  -2   41.53    1.83
   0  -4  -2   40.98    1.68
   0   4  -2   44.27    1.87
   0  -4   2   42.03    1.92
   0  -4  -2   44.16    1.89
   0   4   2   42.18    1.90
   0  -4  -2   44.43    1.76
   0  -4  -2   43.34    1.88
   0   4   2   41.91    1.78
   0   4  -2   42.29    1.71
   0   4  -2   44.00    1.87
   0  -4   2   45.66    1.88
   0  -4   2   41.38    1.69
   0   4   2   42.83    1.76
   0  -4  -2   42.18    1.77
   0   4  -2   44.00    1.78
   0  -4   2   41.87    1.84
   0   4  -2   39.83    1.74
   0  -4   2   44.28    1.77
   0   4   2   40.31    1.90
   0  -4   2   45.21    1.75
   0   4  -2   42.52    1.84
  -1  -4  -2  476.87   14.76
   1  -4   2  459.61   15.87
  -1  -4   2  466.84   15.63
   1   4   2  438.01   15.54
  -1   4  -2  470.49   14.86
  -1  -4  -2  464.44   15.50
   1   4   2  477.37   15.82
  -1  -4  -2  431.53   15.58
  -1   4   2  510.34   15.93
  -1   4  -2  459.60   15.63
  -1  -4  -2  434.09   15.81
   1   4  -2  434.11   15.51
  -1  -4   2  464.69   14.82
  -1   4  -2  476.33   14.83
   1  -4   2  453.22   15.66
   1   4   2  447.52   15.56
  -1   4   2  454.18   15.62
   1  -4  -2  484.94   14.88
   1   4  -2  426.80   15.57
   1   4  -2  462.61   14.78
   1  -4  -2  456.00   14.86
   1  -4   2  439.60   14.83
   1   4  -2  470.05   15.82
  -1   4   2  464.41   15.93
  -1  -4   2  483.18   14.77
  -1  -4   2  446.29   15.82
   1   4   2  469.81   14.82
  -1   4   2  450.81   14.90
  -1  -4   2  494.03   15.84
  -1   4   2  448.73   14.83
  -1   4  -2  487.75   15.88
  -1   4   2  463.07   15.65
   1   4  -2  478.11   15.83
   1  -4   2  475.33   15.54
   1  -4  -2  472.13   15.91
   1  -4  -2  431.83   15.65
  -1   4  -2  454.85   15.87
   1   4   2  478.15   15.85
  -1  -4  -2  457.20   14.81
   1   4   2  448.77   14.74
   1  -4  -2  494.91   15.96
   1  -4  -2  460.46   15.59
   1  -4   2  483.68   15.89
   1  -4   2  454.33   14.80
  -1  -4  -2  468.12   15.86
  -1   4  -2  434.34   15.56
   1   4  -2  474.08   14.80
  -2   4  -2   44.92    1.84
  -2  -4  -2   47.26    1.76
  -2   4  -2   42.54    1.88
  -2  -4   2   45.40    1.71
  -2  -4  -2   39.49    1.57
  -2   4  -2   39.32    1.81
   2   4  -2   42.15    1.72
   2  -4   2   44.40    2.01
  -2   4   2   39.87    2.00
   2  -4   2   44.53    2.01
   2   4   2   39.82    1.58
   2  -4   2   36.62    1.99
   2   4   2   41.98    1.58
  -2   4  -2   39.39    1.92
   2  -4   2   38.73    1.84
   2  -4  -2   46.84    2.05
   2   4   2   46.09    1.69
  -2   4   2   43.66    1.98
  -2   4   2   43.16    2.00
  -2  -4  -2   42.63    1.53
   2   4   2   38.36    1.68
   2   4  -2   40.46    1.82
  -2   4   2   42.83    2.16
  -2   4   2   38.71    2.10
   2  -4  -2   37.71    2.07
   2  -4   2   45.35    1.90
   2  -4  -2   41.01    1.93
  -2  -4  -2   44.86    1.71
   2   4  -2   40.86    1.66
  -2   4   2   45.00    2.15
   2  -4  -2   38.92    2.00
   2  -4   2   41.13    1.86
  -2  -4   2   36.38    1.69
   2   4   2   39.51    1.58
   2   4  -2   48.03    1.83
  -2  -4   2   47.64    1.92
  -2   4  -2   44.91    1.98
   2  -4  -2   40.42    1.85
  -2  -4   2   41.20    1.68
   2  -4  -2   44.69    2.11
   2   4  -2   46.26    1.90
  -2  -4   2   38.99    1.81
  -2   4  -2   45.33    2.03
   2   4   2   46.06    1.72
  -3  -4   2  787.51   25.26
  -3   4  -2  788.84   26.64
  -3   4   2  793.01   25.36
   3   4  -2  806.14   25.22
   3  -4  -2  786.11   26.76
  -3   4  -2  764.17   25.36
   3   4  -2  821.38   26.58
   3   4   2  774.85   27.57
   3   4  -2  772.41   25.20
  -3  -4   2  804.18   25.19
   3  -4   2  806.96   25.31
  -3   4  -2  818.52   26.64
   3  -4   2  800.45   27.07
   3   4  -2  806.60   26.94
   3  -4   2  781.25   25.33
  -3   4  -2  757.93   27.08
  -3  -4  -2  766.80   27.59
   3  -4  -2  788.28   27.12
   3  -4   2  799.14   27.09
   3   4   2  802.53   25.39
  -3   4  -2  816.44   25.30
   3  -4   2  795.72   26.72
   3   4   2  811.68   27.49
  -3  -4   2  828.58   26.55
  -3   4   2  784.14   26.72
  -3  -4   2  799.24   26.95
  -3   4   2  795.87   27.12
  -3  -4  -2  826.30   27.50
  -3   4   2  795.50   25.45
   3   4  -2  804.27   26.96
  -3   4   2  812.86   26.72
  -3   4   2  789.75   27.20
   3   4   2  791.44   25.32
   3   4   2  794.26   26.92
  -3  -4   2  788.08   27.04
   3  -4  -2  778.05   25.38
  -3   4  -2  781.69   27.07
   3  -4  -2  790.60   26.67
   3  -4  -2  792.00   27.17
   3  -4   2  780.12   26.58
   3  -4  -2  798.59   25.40
   3   4  -2  765.36   26.55
  -4   4   2    7.30    1.03
   4  -4  -2    6.52    1.21
   4   4  -2   10.79    0.83
  -4  -4   2    9.69    0.77
   4  -4  -2    5.89    1.05
   4  -4   2    5.55    1.06
  -4   4  -2    8.18    0.98
   4  -4   2    7.80    1.10
  -4   4  -2    6.60    0.96
   4   4   2   11.50    0.73
  -4  -4   2    8.95    0.91
   4  -4  -2    7.66    1.03
  -4  -4   2   11.19    1.04
  -4   4   2    9.48    1.12
  -4   4  -2    6.18    1.07
   4   4  -2    9.47    0.78
   4   4  -2   11.78    0.91
  -4  -4   2   11.83    0.92
   4   4   2   11.00    0.67
  -4   4   2    4.51    1.16
  -4   4  -2    6.28    1.01
  -4   4  -2    9.34    0.98
   4  -4   2    8.42    1.13
   4  -4  -2    5.86    1.02
   4   4  -2   10.59    0.83
   4  -4  -2    7.72    0.97
   4   4   2   10.59    0.62
  -4  -4   2   11.92    0.84
  -4   4   2    7.06    1.16
  -4   4   2    7.46    1.10
  -4   4   2    7.67    1.04
   4   4  -2   10.97    0.87
   4   4   2   13.27    0.70
   4  -4   2    6.09    0.97
   4  -4   2    6.73    0.93
   5   4  -2   78.65    2.90
   5  -4   2   83.37    3.43
   5  -4  -2   78.50    3.44
   5   4  -2   81.39    3.18
   5  -4   2   82.12    3.17
  -5   4  -2   81.62    3.13
  -5   4   2   76.45    3.32
  -5  -4   2   74.86    3.23
   5  -4   2   86.65    3.43
   5   4  -2   74.09    3.11
   5  -4  -2   73.31    3.41
  -5   4   2   82.76    3.38
  -5  -4   2   75.95    2.87
  -5   4   2   76.52    3.46
   5  -4   2   83.65    3.28
   5   4  -2   80.28    3.15
  -5   4  -2   83.40    3.23
  -5   4  -2   80.29    3.19
  -5   4   2   74.41    3.48
   5   4   2   75.94    2.85
  -5  -4   2   83.00    3.14
   5  -4  -2   80.75    3.51
   5   4   2   73.75    2.84
   5  -4  -2   80.50    3.68
  -5   4   2   77.36    3.28
   5  -4  -2   77.69    3.25
  -5   4  -2   80.57    3.41
   5   4  -2   72.48    3.05
  -6   4   2   -0.86    0.89
  -6   4  -2    0.11    0.92
  -6   4  -2   -0.07    0.87
  -6  -4   2   -0.47    0.62
  -6   4   2   -1.13    1.10
  -6  -4   2   -0.36    0.62
   6  -4  -2   -2.81    0.93
  -6   4   2   -1.80    0.92
   6  -4  -2    0.46    1.06
   6   4   2   -0.10    0.53
  -6   4  -2   -0.07    0.72
   6   4   2   -0.12    0.50
   6   4  -2    0.31    0.78
  -6   4  -2    0.42    1.02
  -6   4   2   -2.04    1.03
   6  -4   2    0.32    0.96
  -6   4  -2   -1.01    0.95
   6  -4  -2   -1.50    0.92
   6  -4   2   -1.57    0.83
   6   4  -2    0.41    0.71
  -6   4   2   -0.49    0.88
   6   4  -2   -0.17    0.66
  -6  -4   2   -0.86    0.78
   6   4  -2    0.09    0.74
   6  -4   2   -1.02    0.92
   6  -4   2   -0.80    0.86
  -6  -4   2    0.60    0.73
   7  -4   2   92.32    3.81
  -7   4   2   89.68    4.22
   7  -4  -2   95.65    4.18
   7   4  -2   90.03    3.73
   7   4  -2   96.03    3.85
  -7   4  -2   91.21    3.85
  -7   4   2   93.46    4.08
  -7  -4   2   95.38    3.35
   7   4   2   91.38    3.50
   7  -4   2   98.24    4.06
  -7  -4   2   95.04    3.40
  -7  -4   2   93.01    3.72
   7  -4   2   92.29    4.18
   7  -4   2   93.85    4.03
  -7   4  -2   91.01    3.77
  -7   4   2   93.61    3.87
  -7   4  -2   90.27    4.03
   7  -4  -2  102.93    4.30
  -7  -4   2   93.08    3.85
   7   4  -2   89.82    3.71
   7   4  -2   87.28    3.45
  -7   4   2   94.87    4.05
   7   4   2   93.18    3.51
  -7   4  -2   90.93    4.07
   7  -4  -2   92.57    4.20
  -7   4  -2   92.64    3.63
  -8  -4   2   12.90    1.22
   8  -4   2   15.00    1.53
   8  -4  -2   11.21    1.66
  -8   4  -2   11.37    1.59
   8  -4  -2   12.26    1.59
   8   4  -2   11.71    1.12
   8   4   2   11.62    1.07
   8  -4   2   11.81    1.61
  -8   4   2   13.98    1.69
   8  -4  -2   11.94    1.71
  -8   4   2   13.42    1.76
  -8   4   2   12.98    1.67
   8  -4   2   12.91    1.48
  -8   4  -2    9.89    1.52
   8  -4   2   11.88    1.48
  -8  -4   2   13.28    1.07
  -8  -4   2   11.25    1.30
  -8  -4   2   13.52    1.13
  -8   4  -2   14.33    1.55
  -8   4  -2   12.21    1.44
   8   4  -2   13.38    1.35
   8   4   2   12.53    1.05
   8   4  -2   12.18    1.33
   8   4  -2   13.25    1.15
  -9  -4   2   27.04    1.82
  -9   4   2   27.53    2.33
   9  -4   2   28.58    2.65
   9   4   2   29.29    1.79
   9  -4  -2   25.14    2.29
  -9   4  -2   26.03    2.21
   9   4  -2   28.83    2.12
  -9   4  -2   26.73    2.19
   9  -4  -2   26.07    2.11
  -9   4   2   24.33    2.07
  -9  -4   2   27.54    1.86
  -9   4   2   23.92    2.23
  -9   4  -2   25.21    2.30
  10  -4  -2   -2.20    1.58
 -10   4  -2   -0.91    1.33
 -10   4  -2   -0.04    1.25
 -10   4   2    0.53    1.43
 -10  -4   2    1.39    0.96
 -10   4   2    0.31    1.54
  10   4  -2    0.38    1.22
  10  -4   2   -0.80    1.55
 -10  -4   2   -0.38    0.90
  10   4   2   -0.13    1.01
 -11   4  -2   -1.04    1.38
  11  -4  -2   -2.49    1.73
 -11   4  -2    0.06    1.10
  11   4   2    0.77    1.04
  11  -4   2   -0.94    1.64
 -11   4   2    3.14    1.55
  11   4  -2    0.66    1.33
 -11   4   2   -0.25    1.56
   0  -5  -2   -0.21    0.53
   0   5   2   -0.87    0.50
   0   5   2   -0.06    0.51
   0  -5   2   -0.60    0.44
   0  -5  -2   -0.53    0.58
   0  -5   2   -0.61    0.56
   0  -5   2    0.16    0.59
   0  -5  -2   -0.40    0.55
   0   5  -2    0.01    0.52
   0  -5   2   -0.45    0.40
   0  -5  -2   -0.42    0.46
   0   5   2   -0.68    0.57
   0   5  -2   -0.21    0.52
   0   5  -2   -0.48    0.44
   0   5  -2    0.07    0.45
   0   5   2   -0.70    0.41
   0   5   2   -0.14    0.50
   0   5  -2   -0.45    0.48
   0  -5  -2   -0.84    0.42
   0  -5   2    0.24    0.47
   0   5   2   -0.61    0.49
   0  -5   2   -1.04    0.58
   0   5  -2   -0.33    0.52
   0  -5  -2   -1.50    0.57
   1   5   2   43.31    1.79
  -1   5   2   40.95    2.00
  -1  -5   2   45.70    1.80
   1  -5   2   43.23    2.00
   1   5   2   43.51    1.88
   1   5   2   44.91    1.90
  -1   5  -2   43.79    2.03
   1   5   2   43.53    1.90
   1   5  -2   43.81    1.92
   1   5  -2   49.12    1.99
  -1   5   2   42.33    2.13
   1   5  -2   43.40    1.78
  -1  -5   2   43.48    1.95
  -1  -5  -2   46.62    1.90
   1   5  -2   43.46    1.80
  -1   5  -2   43.16    1.87
   1  -5   2   42.17    2.08
   1  -5  -2   43.06    2.11
   1  -5   2   42.11    1.86
  -1   5   2   41.27    2.04
   1  -5   2   42.64    1.84
  -1   5   2   41.98    1.92
  -1   5   2   44.22    2.07
   1  -5   2   41.40    1.85
   1   5  -2   42.80    1.74
  -1  -5  -2   42.41    1.77
   1  -5  -2   40.90    2.09
   1  -5  -2   44.14    2.06
  -1   5  -2   44.59    2.02
   1   5   2   42.39    1.76
   1  -5  -2   40.29    1.92
  -1  -5  -2   43.49    1.74
  -1  -5  -2   41.31    1.85
   1   5   2   43.85    1.77
   1  -5   2   44.71    2.14
  -1  -5   2   44.57    1.91
  -1   5  -2   47.05    2.06
  -1   5  -2   42.13    1.86
  -1  -5   2   42.99    1.98
  -1   5   2   41.10    1.97
  -1  -5   2   41.53    1.80
   1  -5  -2   41.97    1.90
   1   5  -2   43.58    1.95
  -1   5  -2   41.36    1.90
   1  -5  -2   44.82    1.93
  -1  -5  -2   42.15    1.71
   2  -5   2  550.71   17.46
   2   5   2  549.60   17.34
  -2  -5   2  527.20   17.36
  -2  -5  -2  538.06   18.55
  -2   5   2  548.06   18.38
   2   5  -2  530.88   18.53
   2  -5   2  540.94   18.27
   2   5  -2  555.70   18.30
   2  -5  -2  543.56   18.34
   2  -5  -2  535.32   18.45
  -2   5  -2  550.49   18.67
   2   5   2  550.25   18.51
   2  -5  -2  537.63   18.70
  -2   5   2  566.86   17.50
   2   5   2  555.13   18.51
  -2   5  -2  540.10   18.69
  -2  -5  -2  540.62   18.38
  -2   5  -2  542.50   18.38
  -2  -5   2  534.21   18.58
  -2   5  -2  507.51   18.29
   2  -5   2  548.53   18.67
  -2   5  -2  550.38   17.50
   2  -5  -2  532.22   17.51
   2   5   2  515.77   18.24
  -2   5   2  553.82   18.72
   2  -5   2  543.34   17.46
  -2  -5   2  549.01   18.30
   2  -5   2  557.79   18.70
  -2   5   2  509.60   17.51
   2  -5  -2  566.23   18.78
   2   5   2  517.07   18.20
   2   5   2  550.54   17.27
  -2  -5  -2  562.57   18.57
  -2  -5  -2  558.64   17.37
  -2   5  -2  548.18   17.44
   2  -5   2  549.40   18.45
   2   5  -2  547.97   17.33
  -2  -5   2  567.59   17.32
   2  -5  -2  541.20   17.49
   2   5  -2  521.89   17.33
  -2  -5   2  512.71   18.17
   2   5  -2  553.23   18.55
  -2   5   2  526.45   18.42
  -2   5   2  548.74   18.77
   3   5  -2   64.42    2.46
   3   5   2   62.29    2.18
  -3   5  -2   62.00    2.58
  -3  -5   2   59.68    2.26
   3   5   2   61.90    2.28
   3  -5   2   57.52    2.63
   3   5   2   58.11    2.15
   3  -5  -2   56.01    2.78
   3   5  -2   60.48    2.28
  -3   5   2   60.68    2.56
  -3   5  -2   57.98    2.71
  -3  -5   2   55.27    2.42
  -3   5  -2   61.57    2.59
  -3  -5  -2   59.88    2.11
  -3  -5   2   67.26    2.36
   3  -5  -2   54.73    2.92
   3  -5  -2   59.89    2.73
   3  -5  -2   59.49    2.82
  -3   5   2   57.60    2.76
   3   5   2   58.73    2.13
   3  -5  -2   57.57    2.53
  -3  -5  -2   56.54    2.31
  -3   5   2   57.59    2.67
   3  -5   2   64.29    2.60
   3   5   2   59.96    2.24
  -3  -5  -2   58.83    2.06
  -3   5   2   59.08    2.87
  -3  -5   2   55.62    2.50
   3   5  -2   58.33    2.47
   3  -5   2   60.53    2.73
  -3   5  -2   56.07    2.66
  -3  -5   2   58.82    2.28
  -3   5  -2   58.65    2.54
   3  -5   2   55.26    2.61
   3  -5   2   56.27    2.52
   3   5   2   56.15    2.27
   3   5  -2   58.82    2.44
  -3   5   2   58.65    2.85
   3   5  -2   59.94    2.34
  -3   5  -2   65.13    2.74
  -3   5   2   61.53    2.69
  -3  -5  -2   58.04    2.27
  -4   5   2  107.31    4.14
   4  -5  -2  110.05    4.23
   4   5  -2  107.19    4.04
  -4   5   2  110.76    4.40
  -4   5  -2  105.02    4.13
   4  -5   2  104.06    4.41
  -4   5  -2  111.01    4.38
  -4  -5   2  110.88    3.82
  -4   5   2   99.87    4.15
  -4   5  -2  109.95    4.09
   4  -5  -2  103.97    4.33
  -4  -5  -2  107.43    3.86
   4   5   2  106.46    3.79
   4  -5   2  100.63    4.28
  -4  -5   2  113.92    4.04
   4  -5  -2  111.44    4.40
  -4   5   2  113.76    4.26
  -4  -5   2  103.76    3.73
  -4   5  -2  108.73    4.03
  -4  -5   2  105.56    3.81
   4  -5  -2  106.04    4.45
   4   5   2  104.34    3.57
   4  -5   2  108.28    4.30
   4  -5  -2  107.59    4.09
   4   5  -2  111.82    4.02
  -4   5  -2   99.83    4.26
   4   5  -2  102.45    3.99
   4   5  -2  104.20    3.90
  -4   5  -2  102.46    4.32
   4   5   2  106.27    3.58
  -4   5   2  103.64    4.39
   4  -5   2  109.80    4.17
   4   5  -2  107.79    3.73
   4  -5   2  107.43    4.03
  -5   5  -2  460.52   18.51
   5   5   2  557.96   18.01
   5   5  -2  524.21   18.08
   5   5   2  527.40   17.07
  -5  -5   2  516.11   18.42
  -5  -5   2  522.44   18.30
  -5   5  -2  545.28   18.21
  -5   5  -2  521.00   18.60
  -5   5   2  516.77   17.53
   5  -5  -2  554.46   18.36
   5  -5  -2  521.05   17.46
   5  -5  -2  535.83   18.68
   5   5   2  534.56   17.96
   5  -5   2  530.50   17.41
  -5   5   2  503.81   18.71
  -5   5   2  565.42   18.33
  -5   5  -2  564.77   17.51
   5   5  -2  526.40   17.12
  -5   5  -2  547.56   17.36
   5   5   2  533.22   17.04
   5  -5   2  547.58   18.39
   5  -5   2  541.62   18.58
  -5   5   2  549.79   17.48
   5   5  -2  552.13   18.05
   5  -5   2  550.03   18.24
  -5   5   2  509.48   18.65
  -5  -5   2  555.04   17.13
  -5  -5   2  527.64   17.12
   5  -5  -2  573.03   18.50
   5   5  -2  519.59   18.31
   6   5   2    0.03    0.51
  -6   5   2    0.08    1.13
   6  -5  -2   -0.02    1.12
  -6   5   2    0.11    1.11
   6  -5   2   -0.86    1.08
   6  -5   2   -1.47    0.89
  -6  -5   2    0.61    0.65
   6   5  -2    0.32    0.75
  -6   5  -2   -0.53    1.01
   6  -5   2    0.24    0.94
  -6   5  -2   -2.43    0.86
  -6   5  -2    0.42    0.68
  -6   5  -2   -1.02    1.10
  -6   5   2   -0.48    1.11
  -6   5  -2   -2.00    1.01
   6  -5  -2   -0.75    1.01
   6  -5  -2   -1.57    1.02
  -6   5   2    0.80    1.01
  -6  -5   2    0.56    0.78
   6   5  -2    0.05    0.69
   6   5   2    0.78    0.53
  -6  -5   2   -0.04    0.66
  -6   5   2   -0.78    1.13
   6   5  -2    0.32    0.65
   6  -5  -2    0.53    1.06
   6   5  -2    1.00    0.78
  -6  -5   2    0.87    0.88
   6  -5   2   -0.73    0.99
   7  -5   2  127.50    5.30
  -7   5   2  126.50    5.05
   7   5   2  121.19    4.50
  -7   5   2  110.37    5.20
  -7  -5   2  126.97    4.78
   7   5  -2  123.17    4.76
   7   5  -2  123.46    4.86
  -7  -5   2  127.45    4.31
   7  -5   2  128.46    4.91
  -7  -5   2  128.50    4.35
   7  -5  -2  122.95    5.34
   7  -5  -2  126.09    5.27
  -7   5   2  126.08    5.07
   7   5  -2  119.64    4.72
   7  -5   2  126.35    5.12
  -7   5  -2  125.95    4.95
  -7   5  -2  122.46    4.88
   7   5  -2  126.63    4.44
  -7   5  -2  126.24    5.18
   7  -5  -2  127.03    5.29
  -7   5   2  126.62    5.38
  -7   5  -2  126.37    4.78
  -7   5   2  128.27    5.01
  -7  -5   2  127.15    4.91
  -7   5  -2  131.86    5.36
   7   5   2  119.99    4.53
   7  -5   2  127.83    5.07
   8   5   2   19.31    1.47
  -8   5   2   18.66    1.95
  -8   5  -2   18.29    1.77
  -8   5  -2   22.93    1.93
  -8  -5   2   18.38    1.65
  -8   5   2   16.66    1.85
   8   5   2   19.93    1.43
   8  -5   2   20.04    1.73
  -8  -5   2   21.45    1.64
  -8   5   2   18.64    1.64
  -8   5  -2   19.35    1.87
   8   5  -2   22.26    1.91
  -8   5   2   19.33    1.97
   8  -5   2   16.74    1.89
  -8   5  -2   18.46    1.38
   8   5  -2   21.42    1.78
   8  -5  -2   18.68    1.99
   8  -5   2   18.93    1.80
   8  -5  -2   18.74    2.04
  -9  -5   2    1.20    0.96
  -9   5  -2   -0.43    1.46
   9   5   2    1.09    0.82
  -9   5   2   -1.45    1.40
   9  -5   2   -1.63    1.36
  -9  -5   2    2.16    0.90
   9  -5  -2    0.67    1.42
   9  -5  -2   -2.33    1.57
  -9   5  -2    0.71    1.33
  -9   5   2   -0.13    1.39
   9   5  -2    1.50    1.08
  -9   5  -2    1.67    1.35
  10   5   2   10.05    1.13
 -10   5   2    9.17    1.91
  10  -5   2    7.84    1.82
  10   5  -2   11.48    1.50
 -10   5   2    9.17    1.85
 -10  -5   2    9.39    1.01
 -10   5  -2    9.89    1.77
 -10   5  -2   11.05    1.65
  10  -5  -2   11.73    2.15
   0   6   2 2167.67   68.22
   0  -6  -2 2160.37   68.61
   0   6   2 2257.80   72.75
   0   6  -2 2054.68   72.28
   0   6   2 2186.57   68.35
   0  -6  -2 2144.24   72.14
   0   6   2 2328.72   73.80
   0  -6  -2 2195.85   71.92
   0   6  -2 1967.19   68.68
   0   6  -2 2246.21   68.37
   0   6   2 2098.37   73.01
   0  -6   2 2151.65   68.20
   0  -6  -2 2098.89   74.25
   0  -6   2 2118.71   68.56
   0  -6  -2 2182.98   73.68
   0   6   2 2284.92   74.74
   0  -6   2 2178.76   73.98
   0  -6   2 2101.13   73.52
   0  -6   2 2118.70   73.23
   0   6  -2 2130.27   73.14
   0  -6  -2 2027.10   68.17
   0   6  -2 2251.99   72.79
   0   6  -2 2158.37   72.08
   0  -6   2 2228.56   72.63
  -1   6   2   -0.32    0.54
   1  -6   2    1.18    0.71
  -1  -6  -2    0.39    0.52
   1   6   2   -0.15    0.54
  -1   6  -2   -0.02    0.63
  -1  -6   2    0.78    0.57
   1  -6  -2    0.14    0.59
  -1  -6  -2    0.41    0.41
   1   6   2   -0.22    0.46
   1  -6   2   -0.03    0.54
  -1  -6  -2    0.77    0.59
  -1   6   2   -0.33    0.63
   1   6  -2    0.67    0.53
  -1  -6  -2    0.16    0.57
   1  -6   2    1.93    0.70
  -1   6  -2   -0.06    0.51
  -1   6   2   -0.40    0.63
   1   6   2    0.10    0.56
  -1   6  -2    0.84    0.57
  -1   6  -2    0.66    0.67
   1  -6   2    0.99    0.48
  -1  -6   2    1.20    0.63
   1  -6  -2   -0.41    0.68
   1  -6   2    1.06    0.64
  -1   6  -2    0.52    0.69
  -1   6   2   -0.62    0.65
   1   6   2    0.47    0.56
   1   6   2   -0.39    0.51
  -1   6  -2   -0.39    0.66
  -1  -6   2    0.96    0.62
  -1  -6  -2    0.29    0.50
   1  -6  -2   -0.45    0.63
  -1  -6  -2    0.00    0.18
   1   6  -2    0.90    0.43
   1   6  -2   -0.50    0.53
   1  -6  -2    0.19    0.52
   1   6  -2    1.07    0.53
   1   6   2    1.09    0.55
   1   6  -2    1.27    0.61
   1  -6  -2   -1.03    0.65
   1  -6   2    0.28    0.63
   1  -6  -2    0.66    0.63
   1   6  -2    1.86    0.64
  -1   6   2    0.05    0.69
  -1  -6   2    0.69    0.51
  -1  -6   2    0.82    0.58
  -1   6   2   -0.13    0.64
   2  -6  -2  171.59    6.85
  -2   6   2  206.27    7.07
   2  -6  -2  206.47    7.00
  -2   6  -2  175.51    6.83
  -2  -6   2  182.80    6.66
   2  -6  -2  174.85    6.45
   2  -6  -2  199.07    6.54
   2  -6   2  190.60    6.45
  -2  -6   2  176.99    6.52
   2  -6   2  197.78    6.93
   2   6  -2  206.61    6.80
  -2  -6  -2  188.81    6.69
  -2   6  -2  181.32    6.44
   2   6   2  196.49    6.72
  -2   6   2  188.00    6.49
   2   6   2  181.44    6.51
   2  -6   2  175.74    6.45
   2   6   2  188.67    6.28
   2  -6   2  202.02    7.00
  -2   6  -2  181.43    6.71
  -2   6  -2  207.46    7.01
   2   6  -2  178.28    6.54
  -2  -6   2  202.53    6.81
  -2   6   2  209.66    7.03
   2   6   2  182.31    6.61
  -2   6   2  172.56    6.83
  -2  -6   2  179.80    6.31
   2  -6   2  193.57    6.68
  -2  -6   2  195.23    6.29
  -2  -6  -2  180.83    6.25
   2  -6  -2  201.14    7.07
   2   6  -2  196.47    6.33
  -2   6   2  180.53    6.51
  -2  -6  -2  188.58    6.21
  -2   6   2  187.75    6.77
   2   6  -2  177.08    6.68
  -2  -6  -2  195.91    6.75
   2  -6  -2  185.22    6.75
   2  -6   2  172.09    6.80
  -2   6  -2  195.42    6.97
   2   6  -2  179.29    6.31
   2   6   2  203.25    6.70
  -2   6  -2  188.09    6.50
   2   6   2  184.60    6.24
   2   6  -2  200.32    6.76
  -3  -6   2   85.90    3.23
   3   6   2   86.00    3.02
  -3   6  -2   83.75    3.41
   3   6   2   88.38    3.20
   3  -6   2   79.34    3.30
  -3  -6  -2   89.50    3.26
  -3   6   2   82.23    3.43
  -3   6   2   89.12    3.78
  -3   6  -2   77.60    3.40
   3   6   2   86.61    3.16
  -3   6   2   85.30    3.67
  -3   6   2   85.83    3.50
   3  -6   2   84.28    3.46
   3  -6  -2   83.50    3.67
   3  -6  -2   84.84    3.62
  -3   6  -2   80.20    3.63
   3   6   2   87.36    3.00
   3   6  -2   83.42    3.36
  -3  -6   2   90.68    3.20
  -3  -6   2   90.18    3.36
  -3  -6  -2   87.93    3.21
   3   6  -2   81.69    3.31
   3   6   2   89.40    3.22
  -3   6   2   81.73    3.61
  -3   6  -2   77.69    3.39
   3   6   2   87.57    3.08
  -3  -6   2   84.03    3.08
  -3  -6  -2   83.66    2.97
  -3  -6  -2   90.28    2.92
   3  -6   2   81.87    3.61
  -3   6  -2   80.37    3.59
   3  -6  -2   81.48    3.55
  -3  -6   2   82.52    3.12
  -3  -6   2   79.13    3.37
   3  -6  -2   86.51    3.76
   3  -6   2   82.57    3.64
  -3   6   2   82.55    3.48
  -3   6  -2   75.82    3.54
   3   6  -2   89.51    3.31
   3   6  -2   87.59    3.11
   3  -6  -2   85.45    3.46
   3  -6   2   84.00    3.75
   4  -6   2   23.97    1.93
   4  -6   2   29.87    1.93
   4  -6   2   25.77    1.91
   4   6  -2   28.72    1.66
   4   6  -2   28.78    1.46
  -4   6   2   26.00    1.97
   4   6  -2   25.71    1.60
  -4   6   2   29.77    1.85
  -4  -6   2   26.92    1.71
   4  -6  -2   28.53    2.01
  -4   6  -2   25.28    1.85
  -4  -6  -2   29.23    1.41
   4   6   2   27.34    1.30
  -4  -6   2   27.83    1.62
  -4   6  -2   24.89    2.07
   4   6   2   28.05    1.31
  -4   6   2   27.47    1.89
  -4  -6  -2   26.82    1.38
   4  -6   2   27.15    2.15
   4   6   2   29.59    1.42
  -4   6  -2   27.61    1.87
   4  -6  -2   30.01    2.08
  -4  -6   2   28.33    1.39
   4   6   2   30.81    1.29
  -4  -6   2   31.43    1.43
  -4  -6   2   29.85    1.50
   4   6  -2   27.74    1.56
   4  -6  -2   27.38    2.28
  -4  -6   2   28.10    1.43
   4  -6   2   24.84    1.84
   4   6   2   28.02    1.27
   4  -6  -2   31.11    1.88
  -4   6   2   29.02    2.14
  -4   6  -2   28.62    1.93
   4  -6  -2   25.62    1.89
  -4   6  -2   28.25    1.94
  -4  -6  -2   29.30    1.12
  -4   6   2   26.80    2.01
   4   6   2   27.61    1.29
   5  -6  -2    2.09    1.13
   5   6   2    2.04    0.50
   5  -6   2    2.33    1.08
   5   6  -2    0.91    0.69
  -5   6   2    1.26    1.18
   5  -6   2    1.14    1.04
  -5   6  -2    0.91    0.97
   5  -6  -2    1.20    0.94
   5   6   2    0.68    0.53
  -5   6  -2    0.16    1.06
  -5   6   2    2.04    1.15
  -5  -6  -2    1.24    0.48
  -5   6   2    0.34    1.08
  -5   6   2    0.66    0.98
   5  -6  -2   -0.43    1.07
   5  -6   2    0.53    0.92
  -5  -6  -2    1.00    0.49
   5  -6   2   -0.18    0.87
  -5  -6   2    1.08    0.85
  -5  -6   2    0.82    0.78
  -5   6  -2    1.04    1.05
  -5  -6   2    2.09    0.61
  -5   6   2    1.27    1.17
   5   6  -2   -0.13    0.68
   5   6  -2    0.30    0.70
  -5   6  -2    1.16    0.97
  -5   6  -2    1.01    0.85
   5  -6  -2   -0.77    0.95
  -5  -6   2    0.39    0.68
   5   6  -2    1.24    0.67
   6   6  -2    9.00    1.02
   6  -6   2    3.55    1.27
   6  -6  -2    7.06    1.42
  -6  -6   2    5.24    0.94
   6   6   2    7.25    0.74
  -6   6   2    7.09    1.44
  -6  -6   2    7.48    0.82
  -6  -6   2    7.16    1.04
  -6   6  -2    8.15    1.36
   6  -6   2    5.18    1.17
   6   6  -2    7.51    0.93
  -6   6  -2    5.13    1.16
   6  -6  -2    6.34    1.29
   6  -6   2    6.79    1.31
   6  -6   2    4.37    1.35
   6  -6  -2    7.66    1.34
   6   6  -2    6.58    0.87
  -6   6  -2    6.56    1.32
  -6   6  -2    5.03    1.29
   6   6  -2    7.47    0.96
  -6   6   2    9.37    1.43
  -6   6   2    7.72    1.24
  -6   6   2    6.40    1.45
   6  -6  -2    6.98    1.34
  -6   6   2    7.65    1.50
  -6   6  -2    5.06    1.39
  -7   6  -2   89.59    4.03
   7   6   2   93.97    3.54
  -7   6   2   86.80    4.39
   7   6  -2   94.39    3.90
  -7   6  -2   97.55    3.99
   7  -6   2   89.80    4.27
   7   6  -2   93.20    3.74
   7  -6  -2   93.75    4.37
  -7   6   2   92.45    4.17
  -7   6  -2   88.18    4.30
   7  -6   2   93.41    4.08
   7  -6  -2   93.16    4.06
  -7  -6   2   91.43    3.75
   7  -6   2   94.21    4.19
  -7   6   2   99.31    4.25
   7  -6   2   99.24    4.47
  -7  -6   2   94.63    3.89
  -7   6  -2   89.68    4.04
  -7  -6   2   93.88    3.35
  -7   6   2   95.80    4.35
  -7   6   2   89.33    4.50
   7   6  -2   91.72    3.69
   7  -6  -2   94.75    4.47
   7   6  -2   91.57    3.47
  -7  -6   2   93.44    3.31
   8  -6   2    0.49    1.22
  -8   6   2    0.01    1.35
   8  -6  -2    1.06    1.52
  -8   6  -2    0.29    1.35
  -8   6   2    0.63    1.20
   8  -6  -2   -0.28    1.33
   8   6   2    0.58    0.73
   8  -6   2   -0.63    1.45
  -8   6  -2    0.06    0.61
  -8   6   2   -0.98    1.35
  -8   6   2   -0.04    1.11
   8  -6   2    0.54    1.27
   8   6  -2    0.91    0.99
   8   6  -2    0.88    0.97
  -8   6  -2   -0.15    1.44
  -8  -6   2    2.48    1.00
   8   6   2    1.13    0.73
  -8  -6   2    0.77    0.89
  -8   6  -2   -0.36    1.23
  -9   6  -2   13.12    1.81
  -9   6   2   13.37    1.95
  -9   6   2    9.23    1.90
  -9   6  -2    9.06    1.68
  -9  -6   2   12.43    1.19
   9   6  -2   12.62    1.35
   9  -6  -2   10.57    1.86
   9  -6  -2    9.97    1.97
  -9  -6   2   12.63    1.12
   9  -6   2   12.79    2.00
 -10   6  -2    8.89    1.71
 -10   6   2    6.94    1.89
 -10   6   2    9.07    1.92
 -10   6  -2    5.90    1.67
  10  -6   2    8.15    1.91
  10  -6  -2    9.11    2.04
  10   6  -2    6.16    1.35
   0   7  -2    0.05    0.69
   0  -7  -2   -0.07    0.46
   0   7   2   -0.82    0.69
   0   7  -2    0.55    0.66
   0   7   2   -0.67    0.67
   0   7  -2    0.43    0.68
   0  -7  -2   -1.24    0.70
   0  -7  -2   -0.23    0.65
   0   7   2   -0.80    0.61
   0   7  -2    0.15    0.63
   0  -7   2   -0.18    0.56
   0   7  -2    0.76    0.55
   0   7   2    0.29    0.63
   0   7   2   -0.91    0.58
   0  -7  -2   -0.18    0.68
   0  -7   2    0.04    0.49
   0   7   2    0.01    0.53
   0  -7  -2   -0.62    0.61
   0  -7   2    0.12    0.68
   0   7  -2   -0.34    0.70
   0  -7   2    1.13    0.68
   0  -7  -2   -0.43    0.64
   0  -7   2    0.91    0.63
   0  -7   2    0.94    0.66
   1   7   2  284.75    9.61
   1   7   2  287.37    9.72
  -1  -7  -2  273.80    9.54
  -1   7  -2  276.92    9.71
   1   7  -2  260.16    9.44
   1  -7  -2  285.78    9.56
  -1  -7   2  288.67    9.08
  -1   7   2  262.11    9.59
  -1   7   2  271.77    9.18
   1   7   2  260.82    9.06
   1  -7  -2  280.11    9.20
  -1  -7   2  271.50    9.12
  -1  -7   2  267.57    9.61
   1  -7  -2  283.29    9.92
   1   7   2  291.00    9.75
  -1   7   2  274.28    9.71
   1   7   2  260.55    9.47
  -1   7  -2  274.92    9.22
   1   7   2  279.97    9.11
  -1   7  -2  279.53    9.88
   1   7  -2  275.60    9.73
  -1   7  -2  275.30    9.82
   1   7  -2  270.12    9.76
   1  -7  -2  274.70    9.85
   1  -7   2  275.71    9.20
   1  -7   2  260.42    9.68
  -1  -7   2  261.48    9.72
   1   7  -2  286.00    9.65
  -1   7   2  272.57    9.86
  -1  -7   2  290.27    9.81
   1  -7   2  276.35    9.84
  -1   7  -2  277.57    9.17
  -1  -7  -2  267.57    9.09
   1  -7  -2  278.91    9.21
   1  -7  -2  269.32    9.68
   1  -7   2  278.88    9.16
   1  -7   2  274.10    9.88
   1   7  -2  274.49    9.11
  -1  -7  -2  287.75    9.06
  -1   7  -2  270.00    9.55
  -1  -7  -2  278.52    9.71
  -1   7   2  289.79    9.88
  -1   7   2  259.12    9.20
  -1  -7  -2  278.24    9.39
   1  -7   2  266.69    9.50
   2  -7  -2  350.55   11.69
  -2  -7   2  341.44   11.49
  -2  -7  -2  337.65   12.21
   2  -7   2  364.46   11.68
   2  -7  -2  352.60   12.57
  -2   7  -2  358.16   11.66
  -2  -7   2  376.38   11.46
  -2  -7   2  360.23   12.32
   2   7   2  342.67   12.08
  -2   7  -2  346.41   12.16
   2  -7  -2  364.04   11.70
   2   7  -2  362.98   12.31
  -2  -7  -2  343.80   11.44
   2   7  -2  349.90   12.26
  -2  -7  -2  373.58   12.31
   2  -7  -2  346.79   12.30
  -2  -7  -2  349.65   11.38
  -2   7   2  343.15   11.65
  -2  -7   2  357.81   12.12
  -2   7   2  340.29   12.30
  -2   7   2  353.79   12.51
   2  -7  -2  362.01   12.51
   2   7  -2  366.94   12.16
  -2   7  -2  326.93   11.63
   2   7   2  338.89   11.97
   2   7  -2  367.04   11.51
  -2   7  -2  355.18   12.47
   2  -7   2  334.73   12.28
  -2   7   2  362.21   11.75
   2  -7  -2  355.90   12.17
  -2   7   2  358.01   12.54
   2   7  -2  334.76   11.97
   2  -7   2  348.92   12.44
   2   7   2  341.69   11.46
   2   7   2  363.27   12.22
  -2  -7   2  355.89   11.96
  -2   7  -2  360.51   12.49
  -2   7   2  343.30   12.22
   2  -7   2  343.65   12.50
  -2   7  -2  351.37   12.31
   2  -7   2  361.63   12.12
   2   7   2  355.23   12.25
   3   7   2   40.48    1.94
  -3   7  -2   36.22    2.20
   3  -7  -2   37.68    2.11
  -3  -7  -2   43.23    1.76
  -3  -7  -2   41.61    1.95
  -3   7  -2   36.35    2.09
   3   7   2   44.31    1.93
  -3  -7   2   39.60    1.88
  -3  -7   2   40.97    1.86
   3   7   2   43.55    1.83
   3   7  -2   42.45    2.02
   3   7   2   39.56    1.78
  -3   7   2   40.50    2.51
   3  -7   2   41.75    2.26
  -3  -7   2   39.89    2.02
  -3   7   2   41.48    2.34
   3  -7  -2   36.21    2.40
   3  -7  -2   38.78    2.17
   3   7  -2   43.33    1.96
  -3  -7   2   41.28    1.95
   3  -7   2   36.13    2.27
   3  -7   2   39.23    2.19
  -3   7   2   38.28    2.17
   3  -7  -2   43.94    2.64
   3  -7  -2   42.43    2.39
   3  -7   2   41.52    2.38
   3   7  -2   36.47    2.01
  -3   7   2   38.89    2.18
  -3   7  -2   41.19    2.46
   3  -7   2   38.40    2.08
   3   7  -2   41.69    1.84
   3   7   2   38.69    1.75
  -3   7  -2   41.11    2.27
   3   7  -2   38.28    1.81
  -3  -7   2   39.31    1.88
  -3  -7  -2   46.09    1.89
  -3  -7   2   40.31    2.00
  -3   7  -2   41.42    2.28
   4  -7   2    2.25    1.07
  -4   7   2    1.94    1.12
   4  -7   2    1.93    1.04
   4  -7  -2    0.74    1.04
   4   7   2    2.84    0.62
  -4  -7  -2    4.07    0.68
  -4  -7  -2    3.24    0.46
   4   7  -2    1.43    0.68
  -4  -7   2    1.13    0.59
   4   7  -2    2.41    0.76
  -4   7  -2    1.27    0.97
  -4   7   2    1.34    1.09
  -4   7  -2    1.61    1.03
   4  -7   2    2.16    1.10
  -4   7   2    2.11    1.00
   4  -7  -2    2.85    1.19
  -4   7  -2    1.43    0.88
   4   7   2    2.66    0.59
  -4  -7  -2    2.99    0.65
   4  -7  -2    2.14    0.92
   4   7   2    2.41    0.62
  -4  -7   2    3.09    0.84
   4  -7  -2    1.42    0.86
   4  -7   2    1.00    0.94
  -4  -7   2    1.79    0.60
  -4  -7   2    2.78    0.59
   4   7  -2    0.79    0.73
   4   7   2    2.08    0.53
  -4   7  -2    1.46    1.06
   4   7   2    2.92    0.54
  -4  -7  -2    2.51    0.50
  -4  -7   2    1.93    0.78
  -4   7   2    2.03    1.12
   4  -7   2    1.32    0.80
  -4   7  -2    0.98    1.11
  -4  -7   2    2.11    0.69
   4  -7  -2    1.05    1.07
  -5   7   2  245.71    9.10
   5  -7   2  231.72    8.59
   5   7   2  231.44    8.24
   5   7   2  239.78    8.23
   5   7  -2  239.44    8.44
   5  -7  -2  237.20    8.96
  -5   7   2  234.80    9.04
  -5   7   2  250.37    8.75
   5   7  -2  236.95    7.93
   5   7  -2  229.96    8.47
   5   7   2  239.63    8.16
  -5   7  -2  244.89    9.00
   5  -7  -2  228.66    8.83
  -5   7  -2  235.74    8.39
  -5  -7   2  229.49    8.49
   5  -7   2  237.95    8.86
  -5  -7   2  246.87    7.92
   5  -7  -2  244.97    8.42
  -5  -7  -2  239.55    8.33
   5  -7   2  242.82    8.86
   5   7   2  235.16    7.78
  -5   7  -2  237.37    8.34
   5  -7   2  246.10    8.36
  -5   7  -2  243.61    8.63
  -5   7  -2  227.79    8.91
  -5   7   2  233.89    8.49
  -6   7   2   11.33    1.50
   6  -7   2   13.07    1.55
   6  -7  -2   15.40    1.66
  -6   7   2   15.20    1.75
   6   7  -2   14.47    1.16
   6   7  -2   14.94    1.11
  -6  -7   2   14.02    1.05
   6   7   2   16.50    1.22
  -6   7  -2   12.50    1.61
  -6   7  -2   10.45    1.59
  -6  -7   2   14.07    1.23
  -6  -7   2   15.50    1.33
  -6   7  -2   11.59    1.47
   6  -7   2   14.92    1.66
   6  -7  -2   15.23    1.65
   6  -7  -2   12.10    1.73
  -6   7  -2   12.82    1.61
   6  -7   2   13.34    1.51
  -6  -7   2   17.15    1.39
  -6   7  -2   13.78    1.71
   6   7   2   15.00    1.01
  -6   7   2   13.60    1.80
   6  -7   2   12.15    1.67
   6   7  -2   14.32    1.26
  -6   7   2   13.70    1.68
  -7   7  -2   54.64    3.06
   7   7  -2   52.41    2.46
  -7   7   2   48.43    3.25
  -7  -7   2   51.68    2.61
   7  -7   2   53.65    3.22
   7  -7  -2   51.05    3.24
   7  -7   2   50.56    3.25
   7   7   2   48.86    2.28
  -7   7  -2   51.74    3.20
  -7   7   2   51.48    3.12
  -7   7  -2   49.29    2.86
  -7   7   2   53.34    3.33
  -7   7   2   53.16    3.25
   7  -7  -2   53.08    3.01
   7   7  -2   52.13    2.36
  -7   7  -2   48.30    3.08
   7  -7   2   56.89    3.28
   7   7  -2   51.83    2.70
   7  -7  -2   44.46    3.28
  -7  -7   2   54.66    2.09
  -7  -7   2   51.84    2.47
  -7  -7   2   51.86    2.16
  -8   7  -2    0.48    1.17
  -8  -7   2   -0.37    0.91
  -8  -7   2    0.52    0.87
  -8   7   2   -1.61    1.45
   8  -7  -2   -0.33    1.54
   8   7   2    0.32    0.73
  -8   7   2    0.06    1.25
   8  -7   2   -1.21    1.42
  -8   7   2   -0.03    1.46
  -8   7  -2    0.50    1.49
  -8   7  -2    0.05    1.35
   8  -7  -2   -0.32    1.43
  -8   7  -2   -1.66    1.32
   8  -7   2   -2.21    1.20
  -9  -7   2    2.74    0.88
  -9   7  -2    1.19    1.65
  -9   7  -2    1.11    1.54
  -9  -7   2    1.19    0.89
   9  -7   2   -0.01    1.60
  -9   7   2    2.70    1.76
   9  -7  -2    3.07    1.74
   9  -7   2    5.11    1.58
  -9   7   2    1.02    1.55
 -10   7  -2    0.67    1.65
 -10   7  -2    1.07    1.56
 -10   7   2   -0.33    1.72
 -10   7   2    2.12    1.76
  10  -7   2    0.66    1.69
  10  -7  -2    0.35    1.86
   0   8   2   -0.77    0.78
   0  -8  -2   -0.73    0.76
   0   8  -2    2.20    0.84
   0  -8   2   -0.39    0.62
   0   8   2   -0.67    0.73
   0   8   2   -1.25    0.67
   0  -8  -2   -0.71    0.73
   0   8   2   -0.77    0.62
   0   8  -2    1.38    0.80
   0  -8  -2   -1.86    0.72
   0  -8   2    0.84    0.74
   0  -8   2    0.24    0.60
   0  -8  -2   -0.75    0.59
   0  -8  -2   -0.41    0.75
   0   8  -2    0.69    0.82
   0  -8   2   -0.52    0.78
   0   8  -2   -0.12    0.64
   0  -8   2    0.87    0.83
   0   8   2   -0.18    0.72
   0  -8  -2   -0.72    0.73
   0   8  -2   -0.18    0.76
   0  -8   2   -0.27    0.65
   1   8  -2  577.97   19.91
   1   8  -2  610.66   20.21
   1   8  -2  559.21   19.75
  -1   8   2  569.85   19.89
   1  -8  -2  607.86   18.96
   1  -8  -2  587.76   20.35
  -1   8  -2  553.82   18.95
  -1  -8  -2  591.03   18.81
   1   8   2  592.46   19.90
  -1  -8   2  595.71   20.21
  -1   8   2  577.20   19.00
   1   8  -2  558.10   18.87
  -1  -8  -2  573.83   19.64
  -1  -8  -2  585.62   20.20
  -1  -8   2  592.99   20.19
   1  -8  -2  567.01   19.96
   1  -8  -2  576.83   18.95
   1  -8  -2  610.13   20.31
   1  -8   2  583.92   18.95
  -1   8   2  580.02   19.98
  -1  -8   2  575.44   18.87
   1   8   2  570.81   20.13
   1  -8   2  609.00   20.33
   1   8  -2  583.94   20.16
  -1  -8   2  572.21   18.81
  -1   8  -2  609.80   20.29
  -1  -8   2  584.63   19.90
   1  -8   2  585.15   18.93
  -1  -8  -2  556.82   18.83
  -1   8   2  607.83   20.30
  -1  -8  -2  561.01   19.81
  -1   8   2  567.14   20.27
   1  -8  -2  584.51   19.79
  -1   8  -2  562.72   19.83
  -1   8  -2  594.02   19.99
   1  -8   2  609.40   19.80
   1  -8   2  601.38   20.26
   1   8   2  624.93   20.19
   1   8   2  597.21   19.78
   1   8   2  576.74   18.88
  -1   8  -2  617.96   20.30
   1  -8   2  565.37   19.99
  -1  -8  -2  597.82   20.16
  -2   8   2  143.77    5.31
   2   8   2  136.35    5.34
   2   8  -2  139.04    5.15
   2  -8  -2  148.11    5.35
  -2  -8   2  148.01    5.04
   2  -8  -2  142.68    5.20
  -2  -8   2  153.49    5.31
   2  -8   2  147.01    5.59
   2  -8  -2  151.48    5.60
   2   8   2  143.83    5.01
   2   8  -2  144.41    5.36
   2  -8   2  144.13    5.64
  -2   8   2  151.81    5.47
   2   8  -2  141.85    5.02
  -2  -8  -2  135.37    5.38
  -2   8  -2  133.03    5.17
  -2   8   2  151.99    5.73
   2   8   2  141.26    5.27
  -2  -8  -2  133.79    5.26
  -2   8  -2  148.50    5.67
   2  -8   2  134.46    5.50
  -2   8  -2  133.25    5.52
   2   8  -2  140.45    5.41
   2   8   2  138.44    5.27
  -2  -8  -2  136.45    4.94
   2  -8   2  144.75    5.35
  -2   8   2  142.51    5.66
   2  -8  -2  146.88    5.71
  -2  -8   2  139.73    5.37
  -2  -8  -2  147.26    5.15
   2   8   2  140.69    5.15
   2   8  -2  148.02    5.36
  -2   8  -2  141.91    5.33
   2  -8   2  141.60    5.23
  -2   8   2  148.28    5.64
  -2  -8  -2  138.71    4.91
  -2  -8   2  146.26    4.98
   2  -8  -2  135.64    5.54
  -2  -8   2  137.23    5.40
   3  -8   2  683.24   22.77
   3  -8  -2  651.62   22.48
   3   8  -2  662.21   22.46
  -3  -8  -2  681.29   21.95
   3   8   2  655.93   22.37
  -3  -8   2  650.66   20.99
   3  -8   2  651.86   21.28
  -3   8  -2  619.86   22.72
  -3  -8   2  670.12   22.02
  -3   8  -2  634.90   22.28
  -3   8   2  628.76   21.37
  -3   8   2  639.84   22.81
  -3   8   2  643.18   22.80
  -3  -8  -2  679.80   22.06
  -3   8   2  652.95   22.36
   3   8  -2  620.00   22.47
   3   8  -2  681.28   21.08
   3  -8   2  648.29   22.49
   3   8   2  649.27   22.41
  -3  -8  -2  665.22   20.99
   3  -8   2  673.08   22.27
   3   8   2  652.03   22.04
  -3  -8  -2  627.78   22.41
   3  -8   2  684.91   22.88
  -3  -8   2  658.16   22.53
   3   8   2  674.10   21.02
  -3  -8   2  645.49   22.52
  -3  -8   2  640.59   21.05
   3  -8  -2  639.72   22.88
  -3  -8  -2  662.01   22.47
   3   8   2  661.31   22.13
  -3   8  -2  655.95   21.34
   3  -8  -2  656.94   22.78
   3   8  -2  664.06   22.23
   3   8  -2  659.24   22.07
  -3   8  -2  672.05   22.80
  -3  -8   2  665.27   22.14
   3  -8  -2  660.19   21.31
   4  -8   2   86.31    3.90
   4   8  -2   87.68    3.36
  -4  -8  -2   89.65    3.48
  -4  -8   2   84.16    3.63
  -4  -8   2   85.89    3.36
   4   8   2   85.38    3.25
   4   8   2   86.97    3.35
   4  -8  -2   88.05    4.04
   4  -8   2   84.27    3.70
   4  -8  -2   88.76    4.31
   4   8  -2   83.83    3.55
   4  -8   2   84.82    3.93
   4   8   2   89.55    3.48
  -4  -8   2   92.91    3.38
  -4   8   2   88.66    3.90
  -4  -8   2   85.10    3.63
  -4   8  -2   86.03    4.13
  -4  -8  -2   90.00    3.16
   4  -8  -2   89.65    4.00
  -4   8  -2   88.12    3.81
   4  -8  -2   91.92    3.86
  -4   8   2   94.49    4.23
   4   8  -2   85.77    3.64
  -4   8   2   94.98    3.92
  -4  -8  -2   84.10    3.41
   4   8   2   89.75    3.28
  -4   8  -2   90.86    4.05
  -4   8   2   84.77    4.00
   4  -8   2   90.16    3.75
   4   8  -2   80.02    3.35
  -4  -8   2   88.10    3.36
  -4  -8   2   88.85    3.33
  -4  -8  -2   90.34    3.10
  -4   8  -2   86.35    3.79
  -5   8   2  399.73   14.22
   5  -8   2  397.91   14.05
   5   8   2  395.06   13.23
   5  -8  -2  383.39   14.06
  -5  -8   2  382.02   13.70
   5   8  -2  380.05   13.58
   5  -8  -2  393.56   13.22
  -5  -8  -2  388.06   13.50
   5  -8  -2  381.42   13.91
  -5   8   2  412.53   13.82
   5   8   2  395.68   13.37
  -5   8  -2  399.93   14.10
  -5   8   2  377.78   14.16
  -5   8  -2  370.53   13.18
  -5  -8   2  404.06   13.67
  -5  -8  -2  392.78   13.49
   5   8   2  374.18   13.32
   5   8  -2  386.70   12.73
   5   8   2  374.91   12.60
  -5  -8   2  397.29   12.72
  -5   8   2  394.17   13.31
  -5   8  -2  392.79   14.13
   5   8  -2  395.45   13.50
   5  -8   2  379.40   13.87
  -5   8  -2  401.78   13.72
   5  -8   2  397.39   13.16
  -6  -8   2   25.71    1.58
  -6  -8  -2   24.35    1.25
  -6  -8   2   24.80    1.74
   6  -8  -2   20.89    1.98
  -6   8  -2   25.02    2.17
   6  -8   2   24.24    2.11
   6  -8  -2   24.44    2.00
   6   8  -2   24.98    1.95
  -6   8  -2   23.88    2.13
   6   8   2   25.00    1.57
  -6   8   2   20.49    2.12
   6   8  -2   23.56    1.62
  -6   8   2   25.04    2.24
   6  -8   2   21.56    1.89
  -6   8   2   23.97    1.92
   6   8   2   22.78    1.36
   6   8   2   25.65    1.40
  -6   8  -2   20.84    2.01
  -6  -8   2   25.25    1.94
   6  -8  -2   23.37    2.05
   6   8  -2   23.85    1.71
  -6  -8   2   24.00    1.52
  -6   8  -2   22.24    2.00
   6  -8   2   25.37    1.96
  -6   8   2   23.25    2.11
  -7   8   2    3.43    1.35
   7  -8  -2    0.50    1.34
  -7  -8   2    4.00    1.03
   7  -8   2    3.17    1.51
   7   8   2    3.69    0.73
   7  -8   2    3.20    1.36
  -7   8   2    2.06    1.58
  -7   8   2    2.41    1.68
   7   8  -2    6.12    0.95
   7  -8  -2    3.47    1.50
  -7   8  -2    4.47    1.30
   7   8   2    3.86    0.79
  -7  -8   2    3.09    1.10
  -7   8  -2    3.43    1.48
  -7   8  -2    3.53    1.44
   7  -8   2    4.32    1.43
  -7  -8   2    2.56    0.77
  -7   8   2    3.32    1.62
  -7   8  -2    5.24    1.64
   7   8  -2    3.02    1.04
  -7  -8   2    4.36    0.73
   7  -8  -2    2.63    1.64
   7   8  -2    3.52    0.91
  -8  -8   2   17.06    1.62
  -8   8   2   17.06    2.17
  -8   8  -2   19.66    2.04
  -8   8  -2   18.60    1.81
  -8   8  -2   15.66    1.97
   8  -8   2   17.24    2.15
  -8   8   2   19.06    1.93
   8  -8  -2   16.00    2.10
  -8   8   2   15.50    2.09
   8  -8   2   20.50    1.96
  -8  -8   2   16.34    1.42
   8   8   2   17.01    1.53
   8   8   2   16.79    1.31
   8  -8  -2   15.75    2.06
  -9   8   2   -1.56    1.60
  -9   8   2   -0.43    1.67
   9  -8   2    0.44    1.67
  -9   8  -2    0.13    1.65
   9  -8  -2    0.73    1.75
   9  -8   2   -1.15    1.51
  -9  -8   2   -0.01    0.81
  -9   8  -2    1.50    1.52
   9   8   2   -0.78    0.76
 -10   8   2   -1.34    1.79
  10  -8  -2    0.39    1.89
 -10   8  -2   -1.36    1.57
  10  -8   2    2.78    1.87
 -10   8   2   -0.57    1.82
 -10   8  -2    1.73    1.79
  10   8   2   -1.60    0.76
   0  -9  -2   -0.34    0.76
   0  -9   2   -0.34    0.78
   0   9   2   -0.63    0.76
   0   9   2   -0.18    0.66
   0  -9  -2   -0.41    0.77
   0  -9   2   -0.19    0.83
   0   9   2   -0.12    0.84
   0  -9   2   -1.39    0.79
   0   9  -2    0.90    0.78
   0   9   2   -0.23    0.82
   0  -9  -2   -1.33    0.83
   0  -9  -2   -0.06    0.66
   0   9  -2    1.02    0.82
   0  -9   2   -0.28    0.75
   0  -9   2   -0.47    0.65
   0   9  -2   -0.89    0.77
   0   9  -2    0.10    0.69
   0   9  -2   -0.09    0.73
   0   9   2    0.32    0.77
   0  -9  -2   -1.10    0.79
  -1  -9   2  357.57   11.63
   1  -9   2  348.89   12.63
   1   9  -2  340.43   11.67
   1  -9   2  339.43   12.39
   1   9  -2  335.66   12.13
  -1   9   2  349.23   12.27
  -1  -9   2  358.54   12.49
   1   9  -2  361.31   12.51
  -1   9   2  335.11   12.57
   1   9   2  338.45   12.15
  -1   9  -2  360.41   12.63
   1   9   2  345.81   12.43
   1  -9  -2  354.11   11.75
  -1   9  -2  365.30   12.27
  -1   9  -2  364.74   11.82
  -1   9   2  369.64   12.63
  -1  -9   2  353.43   12.55
   1  -9   2  350.77   12.56
  -1   9   2  368.88   12.46
  -1   9   2  361.45   11.84
  -1   9  -2  368.52   12.44
  -1  -9  -2  361.76   11.61
  -1   9  -2  355.18   12.59
   1   9  -2  349.20   12.34
  -1  -9   2  356.03   11.68
  -1  -9  -2  339.10   12.21
   1   9   2  346.97   11.68
  -1  -9  -2  348.87   12.52
   1  -9  -2  374.27   11.81
   1   9   2  356.41   12.32
   1   9   2  352.93   12.48
  -1  -9   2  359.54   12.31
   1  -9  -2  341.25   12.36
   1  -9  -2  358.06   12.71
  -1  -9  -2  357.59   11.65
   1  -9  -2  362.61   12.62
   1  -9   2  334.49   11.72
   1   9  -2  344.76   12.45
  -1  -9  -2  328.31   12.41
   2   9  -2  544.59   18.28
   2  -9   2  564.24   19.01
  -2  -9   2  525.43   17.39
  -2  -9  -2  529.21   17.43
   2  -9  -2  535.33   18.87
   2   9   2  568.79   18.68
   2  -9   2  552.22   18.65
  -2   9   2  508.55   18.48
  -2  -9   2  536.36   18.68
  -2   9   2  521.99   18.89
  -2   9   2  535.22   17.73
  -2   9  -2  565.21   18.91
   2  -9  -2  553.03   19.01
  -2   9  -2  553.90   17.70
   2   9  -2  562.28   17.52
  -2   9   2  575.36   18.96
   2   9   2  514.13   18.38
   2  -9   2  539.81   18.84
   2   9  -2  530.67   18.63
   2   9   2  530.41   18.58
   2   9  -2  565.43   18.73
   2  -9  -2  540.80   17.67
  -2  -9  -2  537.46   18.69
  -2  -9   2  527.96   17.48
   2   9  -2  538.41   18.45
  -2  -9   2  526.66   18.38
  -2   9  -2  556.54   18.92
   2  -9  -2  506.92   18.57
   2  -9   2  554.19   17.68
  -2  -9  -2  558.59   17.37
   2   9   2  525.29   18.26
   2   9   2  526.86   17.46
  -2  -9  -2  513.82   18.26
  -2  -9  -2  519.59   18.60
  -2  -9   2  567.72   18.76
  -2   9  -2  501.68   18.41
  -3  -9   2  379.82   12.39
   3  -9   2  357.16   12.60
  -3   9  -2  376.69   13.52
  -3   9   2  372.56   13.22
   3  -9   2  383.63   13.64
  -3  -9  -2  388.20   12.31
   3  -9  -2  373.04   12.65
  -3  -9   2  361.68   12.95
   3   9  -2  385.00   13.22
   3  -9   2  379.79   13.36
   3   9   2  374.02   13.09
  -3  -9  -2  368.53   12.69
   3  -9   2  371.24   13.48
   3   9  -2  372.59   12.39
  -3  -9  -2  367.83   12.20
  -3   9  -2  395.92   13.64
   3  -9  -2  390.00   13.77
  -3  -9  -2  362.70   12.76
  -3  -9  -2  370.97   13.14
   3  -9  -2  388.70   13.43
  -3  -9   2  381.62   12.32
   3  -9  -2  397.46   13.61
   3   9   2  377.15   12.34
  -3  -9   2  374.39   13.25
  -3   9  -2  363.61   13.15
   3   9  -2  364.35   12.89
  -3  -9  -2  376.50   13.22
  -3   9   2  388.42   13.63
  -3   9  -2  379.64   12.71
   3   9  -2  377.95   13.12
  -3   9   2  388.08   12.79
   3   9   2  368.21   13.01
   3   9   2  379.79   12.88
  -3   9   2  373.42   13.58
  -4  -9   2   10.11    0.93
   4  -9  -2   12.02    1.54
  -4   9   2   13.67    1.74
   4   9   2   13.20    1.10
  -4  -9   2   14.58    1.36
  -4   9   2   14.94    1.54
  -4  -9   2   15.19    1.10
   4  -9  -2   14.09    1.61
  -4   9  -2   17.22    1.72
   4  -9  -2   16.14    1.87
  -4   9  -2   13.61    1.68
   4   9   2   14.10    1.14
  -4  -9  -2   13.92    1.22
   4   9  -2   12.80    1.23
  -4  -9  -2   16.45    1.19
  -4  -9   2   15.07    1.36
  -4  -9   2   11.71    1.21
   4  -9   2   15.49    1.60
   4   9   2   14.42    1.24
   4  -9   2   14.28    1.58
   4   9   2   16.11    1.34
  -4   9   2   15.70    1.71
   4   9  -2   13.50    1.20
  -4  -9  -2   13.19    1.03
  -4   9  -2   14.52    1.50
   4   9  -2   14.80    1.23
  -4  -9  -2   18.72    1.43
  -4   9   2   11.70    1.50
   4  -9  -2   12.17    1.44
   4   9  -2   12.08    1.12
  -4   9  -2   15.16    1.64
   4  -9   2   12.70    1.65
  -5   9  -2   -0.56    1.10
  -5   9   2   -0.11    1.36
  -5   9  -2   -2.23    1.30
  -5  -9  -2    2.83    0.61
   5   9  -2    0.31    0.88
  -5  -9   2   -0.14    1.05
   5  -9   2   -2.20    1.39
  -5   9   2    0.30    1.53
  -5   9   2   -0.81    1.25
   5  -9   2   -3.57    1.08
   5   9  -2   -0.04    0.95
   5   9   2    1.89    0.68
  -5  -9  -2    1.40    0.82
  -5  -9   2   -0.41    0.90
  -5   9  -2   -1.55    1.41
   5   9  -2    0.73    0.90
   5  -9  -2    0.60    1.25
   5  -9  -2   -1.04    1.28
   5   9   2    2.01    0.78
  -5   9   2   -0.22    1.27
   5   9   2    2.26    0.85
  -5  -9  -2    2.37    0.87
   5  -9   2   -0.99    1.26
  -5   9  -2   -0.10    1.24
  -5  -9   2   -0.21    0.37
   5   9  -2   -0.09    0.87
  -5  -9   2    0.55    1.07
   5  -9  -2   -1.08    1.29
   5   9   2    1.20    0.85
   6   9  -2    1.19    0.86
   6   9  -2    0.94    0.83
  -6  -9   2    1.15    0.79
  -6   9   2   -0.31    1.38
   6   9  -2    1.60    0.83
   6  -9  -2   -2.04    1.41
  -6  -9   2    1.58    1.01
  -6   9  -2    0.82    1.39
   6   9  -2    0.80    0.98
   6  -9  -2    0.67    1.22
  -6  -9  -2    1.09    0.72
  -6   9  -2   -0.25    1.15
   6  -9   2   -1.31    1.24
  -6   9   2    0.38    1.40
  -6   9  -2    1.52    1.40
  -6  -9   2    0.54    0.99
  -6   9  -2    0.02    1.45
  -6   9   2    0.03    1.25
   6   9   2    1.14    0.73
   6  -9  -2   -0.70    1.44
   6  -9   2    0.01    1.27
  -6  -9   2    2.04    0.82
  -6   9   2   -0.97    1.43
   6   9   2    2.35    0.75
   6   9   2    1.79    0.79
  -6  -9  -2    0.63    0.72
   6  -9   2   -0.57    1.31
   7   9  -2    1.11    1.01
   7  -9   2    2.02    1.47
  -7  -9   2    1.16    1.07
   7  -9   2    0.29    1.56
  -7   9   2   -0.14    1.57
  -7   9  -2   -0.56    1.31
   7  -9  -2   -0.36    1.43
   7  -9   2    0.42    1.37
  -7   9  -2   -1.14    1.45
   7  -9  -2    0.64    1.60
  -7   9  -2   -0.10    1.44
   7  -9  -2   -1.04    1.51
   7   9   2    0.89    0.81
  -7  -9   2    0.88    0.99
  -7  -9   2    0.92    0.73
  -7   9   2    0.27    1.59
  -7   9   2   -1.62    1.34
   7   9   2    1.90    0.77
  -7   9  -2   -0.39    1.56
   8  -9   2    7.84    1.91
  -8  -9   2    7.71    1.18
  -8   9   2    6.08    1.70
  -8   9  -2    8.31    1.92
  -8   9   2    5.92    1.86
   8   9   2    7.06    0.92
   8  -9  -2    4.48    1.92
  -8   9  -2    4.41    1.79
   8  -9  -2    9.24    1.80
  -8  -9   2    7.24    1.16
  -8   9   2    5.91    1.88
   8  -9   2    6.57    1.65
   9  -9   2    7.16    1.98
  -9   9  -2    8.87    1.88
  -9   9   2    3.47    1.85
   9  -9   2    5.59    1.84
   9  -9  -2    7.98    2.16
  -9   9  -2    8.73    1.98
   9   9   2    6.98    0.96
  -9   9   2    4.90    2.11
  -9  -9   2    6.76    0.94
  10  -9  -2   -1.60    1.97
  10  -9   2    2.11    1.96
 -10   9  -2    0.54    1.66
 -10   9   2   -1.48    1.77
  10   9   2   -0.95    0.80
 -10   9   2   -2.18    1.93
 -10   9  -2    1.63    1.81
   0  10   2  282.66   10.13
   0 -10   2  282.03   10.28
   0 -10  -2  260.49    9.46
   0  10  -2  285.26   10.10
   0  10  -2  275.78    9.86
   0 -10  -2  281.21    9.99
   0  10   2  289.66   10.27
   0  10   2  290.15    9.94
   0  10  -2  267.32   10.14
   0 -10  -2  266.94   10.17
   0 -10   2  278.13    9.54
   0 -10  -2  286.49   10.33
   0  10   2  287.92    9.60
   0  10   2  284.83   10.20
   0 -10   2  286.23   10.07
   0 -10   2  265.20   10.13
   0 -10  -2  280.59    9.52
   0  10  -2  291.09    9.60
   0  10  -2  283.79   10.23
  -1 -10   2    2.62    0.94
   1 -10   2    4.56    1.04
  -1  10  -2    2.15    1.04
   1  10  -2    2.32    0.75
  -1  10  -2    3.13    0.95
   1 -10  -2    0.72    0.93
   1  10   2    1.17    0.80
  -1 -10   2    3.52    1.06
  -1 -10  -2    3.13    0.93
   1  10   2    2.39    0.96
  -1 -10  -2    3.09    1.05
   1 -10   2    2.77    0.95
  -1  10  -2    4.00    1.00
  -1  10   2    1.15    0.90
   1 -10  -2    0.26    0.98
   1  10  -2    3.69    0.97
   1 -10  -2    0.96    1.00
  -1 -10  -2    1.87    0.90
   1  10   2    2.79    0.91
  -1  10  -2    2.69    1.16
  -1 -10   2    3.51    0.97
   1  10  -2    3.19    0.94
  -1  10   2    1.10    1.10
   1 -10  -2    2.87    1.12
  -1 -10   2    2.27    0.96
  -1  10   2    2.47    0.99
  -1  10   2    4.01    1.17
   1 -10   2    2.90    1.11
   1  10  -2    3.82    0.98
   1 -10   2    2.77    1.15
  -1 -10   2    2.64    0.91
  -1 -10  -2    2.79    0.86
  -1 -10  -2    4.20    0.92
   1  10   2    2.70    0.93
   1  10  -2    3.17    1.01
  -1  10   2    1.50    1.00
   2  10   2   53.98    2.45
  -2 -10   2   50.94    2.68
  -2  10   2   46.68    2.71
  -2 -10   2   50.03    2.66
  -2 -10   2   54.62    2.55
  -2  10  -2   49.03    2.81
  -2  10  -2   51.91    2.64
  -2  10   2   55.61    3.19
   2  10  -2   56.80    2.84
  -2  10   2   50.03    2.98
   2 -10  -2   49.48    2.83
  -2 -10  -2   52.78    2.43
  -2 -10   2   51.00    2.50
  -2 -10  -2   51.01    2.54
   2 -10   2   51.78    2.99
  -2  10   2   53.15    2.85
   2  10   2   52.86    2.54
   2 -10   2   52.32    2.80
   2  10  -2   47.73    2.37
  -2  10  -2   50.37    2.95
   2 -10  -2   56.29    2.71
   2 -10  -2   51.96    3.05
  -2 -10  -2   53.51    2.50
   2  10   2   53.85    2.48
   2 -10  -2   50.84    3.02
   2  10  -2   56.61    2.55
  -2 -10  -2   52.96    2.41
   2 -10   2   49.25    2.79
   2  10   2   55.41    2.72
  -2  10  -2   47.78    2.77
   2  10  -2   50.58    2.59
  -2 -10   2   54.54    2.69
   2 -10   2   49.03    2.86
  -3 -10  -2   16.90    1.57
  -3 -10   2   16.42    1.31
   3 -10   2   14.12    1.62
   3  10   2   16.31    1.26
  -3 -10   2   12.32    1.30
  -3 -10  -2   15.99    1.32
   3  10   2   16.49    1.53
  -3  10  -2   12.81    1.65
  -3  10   2   17.22    1.77
  -3  10   2   14.83    1.51
  -3  10   2   15.55    1.87
   3 -10  -2   15.92    1.74
   3  10  -2   16.36    1.48
  -3  10   2   13.58    1.65
   3 -10  -2   15.36    1.68
  -3 -10   2   14.65    1.43
   3 -10   2   13.19    1.61
   3  10   2   16.57    1.33
  -3 -10  -2   15.50    1.24
   3 -10   2   13.03    1.67
  -3 -10   2   16.90    1.28
  -3  10  -2   15.28    1.66
   3  10   2   16.50    1.35
   3 -10  -2   16.25    1.79
   3 -10   2   13.66    1.52
  -3 -10  -2   15.82    1.12
   3 -10  -2   14.67    1.61
   3  10  -2   16.55    1.35
   3  10  -2   17.13    1.45
  -3  10  -2   16.06    1.75
  -3  10  -2   14.72    1.45
  -3 -10  -2   16.36    1.44
   3  10  -2   15.55    1.32
  -4  10   2  322.94   11.24
   4 -10  -2  303.14   11.79
   4  10   2  313.52   11.21
   4  10  -2  321.51   10.70
   4 -10  -2  314.86   11.75
   4 -10   2  317.40   11.82
  -4  10  -2  316.66   11.10
  -4 -10   2  330.22   11.49
  -4 -10  -2  316.41   10.52
   4  10   2  315.42   11.06
   4 -10   2  315.87   11.04
  -4  10   2  313.24   11.91
  -4 -10   2  333.88   10.61
   4  10  -2  311.58   11.34
  -4 -10   2  327.80   11.51
  -4 -10  -2  328.85   11.39
  -4  10  -2  326.13   11.53
  -4 -10  -2  310.66   11.27
  -4  10  -2  330.32   11.92
  -4  10  -2  314.04   11.81
   4  10  -2  314.14   11.31
   4 -10  -2  342.76   11.16
   4  10   2  327.41   10.63
  -4 -10   2  328.21   10.67
   4  10  -2  309.71   11.09
  -4  10   2  315.59   11.54
  -4  10   2  311.42   11.87
   4 -10   2  321.54   11.75
   4  10   2  321.61   11.22
  -5  10   2    7.87    1.57
  -5  10   2   10.28    1.74
  -5  10  -2    7.18    1.62
  -5  10   2    8.86    1.47
   5  10  -2   10.04    1.19
  -5 -10   2    8.43    1.26
   5  10   2    8.93    1.12
   5  10  -2   11.47    1.30
  -5 -10   2    8.90    1.11
  -5  10  -2    7.12    1.66
  -5 -10  -2    9.03    0.80
  -5 -10   2    8.18    0.99
   5 -10   2    9.72    1.62
  -5  10   2    5.43    1.58
   5 -10  -2    8.22    1.62
  -5 -10   2    9.83    1.31
  -5 -10  -2    7.91    1.08
   5 -10  -2    6.43    1.58
   5  10   2    9.32    1.06
   5  10   2    8.16    0.91
   5  10  -2    9.96    1.10
  -5 -10  -2    9.16    0.89
   5  10   2    7.98    0.99
  -5  10  -2    8.30    1.72
  -5 -10  -2    8.22    1.12
   5 -10  -2    5.91    1.62
   5 -10   2    7.61    1.58
   5 -10   2   10.67    1.61
  -5  10  -2    9.85    1.54
   5  10  -2    8.37    1.13
   6  10   2    8.41    1.02
  -6  10   2    8.43    1.85
  -6  10   2    9.34    1.99
   6  10   2    8.59    1.10
  -6 -10  -2   11.72    1.07
   6  10  -2    9.84    1.20
  -6  10  -2    9.69    1.76
  -6 -10   2   10.87    1.31
   6  10   2    9.33    1.05
   6  10  -2   11.57    1.16
  -6  10  -2   10.48    1.57
   6 -10   2    8.90    1.64
   6  10  -2    9.51    1.26
  -6  10  -2    9.96    1.77
  -6 -10   2   10.24    1.06
   6 -10   2   10.68    1.66
   6 -10  -2    8.83    1.73
   6 -10  -2   10.58    1.74
   6  10  -2   10.06    1.11
  -6  10   2    9.30    1.63
  -6  10  -2   11.37    2.00
  -6  10   2    8.38    1.87
  -6 -10   2    8.25    1.04
   6 -10   2    8.95    1.79
   6 -10  -2    7.27    1.85
   7 -10   2   34.13    3.06
   7  10   2   31.13    2.04
   7 -10  -2   29.04    2.43
   7 -10  -2   33.84    3.05
  -7 -10   2   31.81    1.65
  -7 -10   2   28.93    2.22
   7 -10  -2   31.69    2.77
  -7  10   2   27.66    2.55
  -7  10   2   35.15    2.99
  -7  10   2   28.57    2.59
   7  10   2   30.32    1.83
   7  10  -2   31.75    1.94
  -7 -10   2   34.20    2.24
  -7  10  -2   34.18    2.65
  -7  10  -2   36.09    2.86
   7 -10   2   31.36    2.49
   7 -10   2   34.90    2.90
  -7  10  -2   29.65    2.80
   8  10   2    1.22    0.89
   8 -10   2    0.72    1.55
  -8 -10   2    0.41    1.05
   8  10  -2    1.23    1.03
  -8 -10   2    1.56    1.10
  -8  10  -2    0.18    1.80
  -8  10  -2    2.01    1.73
   8 -10  -2    0.29    1.62
  -8  10   2    1.07    1.76
  -8  10   2   -0.25    1.75
  -8  10   2    0.34    1.57
   8 -10   2    2.22    1.79
   8 -10  -2    1.12    1.68
  -9  10   2    0.75    1.87
   9 -10  -2    0.70    2.00
  -9  10   2   -1.31    1.84
   9 -10   2    0.98    1.89
   9  10   2   -0.55    0.86
  -9  10  -2   -0.31    1.66
   9 -10   2    0.96    1.66
  -9  10  -2    1.68    1.96
   9  10  -2    0.88    1.13
   0  11  -2    1.28    0.97
   0  11  -2    1.66    1.09
   0 -11  -2    1.50    1.03
   0  11   2    0.48    0.96
   0  11   2   -0.06    1.07
   0 -11   2    0.48    0.90
   0 -11   2    1.06    1.11
   0 -11  -2   -0.47    0.90
   0  11  -2    0.35    0.92
   0 -11  -2    0.59    1.11
   0 -11   2    1.80    1.18
   0  11   2    0.59    0.84
   0 -11  -2    0.13    1.10
   0  11   2   -0.44    1.02
   0 -11   2    1.39    1.00
   0 -11  -2    0.45    1.03
  -1 -11   2   29.47    2.19
  -1 -11  -2   28.99    2.00
   1  11  -2   30.60    2.18
  -1 -11  -2   31.39    2.37
   1 -11   2   26.91    2.05
  -1 -11  -2   25.15    2.07
  -1  11   2   32.74    2.65
  -1 -11   2   33.04    2.23
  -1  11  -2   27.96    2.35
  -1  11   2   29.88    2.23
   1  11  -2   31.36    2.49
   1  11  -2   27.70    1.93
  -1 -11   2   32.62    2.47
   1 -11  -2   32.05    2.23
  -1  11  -2   30.62    2.19
   1 -11   2   25.94    2.39
  -1 -11   2   29.54    2.19
   1  11  -2   27.33    1.86
   1 -11  -2   28.74    2.43
  -1  11   2   25.64    2.27
   1  11   2   29.05    2.43
   1  11   2   26.59    2.08
  -1 -11  -2   28.40    2.11
   1 -11   2   29.30    2.40
   1 -11  -2   27.05    2.05
   1  11   2   26.19    2.11
   1  11   2   27.14    2.02
  -1  11  -2   29.95    2.28
  -1 -11   2   31.13    2.08
  -1  11   2   29.37    2.26
   1 -11  -2   27.45    2.42
   1 -11   2   29.59    2.19
  -1  11  -2   32.53    2.24
  -1 -11  -2   22.80    1.99
   2  11  -2   36.43    2.28
  -2  11  -2   35.89    2.50
  -2 -11   2   34.79    2.51
   2 -11   2   37.44    2.74
   2  11  -2   34.99    2.22
  -2 -11   2   38.13    2.22
  -2  11   2   34.55    2.36
   2 -11  -2   33.86    2.94
  -2  11  -2   38.04    2.71
   2  11   2   38.31    2.21
   2 -11  -2   35.31    2.52
  -2 -11  -2   33.30    2.08
   2  11   2   31.90    2.15
   2  11   2   36.26    2.45
  -2 -11   2   36.47    2.35
  -2 -11   2   33.63    2.36
   2 -11  -2   35.48    2.47
  -2 -11  -2   32.72    2.24
  -2  11   2   35.94    2.44
   2 -11   2   33.98    2.54
   2 -11  -2   35.22    2.53
  -2  11   2   38.52    2.71
  -2  11   2   33.07    2.46
  -2 -11  -2   33.75    2.19
  -2  11  -2   36.96    2.33
  -2 -11   2   35.90    2.20
  -2 -11  -2   37.47    2.29
   2  11  -2   34.84    2.58
   2  11  -2   34.23    2.14
  -2  11  -2   32.65    2.34
   2  11   2   38.28    2.14
   2 -11   2   37.31    2.53
   2 -11   2   36.48    2.47
  -3 -11  -2   25.83    1.86
   3  11  -2   25.80    2.28
  -3 -11  -2   25.57    2.12
  -3  11  -2   28.01    2.24
   3  11  -2   25.37    1.84
   3  11   2   23.18    1.77
   3 -11   2   23.21    2.18
   3  11  -2   21.83    1.89
   3  11   2   24.98    1.92
  -3  11  -2   21.17    1.81
  -3 -11  -2   24.23    1.91
   3 -11  -2   22.74    2.13
   3  11   2   25.10    1.90
  -3  11   2   21.22    1.85
  -3  11   2   27.05    2.37
   3 -11  -2   24.46    2.30
   3  11  -2   27.74    1.95
  -3 -11   2   23.50    1.95
  -3 -11   2   26.90    2.03
   3 -11   2   23.14    2.04
   3 -11  -2   25.53    2.20
  -3 -11  -2   23.04    1.82
   3 -11   2   22.85    2.03
  -3  11   2   25.19    2.34
   3  11   2   27.14    1.92
  -3  11  -2   22.83    2.03
  -3 -11   2   26.47    1.89
  -3  11   2   23.89    2.00
  -3 -11   2   23.89    2.00
   3 -11   2   24.75    2.06
   3 -11  -2   25.95    2.43
  -3  11  -2   23.46    1.97
  -4  11  -2  245.83   10.01
  -4 -11   2  267.76    8.95
   4 -11  -2  265.13    9.43
  -4  11   2  268.56   10.30
  -4  11  -2  261.26    9.54
  -4 -11   2  254.99    9.69
   4  11   2  271.89    9.34
   4  11  -2  258.54    9.59
  -4 -11  -2  262.84    8.87
  -4 -11  -2  257.45    9.51
   4  11   2  270.06    9.01
   4  11   2  262.39    9.45
   4  11   2  281.87    9.55
   4 -11   2  265.43    9.49
  -4  11  -2  265.80   10.18
   4  11  -2  266.50    9.36
   4 -11  -2  250.01   10.03
  -4  11  -2  265.35    9.74
  -4  11   2  260.01    9.59
   4 -11  -2  273.54   10.08
   4  11  -2  272.50    9.62
  -4 -11   2  269.80    9.74
   4 -11   2  277.30   10.08
  -4 -11  -2  263.09    9.62
  -4  11   2  266.76   10.20
  -4 -11   2  257.06    8.99
   4 -11   2  265.59   10.09
  -4  11   2  268.66    9.82
   4  11  -2  258.00    9.02
   5 -11  -2   -0.81    1.33
   5 -11   2   -0.17    1.32
  -5 -11  -2   -1.12    0.73
  -5 -11  -2    0.97    1.01
  -5  11   2    0.73    1.55
  -5 -11   2    1.25    1.16
   5  11  -2    0.24    0.89
  -5  11  -2    0.67    1.45
   5  11   2    0.79    0.94
  -5  11  -2   -0.83    1.23
   5 -11   2    0.85    1.30
  -5 -11  -2    0.20    0.95
   5  11   2    0.84    0.98
   5 -11  -2   -2.39    1.45
  -5  11   2   -2.01    1.34
   5 -11   2    0.60    1.49
   5  11  -2    1.75    1.00
  -5 -11   2    1.61    1.07
   5  11  -2   -0.26    0.84
  -5 -11   2    0.33    0.87
   5 -11  -2   -1.18    1.28
  -5  11   2   -2.40    1.43
   5  11   2   -0.71    0.73
  -5  11  -2    1.40    1.60
  -5 -11  -2    0.41    0.67
  -5  11  -2   -1.34    1.38
  -5 -11   2   -0.45    0.93
   5  11  -2    0.81    1.08
  -5  11   2   -0.74    1.40
   5  11   2    0.12    0.84
  -6  11   2  135.97    6.52
  -6 -11   2  157.64    5.42
  -6  11   2  142.16    6.31
  -6 -11   2  149.81    6.01
  -6 -11  -2  145.09    5.67
   6 -11  -2  154.34    6.27
  -6  11  -2  139.92    6.44
  -6 -11   2  149.76    6.00
   6 -11   2  150.13    6.55
   6  11  -2  142.50    5.54
   6  11   2  152.33    5.61
   6 -11   2  154.57    6.52
   6 -11  -2  157.20    6.70
   6  11   2  149.90    5.78
  -6  11  -2  152.80    6.28
   6 -11  -2  164.05    6.74
   6 -11   2  156.14    6.23
  -6  11   2  145.55    6.27
  -6 -11   2  154.31    5.40
  -6 -11  -2  150.16    5.70
   6  11  -2  160.29    5.74
  -6  11  -2  171.44    6.41
  -7  11   2   -0.55    1.49
  -7  11   2   -1.16    1.71
  -7 -11   2    2.47    1.26
   7 -11   2   -1.69    1.53
  -7 -11   2    2.02    0.91
  -7  11   2    0.85    1.77
  -7  11  -2    0.97    1.46
   7  11   2    0.62    0.91
   7 -11  -2   -0.34    1.60
  -7  11  -2   -1.11    1.58
   7 -11   2   -0.37    1.70
   7 -11  -2    0.93    1.72
  -7  11  -2   -0.16    1.65
  -7 -11   2   -0.78    1.14
  -7 -11   2    0.48    0.84
   7 -11   2   -1.28    1.54
   7 -11  -2    1.25    1.82
   7  11  -2    2.11    1.09
  -8  11   2   -2.69    1.74
  -8 -11   2    0.58    1.12
   8 -11  -2   -2.11    1.65
  -8  11  -2    2.71    1.97
   8 -11  -2    0.26    1.62
   8  11   2    0.25    0.92
  -8 -11   2    0.11    1.13
   8  11  -2    0.34    1.09
  -8  11  -2   -0.66    1.66
   8 -11   2   -1.17    1.63
   8 -11   2   -0.04    1.82
  -8  11   2    2.01    1.89
  -8  11   2    0.49    1.63
  -9  11  -2   10.30    2.18
   9 -11  -2    8.11    2.32
  -9  11   2    3.96    2.16
   9  11   2    8.17    1.12
  -9  11  -2    9.41    2.24
  -9  11   2    6.42    2.27
   9 -11   2    4.56    2.04
   9 -11   2    8.99    2.29
   9  11  -2    7.90    1.33
   0 -12   2  594.53   19.50
   0  12  -2  566.21   20.30
   0 -12   2  638.72   21.03
   0  12   2  571.88   20.74
   0 -12   2  560.90   20.74
   0  12   2  590.74   20.37
   0 -12  -2  590.60   20.47
   0  12  -2  611.85   20.81
   0 -12  -2  605.94   20.95
   0  12   2  588.95   19.54
   0 -12   2  580.43   20.49
   0 -12  -2  613.31   19.48
   0  12  -2  585.54   19.52
   0 -12  -2  590.47   20.76
  -1  12   2  610.58   21.45
  -1  12   2  626.10   21.88
  -1 -12  -2  626.82   21.37
  -1 -12   2  622.11   20.40
   1 -12  -2  618.49   21.87
  -1 -12   2  669.70   22.00
   1 -12  -2  669.77   21.65
  -1 -12  -2  613.55   21.87
   1  12  -2  619.50   21.32
  -1 -12  -2  625.48   20.30
   1  12  -2  608.71   20.43
   1 -12   2  608.63   22.00
   1 -12  -2  650.43   22.09
  -1  12  -2  635.33   21.43
   1  12   2  622.69   21.71
  -1 -12  -2  590.40   21.70
   1  12   2  611.77   21.53
  -1  12   2  595.62   20.51
   1 -12  -2  604.87   20.47
   1  12   2  616.07   20.43
  -1 -12   2  614.03   21.43
   1 -12   2  612.84   20.50
   1 -12   2  623.63   21.88
  -1  12  -2  614.49   20.50
   1 -12   2  617.66   21.59
  -1 -12   2  622.73   21.79
  -1 -12  -2  613.50   20.35
   1  12  -2  646.60   21.78
   1  12   2  645.43   21.35
  -1  12  -2  626.29   21.90
  -2 -12  -2   11.83    1.29
  -2  12   2   14.49    1.68
  -2  12  -2   10.67    1.43
   2 -12   2   11.61    1.74
  -2  12  -2   13.34    1.77
  -2  12   2   11.31    1.56
   2  12  -2    9.31    1.39
   2  12   2   10.29    1.36
  -2 -12   2   11.60    1.34
  -2 -12   2    8.33    1.38
   2 -12  -2   16.65    1.80
  -2 -12  -2   11.57    1.40
  -2  12  -2   10.14    1.63
  -2 -12   2   10.29    1.48
  -2  12   2   12.64    1.71
   2 -12   2    8.86    1.80
   2  12   2    8.44    1.41
  -2 -12  -2    9.76    1.30
   2 -12  -2   12.80    1.65
   2  12   2   10.50    1.19
   2  12  -2    9.13    1.25
   2  12  -2   10.80    1.52
  -2 -12   2   10.26    1.38
  -2 -12  -2   10.13    1.24
  -2 -12   2   10.64    1.60
   2  12   2   11.47    1.34
   2 -12  -2   11.03    1.61
   2 -12   2   10.98    1.60
   2 -12   2   10.45    1.59
   2 -12  -2   14.17    1.82
  -2  12  -2   11.93    1.60
   2  12  -2   11.89    1.41
  -3 -12  -2   48.58    2.70
  -3 -12  -2   54.87    3.01
   3 -12  -2   50.27    3.21
  -3 -12   2   57.21    2.90
  -3 -12  -2   55.67    2.63
  -3  12  -2   57.94    3.70
  -3  12  -2   54.49    3.13
  -3  12   2   50.20    3.16
   3 -12  -2   47.35    3.12
   3 -12   2   52.67    3.10
   3 -12  -2   52.26    3.52
   3 -12  -2   58.03    3.24
   3  12  -2   52.51    3.10
  -3  12   2   54.40    3.09
   3  12   2   49.91    2.73
  -3 -12  -2   53.06    2.60
   3  12   2   51.83    2.64
  -3 -12   2   54.83    2.70
  -3 -12   2   53.31    2.82
  -3 -12   2   52.32    2.77
  -3  12  -2   52.26    3.15
   3  12   2   50.33    2.96
  -3  12  -2   54.00    3.05
   3 -12   2   49.96    3.17
   3  12  -2   55.32    2.69
   3 -12   2   54.70    3.15
  -3  12   2   56.45    3.21
   3  12  -2   50.71    2.74
   3  12  -2   52.70    2.78
   3  12   2   52.05    2.74
  -4 -12   2   48.55    2.64
  -4 -12  -2   45.89    2.49
  -4 -12   2   43.86    2.55
  -4 -12  -2   43.70    2.34
   4 -12   2   49.29    3.20
   4 -12   2   40.59    3.21
  -4 -12   2   49.88    2.93
   4  12  -2   47.39    2.45
  -4 -12  -2   46.28    2.25
   4  12  -2   45.78    2.56
   4  12  -2   42.99    2.49
  -4 -12  -2   49.54    2.79
  -4  12  -2   46.55    2.85
   4  12   2   48.89    2.50
  -4  12  -2   45.13    3.30
  -4  12   2   45.03    3.05
   4  12   2   42.22    2.44
  -4  12   2   43.49    2.89
  -4  12  -2   46.03    3.18
  -4  12  -2   42.92    3.06
  -4  12   2   46.44    3.66
   4 -12  -2   49.43    3.10
   4  12   2   45.16    2.48
  -4  12   2   45.53    2.98
   4 -12   2   43.54    3.00
   4  12   2   44.68    2.79
   4 -12  -2   46.91    3.12
   4 -12  -2   44.61    3.13
   4  12  -2   45.20    2.84
  -4 -12   2   43.74    2.54
  -5 -12   2   15.90    1.39
  -5  12   2   13.99    2.38
  -5  12  -2   16.22    2.30
   5  12   2   13.88    1.32
  -5  12   2   17.49    2.00
  -5 -12   2   16.29    1.67
  -5 -12   2   16.39    1.45
   5 -12  -2   11.53    1.83
  -5  12  -2   17.96    2.07
   5 -12  -2   12.63    1.94
   5 -12  -2   14.12    1.96
   5  12   2   14.26    1.40
  -5 -12   2   15.18    1.62
   5 -12   2   16.72    2.02
   5  12  -2   15.44    1.54
  -5 -12  -2   18.22    1.61
   5 -12   2   14.08    1.90
  -5  12  -2   15.28    1.85
  -5 -12  -2   15.55    1.14
   5  12   2   12.91    1.25
   5  12   2   15.25    1.49
   5  12  -2   13.05    1.33
  -5  12   2   14.04    1.97
   5 -12   2   17.58    2.02
  -5  12  -2   13.37    1.88
  -5 -12  -2   14.22    1.44
  -5  12   2   16.71    2.16
   5  12  -2   16.00    1.43
  -5 -12  -2   15.78    1.22
   6 -12  -2   14.93    1.97
   6  12  -2   14.01    1.42
  -6  12   2   17.81    2.30
  -6  12  -2   14.79    1.94
  -6 -12  -2   14.52    1.42
  -6 -12  -2   14.06    1.44
  -6  12  -2   12.57    1.99
   6 -12   2   16.51    2.09
  -6 -12   2   14.97    1.36
   6 -12   2   11.46    2.16
   6 -12   2   12.72    2.12
  -6 -12   2   14.59    1.71
  -6 -12   2   14.12    1.62
  -6  12  -2   16.47    2.21
   6 -12  -2   14.75    2.29
   6  12  -2   14.68    1.45
  -6  12   2   16.47    2.28
   6  12   2   15.26    1.36
  -6  12   2   16.35    2.05
   6 -12  -2   10.81    2.16
  -7 -12   2    1.04    0.89
  -7  12  -2    0.04    1.76
   7  12  -2    0.16    1.06
   7 -12   2    0.99    1.85
   7  12   2    2.05    1.05
  -7  12  -2    0.81    1.74
  -7 -12  -2    2.29    0.87
  -7  12   2    2.04    1.89
   7 -12  -2    2.19    1.80
  -7  12  -2    2.92    1.58
   7 -12   2   -0.31    1.70
  -7 -12   2    0.89    1.29
  -7 -12   2    1.20    1.33
   7 -12   2    1.17    1.81
  -7  12   2    2.53    1.71
   7 -12  -2    0.41    1.73
  -7  12   2    0.29    1.88
   7 -12  -2   -0.48    1.84
   8  12   2    8.21    1.22
   8 -12   2   10.63    2.33
  -8  12  -2   10.63    2.24
   8  12  -2    9.87    1.40
  -8  12   2    9.62    2.04
   8 -12  -2    7.91    2.17
  -8 -12   2   11.02    1.51
  -8  12   2    9.38    2.30
  -8  12  -2    7.35    2.07
   8 -12   2    9.97    2.21
   8 -12  -2    8.06    2.09
  -8 -12   2    9.31    1.40
  -8  12   2   10.13    2.30
   9  12  -2    0.23    1.21
  -9  12  -2    2.71    2.01
  -9  12   2   -0.77    2.03
   9 -12  -2   -3.92    1.98
   9 -12   2    1.56    2.09
  -9  12  -2   -0.45    1.97
  -9  12   2    0.77    2.02
   9  12   2    0.94    1.03
   9 -12   2    5.14    2.15
   0 -13   2    2.24    1.39
   0  13   2    2.46    1.22
   0  13  -2    2.63    1.43
   0  13  -2    0.53    1.09
   0 -13  -2    2.84    1.43
   0 -13   2    2.06    1.39
   0 -13  -2    1.43    1.34
   0 -13   2    1.98    1.34
   0 -13  -2    1.74    1.26
   0  13   2    3.34    1.37
   0 -13   2    0.71    1.25
   0  13  -2    1.25    1.36
   1 -13   2   14.56    1.87
  -1 -13   2   13.17    1.65
  -1 -13  -2   12.98    1.56
  -1 -13  -2   13.49    1.63
  -1  13  -2   15.36    1.85
  -1 -13   2   13.69    1.81
  -1 -13   2   15.13    1.94
   1 -13  -2   14.75    2.07
  -1  13   2   16.24    1.94
  -1 -13   2   14.12    1.69
   1 -13  -2   14.24    1.65
   1 -13  -2   14.88    1.82
   1 -13   2   16.96    1.92
  -1 -13  -2   14.38    1.87
   1  13  -2   14.03    1.60
   1  13  -2   13.69    1.70
   1 -13   2   17.71    1.84
  -1  13   2   13.41    1.62
  -1  13  -2   12.60    1.69
   1  13   2   17.10    1.77
   1 -13  -2   12.32    1.91
   1  13  -2   13.59    1.55
  -1 -13  -2   16.49    1.79
   1  13   2   18.72    1.74
  -2 -13  -2  193.59    7.06
   2 -13  -2  188.52    7.56
   2 -13   2  185.71    7.47
   2  13   2  194.08    7.25
  -2 -13  -2  189.97    6.80
   2 -13  -2  180.69    7.79
   2  13  -2  189.44    7.30
   2  13  -2  187.93    6.96
   2  13  -2  185.12    7.08
  -2 -13  -2  189.50    6.84
  -2  13  -2  197.35    7.25
   2 -13   2  188.03    7.07
  -2  13   2  188.12    7.56
  -2 -13  -2  178.05    7.23
  -2 -13   2  196.52    7.19
  -2  13   2  179.60    7.20
   2 -13   2  182.92    7.56
   2 -13  -2  188.17    7.56
   2  13   2  183.14    7.35
  -2  13   2  184.95    7.31
   2  13   2  184.15    6.96
  -2 -13   2  180.93    7.34
   2  13   2  184.66    7.08
  -2 -13   2  191.20    7.57
   2 -13  -2  176.79    7.09
   2 -13   2  199.58    7.98
  -2  13  -2  194.29    7.56
  -2 -13   2  188.09    6.87
  -2 -13   2  181.91    6.92
  -2  13  -2  182.58    7.23
   3  13   2   40.04    2.57
  -3 -13   2   40.71    2.56
  -3  13   2   39.56    2.92
   3  13   2   39.48    2.83
   3 -13   2   43.72    2.91
   3  13  -2   39.78    2.41
   3 -13  -2   38.59    2.96
  -3 -13   2   43.37    2.72
  -3 -13  -2   37.70    2.69
  -3 -13  -2   32.51    2.36
  -3 -13   2   38.89    2.42
   3 -13   2   42.74    3.16
  -3  13  -2   36.96    2.72
   3  13  -2   40.22    2.52
   3 -13  -2   38.07    2.95
   3 -13  -2   34.71    2.84
   3  13   2   38.12    2.40
   3  13   2   43.52    2.54
  -3  13  -2   39.40    2.69
   3 -13   2   44.09    3.02
   3  13  -2   43.54    2.99
  -3 -13  -2   37.56    2.44
  -3  13   2   36.20    3.00
  -3  13   2   41.98    2.98
  -3  13  -2   43.49    3.05
  -3 -13   2   43.79    2.62
   3  13  -2   42.29    2.53
  -3 -13  -2   40.14    2.54
  -4 -13   2   -0.70    0.70
  -4 -13   2   -0.01    1.13
  -4  13  -2   -1.02    1.72
  -4  13  -2   -0.04    1.53
  -4  13   2   -0.09    1.31
  -4 -13   2   -0.12    1.22
   4  13   2   -0.23    1.05
  -4 -13  -2   -0.65    1.02
  -4 -13  -2    0.08    0.93
  -4 -13  -2   -0.19    1.20
   4  13   2   -2.34    1.03
   4  13  -2   -0.21    0.97
   4  13   2   -0.02    1.19
   4 -13  -2    0.34    1.61
   4  13   2   -0.32    0.91
   4 -13   2    2.85    1.60
  -4 -13   2   -1.07    1.11
   4  13  -2   -1.85    1.16
  -4  13  -2   -0.48    1.35
  -4 -13  -2    1.15    1.11
   4 -13   2    2.37    1.63
   4 -13  -2    0.68    1.65
  -4  13   2   -0.69    1.39
   4  13  -2    1.26    1.04
  -4  13  -2   -0.96    1.34
   4 -13  -2    0.61    1.39
   4  13  -2    0.20    1.21
  -4  13   2   -2.73    1.34
   4 -13   2   -2.02    1.42
  -5  13  -2    0.24    1.69
   5  13   2    1.39    1.09
   5 -13   2    1.76    1.51
  -5 -13  -2    0.65    0.88
   5 -13  -2    1.45    1.64
  -5  13  -2    0.13    1.51
  -5  13   2    0.17    1.56
  -5 -13  -2    0.98    1.26
  -5  13  -2    1.56    1.36
   5 -13   2    0.80    1.77
  -5 -13  -2    1.71    0.98
  -5 -13   2    2.73    1.32
  -5  13   2    1.69    1.75
   5  13  -2    0.05    1.20
  -5 -13  -2    0.84    1.20
   5 -13  -2    1.44    1.73
   5  13   2    0.98    1.17
  -5 -13   2    1.28    1.39
  -5  13   2    2.59    1.83
   5 -13  -2    0.82    1.76
   5  13  -2    1.76    1.08
  -5 -13   2    1.12    1.15
   5 -13   2    2.29    1.55
  -6 -13  -2   24.77    1.46
  -6  13   2   28.78    2.72
  -6 -13   2   27.09    2.18
  -6 -13   2   24.06    1.93
   6 -13   2   24.37    2.45
   6 -13   2   24.65    2.60
   6  13   2   24.87    2.08
   6 -13   2   24.02    2.68
   6  13  -2   25.16    2.11
  -6 -13   2   22.78    2.16
   6 -13  -2   22.43    2.49
  -6  13  -2   24.89    2.38
   6 -13  -2   23.35    2.36
   6 -13  -2   24.83    2.73
  -6  13  -2   24.76    2.47
  -6  13  -2   23.75    2.57
  -6  13   2   24.67    2.54
  -6  13   2   25.36    2.34
  -6 -13  -2   24.36    1.48
  -6 -13  -2   23.58    1.94
  -6 -13  -2   25.44    2.13
  -7 -13   2    4.76    1.48
   7 -13   2    1.90    1.84
   7  13  -2    3.91    1.25
  -7  13  -2    4.35    1.99
  -7  13  -2    3.96    1.72
  -7  13   2    1.98    2.03
   7  13   2    3.50    1.20
   7 -13   2    6.97    2.00
  -7 -13   2    3.66    1.50
   7 -13  -2    1.68    1.95
  -7  13   2    3.43    1.83
   7 -13  -2    3.41    2.08
  -7 -13   2    3.59    1.04
  -7  13  -2    1.80    1.93
   7 -13  -2    3.32    2.14
  -7 -13  -2    5.03    1.09
  -7  13   2    2.94    1.85
  -7 -13  -2    2.77    1.06
   8 -13   2    1.92    1.92
  -8 -13   2    1.21    1.27
   8 -13   2    3.03    1.90
  -8  13   2    1.58    2.12
   8  13  -2    0.46    1.19
  -8  13  -2    3.99    2.09
  -8  13   2    2.61    2.13
  -8  13  -2    4.85    2.09
   8 -13  -2    1.73    2.21
   8 -13  -2   -0.50    1.95
   8  13   2    2.28    1.15
  -8 -13   2    2.03    1.38
   0  14  -2    3.20    1.35
   0 -14   2    3.53    1.44
   0  14  -2    1.78    1.64
   0 -14  -2    1.53    1.49
   0  14  -2    2.45    1.63
   0 -14  -2    2.07    1.84
   0 -14  -2    2.09    1.53
   0  14   2    4.39    1.63
   0  14   2    1.52    1.58
   0  14   2    3.94    1.36
   0 -14   2    2.64    1.62
   0 -14   2    2.37    1.75
   0 -14  -2    1.62    1.63
   0 -14   2    1.26    1.63
   1  14   2   53.02    3.26
   1 -14  -2   55.55    3.15
   1  14   2   55.00    3.23
   1 -14   2   53.89    3.73
   1  14  -2   55.15    3.36
  -1  14   2   60.07    3.40
  -1 -14  -2   56.48    3.46
  -1  14  -2   55.39    3.23
  -1 -14   2   54.23    3.17
  -1 -14   2   60.03    3.78
   1  14  -2   58.42    3.17
   1 -14   2   63.57    3.63
   1 -14   2   59.92    3.22
  -1  14   2   58.81    3.44
   1  14  -2   57.71    3.26
  -1 -14  -2   59.68    3.16
   1 -14   2   61.05    3.56
   1 -14  -2   54.24    3.32
  -1  14   2   50.82    3.33
  -1  14  -2   57.04    3.37
  -1 -14  -2   51.84    3.22
  -1 -14  -2   61.98    3.39
   1 -14  -2   58.55    3.55
  -1  14  -2   58.03    3.19
   1  14   2   55.40    3.15
  -1 -14   2   53.57    3.31
   1 -14  -2   53.45    3.96
  -1 -14   2   55.31    3.36
  -2  14   2   19.22    2.03
  -2 -14   2   14.81    1.72
  -2 -14   2   17.75    2.09
   2  14   2   18.57    1.94
  -2 -14   2   18.66    1.85
  -2 -14  -2   16.87    1.96
   2 -14   2   16.95    2.20
  -2  14  -2   17.10    1.93
   2  14  -2   18.05    1.83
   2  14   2   19.43    1.85
   2 -14   2   15.71    1.87
   2 -14   2   14.04    1.91
   2 -14  -2   17.07    2.05
  -2  14   2   17.58    2.19
   2  14  -2   16.87    1.67
   2 -14  -2   20.00    2.49
   2 -14  -2   17.16    1.97
  -2 -14  -2   14.96    1.62
  -2  14  -2   16.79    1.99
  -2  14   2   17.45    1.88
   2  14   2   18.22    1.68
   2 -14  -2   18.15    2.23
  -2 -14  -2   15.93    1.77
  -2 -14  -2   18.86    1.87
   2  14  -2   17.19    1.82
   2 -14   2   18.75    2.03
  -2  14  -2   14.41    1.89
  -2 -14   2   17.64    1.94
  -3 -14   2   10.19    1.62
   3 -14   2   10.09    1.77
   3 -14  -2   14.22    1.86
   3  14   2    8.10    1.53
  -3 -14  -2   11.63    1.83
   3 -14   2    9.03    1.84
  -3  14  -2    9.66    1.80
  -3 -14  -2   10.26    1.25
  -3  14   2    7.74    1.98
  -3  14  -2   11.88    1.86
  -3 -14   2    9.40    1.50
   3  14  -2   11.20    1.52
   3  14   2   11.35    1.52
  -3  14   2   13.71    1.79
  -3 -14  -2   10.19    1.62
  -3  14   2   10.89    1.90
  -3 -14  -2   12.44    1.54
   3 -14  -2   12.08    1.90
  -3 -14   2    9.44    1.59
  -3  14  -2   11.77    2.01
   3  14  -2    8.57    1.49
   3 -14   2   11.14    2.05
  -3 -14   2   11.43    1.88
   3  14   2   10.17    1.49
   3  14  -2   12.79    1.66
   3 -14  -2   11.76    2.10
   4  14  -2   21.76    1.91
  -4  14   2   21.07    2.46
  -4 -14  -2   21.56    1.86
  -4  14  -2   22.25    2.09
  -4 -14   2   20.69    1.95
  -4 -14   2   19.92    1.83
   4  14  -2   17.91    1.77
  -4  14  -2   19.05    2.33
   4 -14  -2   20.64    2.32
   4 -14  -2   20.52    2.20
   4  14  -2   22.10    1.83
  -4  14  -2   18.69    2.22
  -4 -14  -2   20.61    1.72
  -4 -14   2   21.48    2.20
   4 -14   2   18.86    2.39
   4 -14  -2   19.58    2.42
  -4 -14  -2   24.62    2.07
   4  14   2   20.72    1.85
   4 -14   2   19.13    2.40
  -4  14   2   18.43    2.40
   4 -14   2   18.77    2.27
   4  14   2   24.02    2.18
  -4  14   2   25.35    2.21
  -5 -14   2   -0.57    1.19
  -5  14  -2   -0.27    1.77
   5 -14  -2   -0.32    1.75
   5 -14  -2    0.71    1.57
   5  14  -2    0.22    1.15
  -5 -14   2    0.27    1.47
   5 -14   2    1.12    1.58
  -5  14   2   -1.57    1.59
   5 -14  -2    0.57    1.68
   5  14  -2   -1.34    1.28
   5 -14   2   -2.40    1.78
   5  14   2    0.46    1.13
  -5 -14   2   -1.33    1.30
  -5  14  -2    1.47    1.76
  -5 -14  -2   -0.04    1.21
  -5  14   2   -1.02    1.65
  -5 -14  -2   -1.70    0.98
  -5 -14  -2   -0.71    1.21
  -5  14  -2   -0.90    1.37
   5 -14   2   -0.49    1.68
  -5  14   2   -0.21    1.83
   6  14  -2   13.01    1.60
   6 -14  -2   12.63    2.22
  -6  14  -2   13.65    2.19
   6 -14  -2   12.62    2.26
  -6 -14  -2   14.82    1.68
   6 -14   2   17.56    2.36
  -6  14   2   12.22    2.18
  -6 -14  -2   12.35    1.56
   6  14   2   14.99    1.53
  -6  14  -2   12.95    2.31
  -6 -14   2   12.76    1.89
  -6  14   2   10.87    2.39
  -6 -14  -2   14.73    1.17
   6 -14   2   16.83    2.34
   6 -14  -2   12.71    2.29
  -6 -14   2   12.00    1.50
  -6  14   2   14.44    2.49
   6 -14   2   12.73    2.32
  -6 -14   2   12.71    1.83
  -6  14  -2   11.38    2.13
  -7 -14   2    6.51    1.13
   7  14   2    4.90    1.30
  -7  14   2    4.60    2.04
  -7 -14  -2    2.82    1.21
   7 -14  -2    2.79    2.21
  -7  14  -2    4.57    1.90
  -7 -14  -2    5.84    1.23
   7  14  -2    3.53    1.44
   7 -14   2    6.06    2.19
  -7  14  -2    3.83    2.10
  -7  14  -2    3.58    2.07
  -7  14   2    3.59    2.20
   7 -14  -2    3.37    2.07
  -7  14   2    5.29    2.07
  -7 -14   2    4.07    1.59
   7 -14   2    1.58    1.93
   8  14  -2   13.70    1.64
   8 -14  -2   16.42    2.81
  -8  14   2   15.42    2.75
  -8  14   2   17.72    2.76
  -8  14  -2   13.55    2.56
   8  14   2   13.36    1.57
   8 -14  -2   21.03    2.68
   8 -14   2   16.79    2.77
   8 -14   2   18.29    2.56
  -8  14  -2   17.26    2.70
  -8 -14   2   13.32    1.70
   0  15  -2   -0.86    1.23
   0  15   2    0.61    1.39
   0 -15  -2   -0.48    1.47
   0 -15   2   -1.99    1.28
   0 -15  -2   -0.52    1.62
   0  15  -2   -0.02    1.51
   0  15  -2   -0.43    1.18
   0 -15  -2   -1.23    1.18
   0 -15   2    1.02    1.30
   0  15   2   -1.76    1.43
   0  15   2    0.35    1.34
   0 -15  -2   -1.35    1.30
   0 -15   2   -1.21    1.20
   0 -15   2   -1.41    1.47
   1 -15  -2   -0.81    1.56
   1  15   2    0.33    1.30
  -1 -15   2   -0.67    1.33
   1 -15  -2    0.92    1.37
   1  15   2   -0.96    1.25
   1  15  -2    0.82    1.42
  -1 -15  -2    0.34    1.42
   1  15   2    0.32    1.41
   1 -15   2   -1.03    1.38
  -1 -15   2    0.09    1.51
  -1 -15   2    0.87    1.43
  -1 -15   2   -0.45    1.62
  -1  15   2    2.11    1.61
  -1 -15  -2   -0.90    1.56
  -1 -15  -2    0.15    1.30
  -1  15   2    2.85    1.51
   1 -15   2    0.14    1.42
  -1  15  -2    0.28    1.53
  -1  15   2   -1.87    1.50
   1 -15   2   -0.51    1.60
  -1 -15  -2    1.38    1.35
   1  15  -2   -0.30    1.45
   1 -15  -2    2.94    1.90
   1 -15   2    0.02    1.53
  -1  15  -2    1.02    1.61
   1  15  -2    0.75    1.32
  -1  15  -2    0.98    1.27
   1 -15  -2   -0.42    1.30
   2  15   2   39.02    2.98
   2 -15   2   36.23    3.01
   2 -15  -2   41.57    3.18
  -2  15  -2   39.29    2.93
  -2 -15  -2   37.71    2.80
  -2 -15   2   44.95    2.86
   2  15   2   40.70    2.89
  -2 -15  -2   42.22    2.83
   2  15  -2   41.70    2.93
  -2  15  -2   41.35    3.13
   2 -15  -2   43.25    3.41
  -2 -15   2   38.36    2.94
   2 -15  -2   39.22    3.08
  -2  15   2   46.57    3.35
   2 -15  -2   39.86    3.70
   2  15   2   43.87    2.80
   2 -15   2   40.45    3.19
  -2  15  -2   39.01    3.03
  -2 -15  -2   45.95    2.91
   2 -15   2   42.83    3.22
  -2 -15   2   45.08    3.14
  -2 -15   2   45.39    3.49
   2  15  -2   39.25    2.94
  -2  15   2   41.97    3.18
  -2 -15  -2   37.20    3.27
   2  15  -2   40.52    2.81
  -2  15   2   37.77    3.12
  -3 -15   2   -0.76    1.29
  -3  15  -2    0.70    1.57
  -3  15  -2    1.60    1.80
  -3  15   2   -0.98    1.72
  -3  15   2    0.15    1.76
  -3 -15  -2    1.42    1.34
  -3 -15   2    0.46    1.59
   3  15   2    1.06    1.24
   3  15  -2    1.15    1.34
  -3 -15   2   -1.26    1.27
   3 -15   2    1.34    1.69
   3  15  -2    2.06    1.49
   3 -15   2    2.89    1.88
  -3  15  -2    0.75    1.61
   3 -15  -2    1.65    1.66
   3  15  -2    1.08    1.26
   3  15   2   -0.64    1.47
   3 -15   2   -1.16    1.50
  -3 -15  -2    1.44    1.63
  -3 -15  -2    0.44    1.31
   3 -15  -2   -1.17    1.69
  -3  15   2    0.06    1.63
   3 -15  -2    1.31    1.75
  -3 -15   2    1.52    1.48
   4  15  -2    3.53    1.49
  -4  15  -2    3.78    1.73
   4 -15  -2    2.83    1.87
   4  15   2    1.87    1.53
   4  15   2    2.38    1.35
   4 -15   2    6.23    1.90
   4 -15   2    5.05    1.98
  -4 -15  -2    2.79    1.34
  -4  15   2    1.53    1.55
  -4  15   2    6.40    2.07
   4 -15  -2    3.35    1.97
  -4 -15  -2    1.69    1.37
   4  15  -2    6.19    1.48
  -4 -15   2    1.71    1.40
  -4  15  -2    4.37    1.94
  -4  15  -2    2.73    1.50
   4 -15  -2    2.22    1.91
  -4 -15  -2    3.60    1.59
   4 -15   2    3.92    1.82
  -4 -15   2    1.38    1.41
  -4  15   2    2.63    1.72
  -5  15   2    0.40    1.98
  -5  15  -2    0.08    1.74
   5 -15   2    1.36    1.98
  -5 -15  -2   -0.74    1.24
  -5  15  -2    0.91    1.92
  -5  15  -2   -2.19    1.84
  -5 -15  -2    0.44    1.52
   5 -15  -2    1.38    1.99
   5  15  -2    1.49    1.28
  -5  15   2    0.73    1.98
  -5 -15   2    0.80    1.49
  -5 -15   2   -0.28    1.26
   5 -15   2    3.31    1.90
  -5 -15  -2   -0.91    1.15
   5 -15  -2    1.83    1.99
   5 -15  -2   -1.82    1.75
   5  15   2   -0.40    1.27
   5 -15   2   -0.90    1.69
  -5  15   2   -0.52    1.77
   6 -15   2   -0.82    2.05
   6 -15  -2   -0.95    1.87
  -6  15  -2    2.54    2.11
   6 -15  -2   -0.11    2.11
   6 -15   2   -0.58    2.00
   6  15   2    0.44    1.35
  -6  15  -2   -2.11    1.91
  -6 -15   2    0.69    1.28
  -6  15   2   -0.38    1.63
  -6 -15  -2   -0.22    1.30
  -6 -15  -2    1.08    0.96
  -6  15   2    0.23    2.06
   6 -15   2   -0.47    1.90
  -6  15   2    0.56    2.09
  -6 -15   2   -1.16    1.51
  -6  15  -2    2.13    1.90
   6  15  -2    0.72    1.38
  -6 -15  -2   -1.07    1.39
   6 -15  -2    0.59    1.74
   7 -15   2    1.12    1.97
   7 -15  -2    2.67    2.07
  -7  15   2    0.71    2.12
  -7 -15   2   -0.52    1.08
  -7  15  -2    0.88    1.91
  -7  15   2    2.60    2.02
  -7 -15  -2   -0.31    1.28
   7  15  -2    1.60    1.36
  -7  15  -2   -0.82    2.01
   7 -15   2    3.29    2.19
   7 -15  -2    1.35    2.07
   7  15   2    1.88    1.31
  -7  15   2   -0.66    1.96
  -7  15  -2    1.86    2.17
   0  16  -2    6.50    1.82
   0 -16   2    2.42    1.62
   0  16  -2    4.20    1.70
   0  16   2    4.99    1.47
   0 -16   2    3.18    1.70
   0 -16   2    3.22    1.79
   0 -16  -2    2.61    1.70
   0  16   2    5.18    1.73
   0  16  -2    3.25    1.37
   0 -16  -2   -0.97    1.49
   0 -16  -2    6.06    1.65
   0  16   2    3.65    1.66
  -1 -16  -2    2.37    1.61
   1 -16  -2    6.16    1.77
   1  16   2    4.17    1.38
  -1 -16  -2    5.66    1.49
   1  16  -2    3.60    1.66
  -1 -16   2    3.79    1.58
  -1  16   2    5.17    1.77
   1 -16   2    1.71    1.70
   1  16  -2    4.13    1.61
   1 -16   2    5.71    1.77
  -1 -16   2    3.49    1.69
  -1  16   2    2.23    1.74
   1 -16  -2    3.42    1.66
  -1  16  -2    1.82    1.74
   1  16  -2    2.45    1.34
  -1  16   2    2.51    1.61
  -1  16  -2    4.19    1.64
   1 -16   2    2.12    1.56
  -1 -16  -2    1.63    1.59
  -1 -16   2    2.99    1.58
   1  16   2    2.91    1.51
  -1  16  -2    1.92    1.59
   1 -16  -2    2.04    1.79
   1  16   2    4.24    1.69
  -2 -16  -2    3.02    1.50
   2 -16  -2    3.30    1.60
  -2  16  -2    0.21    1.58
  -2  16   2    2.71    1.84
  -2 -16  -2    3.61    1.57
   2 -16  -2    3.71    1.77
  -2 -16   2    3.24    1.62
   2  16   2    5.92    1.68
   2  16  -2    3.95    1.63
  -2  16  -2    2.67    1.66
   2 -16  -2    4.13    1.73
   2 -16   2    6.16    1.91
  -2  16   2    1.92    1.82
  -2 -16   2    3.22    1.65
   2 -16   2    2.52    1.69
   2  16  -2    3.87    1.51
   2  16  -2    3.40    1.44
   2 -16   2    1.19    1.86
  -2 -16  -2    1.57    1.50
  -2 -16   2    1.99    1.62
  -2  16   2    3.29    1.53
   2  16   2    4.54    1.44
  -2  16  -2    1.04    1.65
   3 -16   2    0.14    1.71
  -3 -16  -2    2.60    1.56
  -3  16  -2    1.40    1.73
   3 -16  -2    0.12    1.69
  -3  16  -2    0.63    1.72
   3  16  -2   -0.31    1.52
   3 -16  -2    0.95    1.67
  -3 -16   2   -1.47    1.38
   3 -16   2   -3.65    1.55
   3  16   2    2.67    1.45
   3  16  -2    0.15    1.40
   3  16   2    2.14    1.48
  -3 -16  -2   -0.52    1.39
  -3  16  -2   -0.71    1.65
  -3  16   2   -1.35    1.61
   3 -16  -2    1.95    1.65
  -3  16   2    0.99    1.78
  -3 -16   2   -0.94    1.51
   3 -16   2    1.71    1.88
  -3  16   2    0.91    1.73
  -4 -16   2   19.86    2.06
   4 -16  -2   23.37    2.75
   4 -16   2   22.79    2.58
  -4  16   2   23.16    2.77
  -4  16  -2   22.76    2.50
   4  16   2   17.53    1.93
   4 -16  -2   22.36    2.78
  -4  16   2   24.34    2.80
   4 -16  -2   22.66    2.68
  -4  16  -2   16.61    2.55
   4 -16   2   21.89    2.56
   4  16  -2   21.06    2.15
   4  16  -2   18.57    2.00
  -4 -16  -2   21.50    2.11
   4 -16   2   22.09    2.75
  -4  16  -2   18.32    2.61
  -4 -16   2   17.92    2.15
  -4 -16  -2   22.10    1.97
  -4  16   2   22.04    2.55
   5 -16   2   17.23    2.66
  -5 -16  -2   13.04    1.87
   5 -16  -2   11.74    2.20
  -5  16   2   15.60    2.44
  -5  16  -2   17.55    2.44
  -5 -16   2   13.45    1.81
   5 -16   2   12.21    2.42
   5 -16   2   12.01    2.34
  -5 -16   2   12.52    2.01
  -5  16   2   14.91    2.58
  -5  16  -2   15.89    2.38
   5  16  -2   14.58    1.81
  -5  16  -2   14.93    2.53
  -5  16   2   17.18    2.69
   5 -16  -2   13.93    2.65
   5 -16  -2   13.22    2.61
   5  16   2   12.59    1.80
  -5 -16  -2   14.94    1.65
  -6  16   2    1.01    1.96
  -6  16  -2    1.03    1.93
   6 -16   2    1.38    2.05
  -6  16   2    2.35    2.07
   6 -16  -2    2.60    2.16
  -6  16   2    2.90    2.05
  -6 -16  -2    3.15    1.12
  -6  16  -2    3.35    2.24
   6  16   2    3.44    1.45
  -6  16  -2    1.21    2.07
  -6 -16  -2    4.31    1.51
   6 -16   2    0.89    2.16
   6  16  -2    1.81    1.41
   6 -16  -2    1.97    2.13
   6 -16  -2    5.48    2.11
  -6 -16   2    2.65    1.62
  -6 -16   2    2.38    1.39
   0 -17   2   -1.06    1.58
   0  17  -2   -0.71    1.51
   0 -17   2    0.27    1.59
   0  17  -2    1.02    1.72
   0  17   2   -1.55    1.58
   0  17   2    0.79    1.70
   0 -17  -2    1.16    1.56
   0  17   2   -0.32    1.38
   0 -17  -2    2.70    1.77
   0 -17   2   -1.04    1.55
   0 -17  -2   -0.76    1.56
   0  17  -2   -2.15    1.61
  -1 -17   2   15.90    2.27
  -1 -17   2   17.89    2.18
   1 -17   2   15.55    2.29
   1  17  -2   14.66    2.05
  -1 -17  -2   17.35    2.19
  -1  17  -2   18.95    2.22
  -1  17  -2   16.67    2.40
   1  17  -2   17.18    2.09
  -1  17   2   18.68    2.13
  -1  17   2   15.76    2.18
   1  17  -2   15.99    2.21
   1  17   2   21.48    2.31
   1  17   2   18.27    2.14
  -1 -17   2   17.81    2.20
  -1  17  -2   18.56    2.43
   1 -17  -2   19.42    2.31
   1 -17  -2   20.57    2.17
  -1 -17  -2   18.47    2.30
  -1  17   2   18.36    2.43
  -1 -17  -2   17.29    2.14
   1 -17   2   20.72    2.48
   1 -17  -2   15.90    2.36
   1 -17   2   15.28    2.10
   2  17  -2    2.27    1.44
  -2  17  -2    1.20    1.78
   2  17   2    2.04    1.57
   2  17   2    3.86    1.88
   2 -17  -2    4.30    2.02
  -2  17  -2    2.89    1.83
   2 -17   2    5.19    1.82
  -2  17   2    2.26    1.76
   2  17  -2    3.43    1.71
  -2 -17   2    2.48    1.74
  -2 -17  -2    2.76    1.74
   2 -17  -2    3.77    1.77
   2 -17   2    2.47    2.07
  -2  17   2    4.74    2.07
  -2 -17   2    2.30    1.72
  -2  17  -2    2.16    1.97
   2 -17   2    2.75    1.83
   2 -17  -2    5.36    2.15
  -2  17   2    2.95    1.85
  -2 -17  -2    2.24    1.65
  -2 -17   2    0.48    1.61
   3 -17  -2   15.13    2.28
   3 -17   2   13.40    2.36
  -3  17   2   13.20    2.18
   3  17   2   13.88    2.17
  -3 -17   2   15.59    2.16
   3  17  -2   14.99    2.09
  -3 -17  -2   14.29    1.98
  -3 -17   2   14.54    1.97
  -3  17   2   13.14    2.49
  -3 -17  -2   14.90    1.96
  -3  17  -2   17.34    2.60
   3 -17  -2   15.13    2.52
   3 -17   2   13.63    2.35
  -3  17  -2   19.75    2.42
   3 -17   2   14.02    2.34
   3 -17  -2   16.43    2.61
   3  17  -2   15.78    1.99
  -3  17   2   17.12    2.56
  -3  17  -2   13.21    2.48
   3  17   2   15.40    2.03
  -4  17   2    0.63    1.91
   4 -17   2   -0.35    1.91
  -4 -17   2    0.81    1.62
  -4  17   2   -2.80    1.98
   4  17  -2   -0.07    1.51
   4 -17  -2   -1.42    2.06
   4 -17  -2    1.72    1.92
  -4  17  -2    0.03    1.80
   4 -17   2   -0.32    2.10
  -4 -17  -2   -1.32    1.46
  -4 -17   2    0.56    1.56
   4 -17  -2    0.46    1.89
   4  17   2    0.82    1.44
  -4 -17  -2   -1.70    1.45
  -4  17   2   -1.11    1.90
  -4  17  -2    3.17    2.22
   4 -17   2    0.24    1.96
  -4  17  -2   -1.40    1.80
  -5  17   2    0.67    2.23
   5 -17   2    1.38    2.25
   5 -17   2    0.40    1.96
  -5 -17   2    2.25    1.55
   5 -17  -2    1.06    2.26
   5  17   2    2.52    1.53
  -5  17  -2    1.43    2.04
  -5  17   2    0.29    1.82
   5 -17  -2    2.25    2.15
   5 -17  -2    1.40    2.20
  -5  17   2    1.42    2.02
  -5  17  -2   -1.40    1.84
   5 -17   2    5.08    2.25
   5  17  -2    1.22    1.62
  -5  17  -2    0.18    2.14
  -5 -17  -2    1.27    1.36
  -5 -17  -2    1.67    1.51
  -5 -17   2    1.66    1.75
  -6 -17   2   -1.47    1.39
   6 -17   2    3.03    2.39
   6 -17   2   -0.67    2.15
  -6  17  -2   -0.64    2.22
   6 -17  -2   -2.04    1.80
  -6 -17  -2   -0.12    1.51
   6 -17  -2    3.45    2.38
  -6  17  -2   -0.80    1.95
   6  17  -2   -0.27    1.55
  -6  17   2   -0.78    1.99
   6 -17  -2    1.51    2.15
  -6  17  -2    0.82    2.11
  -6 -17   2   -0.75    1.59
  -6 -17  -2   -1.72    1.10
  -6  17   2   -1.25    1.80
   6  17   2    1.75    1.57
  -6  17   2   -2.45    2.20
   0 -18   2   31.89    3.11
   0  18  -2   42.17    3.65
   0  18  -2   39.53    3.19
   0 -18   2   40.39    3.57
   0  18  -2   36.72    3.26
   0 -18  -2   39.73    3.41
   0 -18   2   40.91    3.35
   0  18   2   43.66    3.39
   0  18   2   39.58    3.45
   0 -18  -2   43.17    3.32
   0 -18  -2   35.19    3.36
   1  18   2   16.13    2.34
   1 -18  -2   13.38    2.34
   1 -18  -2   14.26    2.28
   1 -18   2   19.31    2.53
  -1  18   2   18.56    2.55
  -1 -18  -2   15.53    2.30
  -1  18  -2   16.13    2.46
   1 -18   2   14.38    2.31
  -1  18   2   14.07    2.29
  -1 -18   2   16.21    2.24
  -1 -18   2   17.44    2.42
   1 -18   2   13.32    2.30
  -1 -18   2   15.39    2.24
  -1  18   2   12.06    2.35
  -1  18  -2   13.45    2.39
   1  18  -2   14.20    2.12
   1  18  -2   15.26    2.37
   1  18   2   15.06    2.20
  -1  18  -2   15.21    2.13
  -1 -18  -2   18.48    2.40
   1 -18  -2   18.64    2.38
   2 -18   2   32.33    2.91
   2 -18   2   35.12    3.00
  -2 -18  -2   31.76    2.94
   2  18  -2   32.28    2.93
   2 -18  -2   32.20    2.76
  -2 -18   2   27.21    2.58
   2  18   2   33.35    3.01
   2 -18  -2   29.64    3.09
  -2  18  -2   28.45    2.82
  -2 -18   2   33.01    3.09
  -2  18   2   27.78    3.01
   2 -18   2   29.93    3.15
  -2  18  -2   32.15    3.11
  -2  18   2   29.41    2.87
   2 -18  -2   30.98    2.83
   2  18  -2   29.60    2.77
  -2 -18  -2   32.25    2.84
  -2  18  -2   34.25    3.05
   2  18   2   33.36    2.79
  -2  18   2   28.23    2.81
   3 -18  -2    1.28    2.15
   3 -18  -2    1.77    2.21
  -3  18  -2    2.25    2.14
   3  18  -2    3.57    1.73
  -3 -18   2    1.43    1.85
  -3 -18  -2    0.91    1.65
   3  18   2   -0.56    1.60
  -3  18   2    1.67    2.19
  -3  18   2   -0.66    2.19
   3 -18  -2    6.06    2.24
  -3 -18  -2    4.02    1.75
  -3  18  -2    3.43    1.89
  -3 -18   2    1.43    1.71
   3 -18   2    1.86    2.21
   3 -18   2    0.87    2.26
   3 -18   2    5.73    2.23
   3  18  -2    6.51    2.09
  -3  18   2    3.01    2.09
  -3  18  -2    3.17    1.98
  -4  18  -2    6.15    1.98
   4 -18   2    5.00    2.15
  -4 -18   2    6.31    1.86
   4 -18   2    2.74    2.25
  -4 -18  -2    5.90    1.85
   4  18   2    4.46    1.78
   4  18  -2    4.48    1.73
  -4  18  -2    4.73    2.11
  -4 -18   2    5.29    1.78
  -4  18   2    5.53    2.01
   4 -18  -2    4.60    2.33
  -4  18   2    5.26    2.38
   4 -18  -2    1.69    2.23
  -4  18   2    5.35    2.39
  -4 -18  -2    5.87    1.74
  -4  18  -2    4.26    2.30
   4 -18  -2    3.21    2.14
   4 -18   2    2.62    2.38
   5 -18   2    1.79    2.35
  -5  18  -2   -2.54    1.95
  -5  18   2    2.49    2.15
  -5 -18   2    0.56    1.75
   5 -18  -2   -1.31    1.85
  -5  18  -2   -2.49    1.77
   5 -18   2   -2.89    2.32
  -5 -18  -2    0.66    1.42
   5 -18  -2    0.36    2.35
  -5  18  -2   -1.65    2.14
   5  18   2    4.41    1.73
   5 -18  -2   -1.05    2.23
  -5  18   2    0.38    2.26
  -5 -18   2   -1.34    1.53
  -5  18   2   -2.13    2.17
   5 -18   2   -1.11    2.09
  -5 -18  -2    0.39    1.65
   5  18  -2    2.38    1.60
   0  19   2    1.26    2.08
   0 -19   2    1.74    1.97
   0 -19   2   -0.20    2.00
   0 -19  -2    1.66    1.89
   0 -19  -2    2.02    2.06
   0  19   2    1.38    1.87
   0 -19   2   -3.74    1.87
   0  19  -2    3.25    1.95
   0  19  -2    1.41    2.05
   0 -19  -2    0.15    1.84
  -1  19  -2    0.65    1.90
   1 -19  -2   -0.40    1.99
   1 -19  -2   -1.77    1.81
   1 -19   2    1.44    2.04
  -1 -19  -2   -2.07    1.69
   1 -19  -2   -0.08    1.99
  -1  19   2    0.69    2.04
   1  19  -2   -1.35    1.94
  -1  19  -2    3.00    2.18
  -1 -19   2    0.76    1.77
   1  19   2   -0.87    1.87
   1 -19   2   -1.67    1.91
   1  19   2   -3.02    1.65
   1  19  -2    0.98    1.81
  -1  19   2   -0.76    1.71
   1 -19   2   -1.50    1.86
  -1 -19   2   -1.27    1.93
  -1 -19  -2   -2.39    1.82
   2  19   2    4.66    2.05
  -2 -19   2    7.15    2.15
   2 -19  -2    5.87    2.35
   2 -19  -2    9.11    2.39
  -2  19   2   10.41    2.46
   2 -19   2   10.91    2.36
   2  19   2    9.56    2.07
  -2  19   2    6.08    2.16
   2 -19   2    8.01    2.39
   2  19  -2    8.56    2.18
   2  19  -2    9.29    2.01
  -2  19  -2    6.68    2.00
   2 -19  -2    7.29    2.32
  -2  19  -2    5.52    2.13
  -2 -19  -2   11.54    2.14
  -2  19  -2    8.48    2.43
  -2 -19  -2    6.73    2.03
   2 -19   2    7.91    2.48
  -2 -19   2    6.55    2.12
  -3  19  -2   -0.37    1.92
  -3 -19  -2    4.55    1.83
   3 -19   2    4.85    2.39
  -3 -19   2    1.07    1.83
  -3  19  -2    1.48    2.05
  -3  19  -2    3.22    2.09
  -3  19   2    2.82    2.31
  -3  19   2    0.19    1.96
   3  19   2    2.59    1.77
   3 -19  -2    4.30    2.28
   3  19  -2    2.61    1.74
  -3  19   2    2.04    2.11
  -3 -19  -2    2.32    1.75
   3 -19  -2    5.96    2.30
   3 -19   2    4.12    2.25
  -3 -19   2    2.18    1.90
   3 -19  -2    2.21    2.07
   3 -19   2    0.20    2.31
   0  20   2   22.38    2.88
   0 -20  -2   15.79    2.58
   0  20   2   20.45    2.67
   0 -20   2   22.23    2.69
   0 -20   2   17.08    2.76
   0 -20  -2   19.80    2.86
   0  20  -2   18.53    2.61
   0  20  -2   17.02    2.73
   1 -20   2    0.52    2.21
   1 -20  -2   -0.25    2.23
  -1 -20   2   -0.42    1.93
  -1 -20   2    0.46    2.09
   1 -20   2    0.37    2.12
  -1  20  -2   -3.06    2.13
  -1  20   2    0.08    2.27
   1  20   2   -0.35    2.15
   1  20  -2    0.10    1.97
  -1 -20  -2    0.22    2.11
  -1  20  -2    0.71    1.87
   1  20  -2    0.59    2.16
   1  20   2   -1.16    1.97
  -1  20   2   -0.28    2.01
  -1 -20  -2    0.09    1.94
   1 -20  -2    0.66    2.13
   1 -20   2   -1.28    2.19
   0   0   3   -3.24    0.30
   0   0  -3   -3.91    0.25
   0   0   3   -3.97    0.25
   0   0  -3   -3.68    0.31
   0   0   3   -3.30    0.29
   0   0   3   -4.12    0.30
   0   0  -3   -3.85    0.28
   0   0   3   -3.99    0.27
   0   0  -3   -3.37    0.25
   0   0   3   -3.72    0.24
   1   0  -3   -0.63    0.34
  -1   0  -3   -0.07    0.08
   1   0   3   -0.05    0.27
   1   0   3   -0.19    0.23
  -1   0  -3   -0.14    0.25
  -1   0   3    0.15    0.32
  -1   0   3   -0.21    0.34
  -1   0  -3   -0.14    0.21
  -1   0   3    0.30    0.30
   1   0  -3    0.17    0.36
  -1   0   3    0.35    0.34
  -1   0   3   -0.03    0.37
   1   0   3   -0.05    0.23
   1   0  -3   -0.14    0.30
  -1   0  -3    0.04    0.16
   1   0  -3    0.14    0.33
   1   0   3    0.10    0.22
  -1   0  -3   -0.12    0.24
   1   0   3    0.06    0.25
   1   0  -3    0.11    0.28
  -1   0   3   -0.24    0.32
   1   0  -3   -0.05    0.34
  -2   0   3   -0.42    0.51
   2   0   3    0.00    0.28
  -2   0  -3   -0.02    0.33
   2   0  -3   -0.33    0.40
   2   0   3   -0.24    0.25
   2   0   3   -0.11    0.32
  -2   0   3   -0.08    0.46
   2   0  -3   -0.37    0.44
   2   0  -3   -0.14    0.45
   2   0  -3    0.69    0.56
  -2   0  -3   -0.29    0.29
   2   0   3    0.10    0.31
  -2   0   3   -0.24    0.40
   2   0   3   -0.55    0.30
   2   0  -3   -0.33    0.43
  -2   0  -3   -0.22    0.26
  -2   0   3   -0.58    0.49
  -2   0   3    0.10    0.52
   2   0   3    1.84    0.32
  -2   0  -3   -0.04    0.35
  -2   0   3   -0.47    0.46
   2   0  -3   -0.26    0.47
  -3   0  -3   -0.48    0.39
  -3   0  -3    0.00    0.36
  -3   0   3   -0.55    0.49
   3   0   3   -0.52    0.37
   3   0  -3   -0.49    0.57
  -3   0  -3   -1.00    0.29
   3   0  -3   -0.22    0.51
  -3   0  -3   -0.82    0.34
   3   0  -3    0.04    0.51
   3   0  -3   -0.96    0.48
  -3   0   3   -0.21    0.22
   3   0  -3   -0.58    0.49
   3   0   3   -0.22    0.35
   3   0   3   -0.13    0.34
  -3   0   3   -0.12    0.50
   3   0  -3   -1.16    0.50
   3   0   3   -0.22    0.31
   3   0   3   -0.58    0.32
  -3   0   3   -0.64    0.52
   3   0   3   -0.82    0.32
  -3   0   3    0.22    0.60
  -4   0   3   -0.62    0.53
   4   0   3   -0.54    0.42
   4   0  -3   -0.96    0.63
  -4   0   3    0.13    0.41
   4   0  -3   -0.06    0.63
   4   0   3   -0.95    0.41
  -4   0  -3   -0.89    0.41
   4   0  -3   -0.52    0.68
   4   0  -3    0.32    0.59
   4   0  -3   -0.74    0.62
  -4   0  -3   -0.09    0.47
   4   0   3   -1.29    0.44
   4   0   3   -0.31    0.40
  -4   0   3    0.57    0.60
   4   0   3   -1.06    0.40
   4   0   3   -1.01    0.45
  -4   0   3   -0.79    0.61
  -4   0  -3   -0.94    0.36
  -4   0   3   -0.44    0.69
   4   0  -3   -0.13    0.57
  -4   0   3    0.22    0.56
  -4   0  -3    2.20    0.55
  -5   0   3   -1.93    0.66
  -5   0   3   -1.59    0.72
   5   0  -3   -1.11    0.63
   5   0  -3   -1.62    0.71
   5   0  -3   -1.68    0.61
  -5   0   3   -0.73    0.64
   5   0   3    0.39    0.49
   5   0   3   -0.28    0.54
  -5   0   3   -1.35    0.71
  -5   0   3   -1.00    0.74
   5   0   3    0.89    0.51
  -5   0  -3    0.33    0.39
   5   0  -3   -1.98    0.71
  -5   0  -3    0.37    0.54
  -5   0   3   -1.45    0.58
  -5   0  -3    0.43    0.54
   5   0   3    0.30    0.45
   5   0   3    0.97    0.47
  -5   0  -3   -0.19    0.43
   5   0  -3   -1.29    0.75
   5   0   3    0.12    0.45
  -6   0  -3   -0.61    0.45
  -6   0   3   -0.54    0.87
   6   0  -3   -0.82    0.82
   6   0  -3   -1.40    0.80
  -6   0  -3   -0.16    0.50
   6   0  -3    1.55    0.83
  -6   0  -3   -0.87    0.64
  -6   0   3    0.29    0.31
  -6   0   3   -1.32    0.78
   6   0  -3   -1.08    0.82
  -6   0   3    0.28    0.89
   6   0   3   -0.09    0.57
   6   0   3   -0.48    0.51
   6   0   3   -0.32    0.69
  -6   0   3   -1.74    0.90
  -6   0  -3   -0.72    0.65
   7   0   3    1.03    0.58
  -7   0   3   -0.76    0.93
  -7   0  -3    1.15    0.77
   7   0  -3   -1.97    1.03
  -7   0   3   -1.19    0.96
   7   0   3    0.75    0.71
   7   0  -3    0.11    0.97
  -7   0   3   -0.52    1.03
   7   0   3   -0.37    0.81
  -7   0   3   -0.63    0.64
  -7   0   3   -0.83    1.00
  -7   0  -3    1.41    0.72
   7   0  -3    0.21    0.90
  -7   0  -3    0.39    0.44
   7   0  -3   -0.33    0.97
   7   0   3    1.43    0.69
   8   0  -3   -1.33    1.15
   8   0  -3    0.76    1.05
   8   0   3   -0.23    0.80
  -8   0   3    0.86    1.17
  -8   0  -3   -2.01    0.77
  -8   0  -3   -1.09    0.83
   8   0  -3    1.52    1.12
   8   0   3   -1.58    0.96
   8   0  -3    0.60    1.06
  -8   0   3   -0.73    0.99
   8   0   3   -1.80    0.84
  -8   0   3   -0.28    1.21
  -8   0   3    1.02    0.95
  -9   0  -3   -0.20    0.84
   9   0   3    0.11    1.13
  -9   0   3    1.50    1.11
  -9   0   3    0.94    1.29
  -9   0   3    0.96    1.23
  -9   0  -3   -0.43    0.85
   9   0  -3   -0.93    1.32
  10   0  -3   -0.11    1.43
 -10   0   3   -0.03    1.10
 -10   0   3    0.34    1.33
 -10   0   3   -0.18    1.39
  10   0   3    1.60    1.30
  11   0   3    1.43    1.38
 -11   0   3    0.84    0.97
 -11   0   3   -0.09    1.50
  11   0  -3    0.03    1.59
   0   1   3    0.06    0.30
   0  -1  -3   -0.41    0.24
   0   1  -3   -0.31    0.27
   0  -1   3   -0.81    0.25
   0   1  -3   -0.60    0.27
   0  -1   3   -0.71    0.32
   0   1  -3   -0.63    0.22
   0  -1   3   -0.72    0.30
   0   1   3   -0.65    0.27
   0   1  -3   -0.33    0.29
   0  -1  -3   -1.07    0.27
   0  -1  -3   -0.36    0.26
   0  -1   3   -0.46    0.29
   0  -1   3    0.58    0.23
   0   1   3   -0.28    0.28
   0  -1  -3   -0.74    0.31
   0  -1  -3    0.13    0.32
   0  -1  -3   -0.59    0.27
   0   1   3   -0.66    0.24
   0   1   3   -0.47    0.33
   0  -1   3   -0.57    0.29
   0   1   3   -0.66    0.27
   0   1  -3    0.09    0.28
   1   1   3  367.53   11.35
   1  -1  -3  352.55   11.88
   1  -1  -3  349.06   12.11
  -1  -1   3  360.94   11.86
   1  -1   3  357.23   12.09
   1   1   3  347.65   12.27
  -1   1   3  359.05   11.92
   1  -1   3  348.97   12.04
  -1   1   3  354.19   12.15
  -1   1   3  347.59   11.89
   1  -1  -3  344.82   12.09
  -1  -1   3  334.13   11.89
   1  -1   3  346.17   11.92
  -1  -1  -3  346.25   12.42
  -1   1  -3  345.58   12.09
   1  -1   3  358.75   11.23
  -1   1  -3  335.87   11.86
   1  -1   3  339.80   11.28
   1   1  -3  349.09   11.28
  -1   1  -3  358.19   11.30
  -1  -1   3  350.53   12.05
  -1  -1  -3  367.89   12.31
   1   1  -3  360.92   12.09
   1  -1  -3  366.89   11.32
   1   1   3  367.75   12.24
  -1  -1   3  359.57   11.26
  -1   1   3  350.33   12.08
   1   1   3  346.88   11.40
   1   1   3  348.63   12.15
  -1   1  -3  342.35   11.86
   1  -1  -3  343.82   11.31
   1   1  -3  352.81   11.28
   1   1  -3  343.59   11.87
  -1   1  -3  353.07   11.26
   1   1  -3  351.99   12.07
  -1  -1  -3  345.58   12.30
  -1   1   3  345.06   11.34
   1  -1  -3  347.71   11.91
  -1  -1  -3  341.72   11.44
   1   1   3  343.89   12.09
  -1  -1   3  354.96   11.31
   1  -1   3  354.89   11.83
   1   1  -3  342.53   11.87
   2   1  -3 4273.07  139.90
   2  -1   3 4004.18  132.64
  -2   1   3 3937.77  133.18
  -2   1   3 4117.70  142.23
  -2   1   3 4362.37  142.02
   2  -1  -3 4143.90  139.48
  -2  -1   3 3887.95  132.62
   2  -1  -3 4285.81  141.92
  -2   1   3 4033.41  132.50
  -2  -1   3 4221.16  139.94
   2  -1   3 4346.79  142.27
   2  -1   3 3984.55  132.09
  -2  -1   3 4106.79  141.62
   2   1  -3 4255.67  141.91
   2  -1   3 4096.96  140.28
   2  -1  -3 4222.09  140.04
  -2  -1   3 4315.70  142.65
  -2   1   3 4075.58  139.77
   2  -1  -3 4299.45  142.24
   2  -1  -3 4205.81  132.38
   2   1  -3 4027.09  139.61
  -2   1  -3 4142.70  142.38
   2  -1   3 4130.87  141.76
  -2  -1   3 4363.01  132.38
  -2   1   3 4088.94  139.43
  -2   1  -3 4257.77  140.06
   2  -1  -3 4376.58  132.73
   2  -1   3 4047.06  139.48
   2   1  -3 4423.02  141.97
  -2  -1   3 4029.07  139.33
   2   1  -3 4166.63  132.64
   2   1  -3 4167.76  132.28
  -3  -1  -3   78.11    2.93
   3   1  -3   77.68    3.05
  -3  -1  -3   76.83    2.93
   3   1  -3   78.11    3.00
  -3  -1   3   77.37    2.86
   3  -1  -3   83.18    3.08
   3  -1  -3   76.31    2.94
  -3   1   3   80.37    3.10
   3  -1  -3   82.44    3.07
   3   1   3   77.11    2.64
  -3   1  -3   75.92    2.77
   3   1   3   79.44    2.67
   3  -1  -3   82.07    2.92
   3  -1   3   79.94    2.93
  -3   1  -3   79.06    2.82
  -3   1   3   81.54    2.98
   3   1  -3   80.14    3.14
   3  -1  -3   81.56    3.14
  -3  -1   3   80.01    3.14
   3  -1   3   79.78    2.77
   3  -1   3   80.23    2.98
  -3   1   3   78.30    3.13
  -3  -1   3   77.39    2.97
   3   1  -3   78.38    2.96
  -3  -1   3   80.28    3.03
   3   1  -3   73.88    2.82
  -3  -1   3   71.98    2.88
  -3   1  -3   78.36    2.82
  -3   1   3   84.32    2.94
  -3   1   3   75.84    3.19
  -3   1  -3   80.46    2.97
   3  -1   3   81.73    2.94
   3  -1   3   80.08    2.77
   3  -1  -3   78.24    3.16
  -3   1   3   80.61    3.04
  -3   1  -3   75.25    2.94
   3   1  -3   77.97    3.04
   3  -1   3   78.79    2.87
   4  -1   3  743.08   24.70
   4  -1   3  711.61   24.38
   4  -1   3  741.80   24.29
   4   1  -3  726.80   24.77
  -4   1  -3  760.44   24.73
   4  -1  -3  705.73   23.20
   4   1  -3  731.55   23.15
   4   1   3  730.57   24.64
  -4  -1   3  703.03   23.18
  -4  -1  -3  753.88   25.21
   4  -1  -3  707.17   24.40
  -4   1   3  696.60   24.38
   4   1  -3  712.53   24.40
  -4   1   3  740.30   24.90
  -4  -1   3  739.61   23.14
   4  -1   3  715.08   23.10
  -4   1   3  709.74   24.39
   4   1   3  716.42   23.20
   4  -1  -3  718.08   24.47
   4   1   3  740.70   25.55
  -4   1   3  734.19   23.18
   4   1   3  712.65   23.10
  -4   1   3  742.76   23.28
  -4  -1   3  698.27   24.33
   4   1  -3  727.61   24.75
   4   1  -3  704.23   23.18
  -4  -1  -3  722.30   25.27
   4  -1  -3  723.23   24.86
   4  -1  -3  776.27   24.84
  -4   1  -3  702.14   23.16
   4  -1   3  743.16   23.06
  -4  -1   3  733.27   24.35
   4   1   3  720.77   24.49
   4   1  -3  736.59   24.39
  -4   1  -3  725.31   24.75
   4  -1   3  732.25   24.67
  -4  -1   3  706.46   24.84
  -4  -1   3  747.76   24.74
  -5  -1   3   -0.29    0.72
   5   1   3    0.69    0.51
   5  -1  -3   -0.58    0.79
   5  -1  -3   -0.26    0.77
   5   1  -3   -0.29    0.64
   5   1  -3    0.86    0.67
   5  -1  -3   -0.60    0.76
  -5  -1   3   -0.09    0.21
  -5   1   3   -0.04    0.82
   5  -1   3    0.88    0.66
   5   1  -3    1.67    0.76
   5   1   3    1.50    0.43
   5   1   3    0.84    0.46
  -5   1  -3    1.52    0.66
  -5   1  -3    1.45    0.51
  -5  -1   3    0.12    0.81
   5  -1   3    0.27    0.52
  -5   1  -3    0.79    0.62
  -5   1   3   -1.20    0.82
   5  -1   3    0.05    0.62
   5  -1   3    1.75    0.60
   5   1   3    0.94    0.34
   5  -1  -3   -0.68    0.78
  -5  -1  -3    1.52    0.45
  -5   1   3   -0.25    0.76
  -5   1  -3    1.42    0.70
   5   1  -3    0.06    0.73
  -5  -1   3    0.70    0.65
  -5  -1  -3    1.05    0.46
   5   1  -3   -0.38    0.73
  -5   1   3   -1.22    0.61
   5  -1   3    0.99    0.57
  -5   1   3   -0.27    0.74
  -5   1   3    0.02    0.66
  -5  -1   3    1.06    0.76
   5  -1  -3   -0.67    0.68
  -5  -1   3    0.73    0.65
  -6   1  -3    5.46    0.86
   6   1   3    7.21    0.67
  -6  -1   3    8.17    0.85
  -6  -1   3    6.56    0.71
   6  -1   3    6.37    0.84
   6   1  -3    7.97    1.02
  -6   1   3    5.53    1.08
  -6  -1  -3    5.44    0.68
  -6   1   3    6.31    0.87
  -6  -1   3    6.19    1.10
  -6   1  -3    6.81    0.91
  -6  -1  -3    5.26    0.67
   6   1   3    5.48    0.51
   6   1  -3    7.87    0.99
  -6  -1   3    6.35    1.00
   6  -1  -3    7.00    1.07
   6   1   3    6.75    0.72
   6  -1   3    7.29    0.83
   6   1   3    6.14    0.78
   6   1  -3    7.07    1.02
   6  -1   3    6.10    0.80
  -6   1   3    4.15    1.01
  -6   1  -3    6.56    0.72
  -6  -1   3    5.14    0.95
   6  -1  -3    6.19    0.97
   6  -1  -3    6.31    1.11
  -6  -1   3    6.45    0.94
   6  -1   3    6.82    0.97
  -6   1   3    6.15    1.04
   6  -1  -3    6.32    1.09
  -6   1  -3    7.51    0.84
   6   1  -3    7.59    1.04
  -6   1   3    5.05    1.16
   7   1  -3    2.55    1.07
   7   1  -3    2.92    1.03
   7  -1  -3    2.22    1.10
  -7   1  -3    3.32    0.68
  -7   1   3    3.05    1.24
  -7  -1   3    3.42    0.88
  -7  -1   3    2.01    0.97
  -7   1   3    1.35    1.10
  -7   1   3    0.49    1.11
  -7   1   3    3.88    1.11
   7  -1  -3    0.62    1.18
  -7   1   3    1.26    0.78
  -7   1  -3    5.54    0.96
   7  -1   3    3.98    0.78
  -7  -1   3    3.06    1.16
   7   1   3    3.10    0.86
   7   1  -3    2.33    1.01
   7  -1   3    3.09    0.87
  -7  -1   3    1.82    0.57
  -7  -1   3    2.45    0.99
   7  -1  -3    1.84    1.02
   7   1  -3    2.61    0.96
  -7  -1  -3    3.34    0.65
  -7  -1  -3    4.72    0.68
  -7   1  -3    3.30    0.89
  -7   1  -3    4.17    0.80
   7  -1   3    2.72    0.97
   7   1   3    4.50    0.66
   7   1   3    2.78    0.71
   7  -1  -3    2.37    1.07
  -8  -1   3   42.92    2.22
   8   1  -3   41.94    2.65
  -8  -1  -3   42.53    1.84
  -8   1   3   41.11    1.98
  -8  -1  -3   40.10    1.82
   8  -1  -3   41.68    2.70
   8  -1  -3   43.18    2.62
  -8   1  -3   44.22    1.87
  -8   1   3   41.89    2.74
  -8   1  -3   38.92    1.89
   8   1   3   41.08    2.24
  -8   1  -3   38.77    2.21
   8   1  -3   41.40    2.47
   8   1   3   38.97    1.87
   8  -1   3   39.05    2.11
   8   1  -3   43.22    2.33
  -8   1   3   44.98    2.57
  -8   1   3   41.87    2.65
   8  -1   3   39.23    2.34
   8  -1   3   38.50    2.48
  -8  -1   3   38.50    2.54
  -8  -1   3   43.40    2.51
  -8   1   3   44.64    2.48
   8   1   3   39.99    2.14
   8   1  -3   38.23    2.53
  -8   1  -3   40.23    2.17
   8  -1  -3   43.60    2.67
   8  -1   3   38.17    2.09
   8  -1  -3   41.59    2.40
  -9   1  -3   18.40    1.48
  -9   1   3   15.47    1.65
   9  -1  -3   15.33    1.69
   9   1  -3   14.36    1.70
  -9  -1   3   15.77    1.74
  -9  -1   3   16.30    1.66
  -9   1  -3   17.59    1.59
   9   1   3   16.05    1.49
  -9   1   3   14.56    1.81
  -9   1   3   16.61    1.82
   9  -1  -3   17.06    1.90
  -9  -1   3   16.25    1.39
   9  -1   3   19.40    1.69
  10  -1  -3    4.01    1.64
 -10   1  -3    1.79    1.02
  10   1   3    3.17    1.25
 -10  -1   3    5.12    1.07
  10   1  -3    6.12    1.61
  10  -1   3    3.66    1.43
 -10  -1   3    4.73    1.44
 -10   1  -3    3.54    1.15
 -10   1   3    3.99    1.55
 -10  -1   3    5.41    1.50
 -10   1   3    3.97    1.32
  11  -1   3   15.66    1.86
  11   1   3   16.45    1.71
  11   1  -3   16.48    2.01
 -11   1  -3   13.07    1.24
  11  -1  -3   16.72    2.10
 -11  -1   3   11.27    1.72
 -11   1   3   12.97    1.44
 -11   1   3   11.26    1.86
   0   2   3  270.76    9.39
   0   2   3  265.57    8.94
   0  -2   3  278.61    8.88
   0  -2  -3  276.44    9.57
   0   2   3  281.98    9.60
   0  -2   3  269.62    9.55
   0  -2   3  275.01    9.41
   0  -2   3  272.48    9.51
   0  -2  -3  288.03    8.94
   0   2  -3  265.67    9.52
   0   2  -3  279.76    8.91
   0   2  -3  284.87    8.91
   0  -2  -3  271.57    9.56
   0  -2   3  276.93    8.92
   0  -2  -3  289.04    9.38
   0  -2  -3  283.74    9.41
   0   2   3  262.85    9.37
   0   2  -3  276.13    9.53
   0   2  -3  277.74    9.39
   0   2   3  283.07    9.54
   0   2   3  267.53    8.89
  -1   2   3  435.66   13.75
  -1  -2   3  413.69   14.40
   1   2  -3  422.59   14.61
   1  -2  -3  411.60   14.38
   1   2   3  443.30   14.80
  -1  -2  -3  441.48   14.80
  -1   2  -3  406.46   14.35
   1  -2   3  430.88   13.62
  -1  -2   3  442.55   14.60
   1   2   3  414.51   13.67
  -1   2   3  414.66   13.66
  -1  -2   3  427.33   13.63
   1  -2  -3  416.21   13.70
  -1  -2  -3  451.94   14.86
  -1  -2  -3  424.03   14.79
   1  -2  -3  442.39   14.67
   1   2   3  415.37   13.75
  -1   2  -3  434.97   13.68
  -1   2   3  456.69   14.66
   1   2  -3  432.30   13.66
   1  -2   3  429.87   14.62
  -1   2  -3  436.97   14.39
   1   2   3  414.53   14.48
   1  -2  -3  430.00   14.45
   1  -2   3  438.77   14.60
   1   2  -3  425.33   14.39
   1   2  -3  403.54   14.35
   1  -2   3  425.35   14.43
  -1   2  -3  424.16   13.64
   1   2  -3  432.15   14.61
   1  -2   3  398.81   14.30
   1  -2   3  401.82   13.65
  -1   2   3  425.18   14.69
   1   2   3  451.79   14.74
  -1  -2  -3  435.13   13.83
   1   2  -3  420.32   13.65
   1  -2  -3  451.75   14.70
  -1   2  -3  442.99   14.61
  -1  -2   3  410.81   14.33
  -1   2  -3  433.96   14.63
  -1  -2   3  406.94   13.67
   1   2   3  428.06   14.59
  -1   2   3  410.31   14.41
  -1  -2   3  437.53   14.67
  -1   2   3  427.40   14.43
  -2   2   3   16.37    1.15
  -2   2  -3   15.24    0.96
  -2   2   3   17.66    1.22
   2  -2   3   16.71    1.02
   2  -2   3   16.17    0.96
  -2   2   3   18.88    1.09
  -2  -2   3   16.70    0.99
  -2  -2   3   19.79    1.07
   2  -2   3   15.87    1.05
   2  -2   3   18.73    1.08
   2  -2   3   15.69    1.01
   2   2  -3   17.14    1.12
  -2  -2   3   18.23    1.01
  -2   2  -3   15.16    1.03
   2   2   3   17.54    0.73
  -2   2  -3   16.30    1.01
   2  -2  -3   18.18    1.18
  -2  -2   3   18.36    1.06
  -2   2   3   18.10    1.20
   2   2  -3   18.40    1.01
   2   2  -3   18.64    1.07
   2  -2  -3   18.55    1.25
   2   2  -3   19.79    1.11
   2  -2   3   16.28    0.99
  -2   2   3   16.42    1.20
  -2   2  -3   16.29    1.03
   2  -2  -3   16.01    1.24
   2   2   3   17.69    0.70
  -2   2   3   18.41    1.32
   2   2  -3   17.35    0.95
   2  -2  -3   16.59    1.23
   2   2  -3   16.13    1.05
   2  -2  -3   19.66    1.17
  -2   2  -3   16.05    0.95
   3  -2   3  359.54   11.54
   3   2  -3  339.11   12.13
   3   2  -3  361.86   11.53
  -3  -2   3  363.62   11.54
   3  -2  -3  367.76   12.51
   3  -2   3  357.83   12.32
   3  -2   3  353.43   12.09
  -3   2   3  365.82   11.70
   3  -2  -3  360.04   12.46
   3  -2   3  349.81   12.17
   3  -2  -3  350.58   12.25
  -3   2   3  380.88   12.47
   3   2  -3  356.48   12.35
   3   2  -3  363.21   12.16
  -3   2   3  365.36   12.53
  -3   2  -3  355.66   12.10
   3  -2  -3  367.42   11.68
   3   2  -3  343.62   11.56
  -3   2   3  351.26   12.23
   3  -2  -3  350.59   12.23
  -3   2   3  352.32   11.62
   3  -2   3  349.63   11.51
   3   2  -3  360.90   12.37
  -3  -2   3  346.10   12.12
  -3  -2   3  363.41   12.13
   3  -2   3  369.84   12.35
  -3  -2   3  362.17   11.57
  -3   2  -3  345.74   12.34
  -3   2   3  359.28   12.23
  -3   2  -3  359.00   11.50
  -3   2  -3  343.12   12.08
  -3   2  -3  355.56   12.34
  -3   2  -3  354.64   11.56
  -3  -2   3  363.26   12.43
  -4   2  -3  124.98    4.43
  -4  -2   3  121.33    4.41
  -4   2   3  112.62    4.29
  -4   2   3  122.76    4.50
   4  -2  -3  115.58    4.46
   4  -2  -3  120.38    4.61
   4  -2   3  117.04    4.44
   4  -2  -3  122.92    4.53
  -4  -2   3  110.02    4.11
  -4   2  -3  117.79    4.14
   4   2  -3  113.42    4.31
   4  -2   3  121.75    4.26
   4   2  -3  114.49    4.21
   4   2  -3  113.39    4.07
  -4   2   3  120.74    4.27
   4  -2   3  118.63    4.36
   4  -2  -3  117.76    4.56
  -4   2   3  116.43    4.64
  -4   2  -3  118.82    4.39
  -4  -2   3  120.27    4.29
   4   2  -3  112.94    4.45
   4  -2   3  116.00    4.10
   4   2  -3  120.29    4.37
  -4   2  -3  120.91    4.05
  -4  -2   3  101.44    4.17
   4  -2   3  114.43    4.35
  -4  -2   3  112.85    4.47
   4  -2   3  119.91    4.10
  -4   2  -3  117.45    4.19
  -4   2   3  123.83    4.59
   4   2  -3  115.21    4.39
  -4   2   3  122.47    4.41
   5  -2   3   79.65    2.99
   5  -2   3   80.25    3.20
   5  -2  -3   78.18    3.39
  -5   2   3   74.01    3.21
  -5  -2   3   77.63    3.03
   5  -2  -3   72.43    3.31
  -5   2  -3   78.11    3.17
  -5   2  -3   82.80    3.01
   5   2   3   77.13    2.81
   5   2  -3   82.84    3.20
   5   2  -3   77.21    3.24
   5   2  -3   77.80    3.20
  -5  -2   3   83.15    2.98
   5  -2   3   77.31    3.14
   5   2   3   75.12    2.85
   5  -2  -3   74.37    3.36
  -5   2   3   74.57    3.45
  -5  -2   3   77.60    2.92
  -5  -2   3   75.13    2.95
  -5   2  -3   83.95    3.22
  -5   2  -3   77.93    2.87
   5  -2   3   82.75    3.09
   5  -2  -3   76.17    3.50
  -5   2   3   76.61    3.27
   5   2  -3   77.09    3.15
   5  -2   3   81.94    3.26
   5  -2  -3   72.56    3.19
  -5   2   3   75.16    3.16
  -5  -2   3   79.64    3.18
  -5   2  -3   77.60    2.87
  -5  -2   3   81.23    3.32
   5   2  -3   77.05    2.95
  -6   2   3   12.04    1.44
   6  -2  -3   15.44    1.33
   6   2  -3   15.52    1.25
   6   2  -3   15.79    1.24
   6  -2   3   15.47    1.42
   6   2   3   13.42    0.88
   6  -2  -3   15.85    1.42
  -6   2  -3   15.40    1.21
   6  -2  -3   14.95    1.43
   6   2  -3   16.16    1.19
  -6  -2   3   16.63    1.56
  -6  -2   3   12.64    1.04
  -6   2  -3   15.85    1.49
   6   2   3   13.35    1.08
   6  -2  -3   14.02    1.44
  -6  -2   3   14.89    1.34
  -6   2   3   13.75    1.36
  -6   2   3   16.95    1.41
  -6   2   3   15.50    1.37
   6  -2   3   15.92    1.18
  -6  -2   3   15.65    1.06
   6  -2   3   16.12    1.29
   6   2   3   13.94    1.15
  -6  -2   3   16.07    1.38
   6   2  -3   16.12    1.26
   6  -2   3   15.22    1.16
  -6   2   3   15.77    1.20
  -6   2  -3   15.28    1.31
  -6  -2   3   15.19    1.18
   7  -2  -3   41.87    2.55
   7  -2   3   40.16    2.19
  -7   2   3   42.64    2.50
  -7   2  -3   41.50    2.32
   7   2  -3   43.75    2.34
   7  -2  -3   41.35    2.31
   7   2  -3   44.69    2.35
  -7  -2   3   41.57    2.06
  -7   2   3   43.73    2.47
   7  -2  -3   40.84    2.61
  -7  -2   3   42.55    2.37
  -7   2  -3   42.76    2.09
   7  -2   3   42.80    2.37
  -7   2   3   40.37    2.48
   7  -2   3   41.09    2.23
   7   2   3   41.65    1.95
   7   2   3   40.36    1.65
  -7   2   3   42.50    2.58
   7   2  -3   42.22    2.37
   7   2  -3   42.90    2.14
  -7   2   3   40.23    2.12
  -7  -2   3   44.32    2.24
   7   2   3   42.86    2.01
   7  -2  -3   39.91    2.57
  -7   2  -3   40.42    2.24
   7  -2   3   40.49    2.11
  -7   2  -3   41.02    1.97
  -8   2  -3   49.87    2.30
  -8   2  -3   52.89    2.70
   8  -2  -3   46.69    2.60
  -8   2   3   53.36    3.01
  -8  -2   3   50.58    2.33
   8   2   3   54.88    2.42
   8   2  -3   51.60    2.74
  -8  -2   3   52.27    2.46
   8  -2   3   54.52    2.89
   8  -2  -3   51.29    2.97
   8   2  -3   49.02    2.43
  -8   2  -3   48.30    2.34
  -8   2   3   49.99    2.97
  -8   2   3   53.13    2.85
   8  -2   3   46.83    2.49
   8  -2   3   47.60    2.63
  -8  -2   3   50.11    2.74
   8  -2  -3   55.83    3.21
  -8   2  -3   47.96    2.55
   8   2  -3   49.49    2.64
  -8   2   3   49.56    2.45
   8   2  -3   51.10    2.78
   8   2   3   50.20    2.32
  -8   2   3   54.26    2.76
  -8  -2   3   48.75    2.66
   8  -2  -3   48.71    2.87
  -9  -2   3    9.14    1.37
  -9   2   3    7.57    1.62
  -9   2  -3    7.73    1.32
  -9   2   3    8.43    1.59
  -9   2   3    7.50    1.46
  -9   2  -3    8.84    1.02
  -9   2  -3    7.98    1.25
  -9  -2   3    9.09    1.10
   9  -2  -3    9.69    1.52
   9  -2  -3    6.53    1.61
   9   2  -3    5.86    1.46
  -9   2  -3    8.90    1.05
  -9  -2   3    7.49    1.37
   9  -2   3    9.54    1.56
   9   2   3    6.99    1.17
 -10   2   3   16.09    1.74
  10  -2  -3   14.39    2.04
  10  -2   3   15.59    1.89
 -10   2   3   12.58    1.83
  10   2  -3   15.91    1.83
 -10  -2   3   14.96    1.12
  10   2   3   14.76    1.46
 -10   2  -3   15.31    1.48
 -10  -2   3   12.93    1.57
 -10  -2   3   15.80    1.64
 -10   2  -3   13.35    1.59
  11   2   3    1.57    1.24
 -11  -2   3    0.48    1.26
 -11   2   3    0.49    1.28
 -11   2   3    0.02    1.63
  11  -2  -3   -0.42    1.72
  11   2  -3    1.21    1.52
  11  -2   3   -0.70    1.54
 -11   2  -3    0.74    1.09
 -11   2  -3    1.35    1.25
   0  -3   3   -7.21    0.45
   0  -3   3   -6.36    0.45
   0  -3  -3   -7.50    0.50
   0  -3  -3   -6.92    0.46
   0  -3  -3   -6.24    0.54
   0   3   3   -6.66    0.51
   0   3   3   -7.14    0.48
   0   3   3   -6.95    0.47
   0  -3  -3   -6.81    0.41
   0  -3   3   -7.00    0.47
   0  -3  -3   -6.84    0.48
   0   3   3   -7.07    0.38
   0   3  -3   -6.44    0.42
   0   3  -3   -6.80    0.39
   0   3  -3   -6.63    0.43
   0  -3  -3   -6.46    0.39
   0  -3   3   -4.82    0.41
   0   3   3   -6.79    0.48
   0  -3   3   -6.97    0.44
   0   3  -3   -6.59    0.50
   0   3   3   -6.97    0.38
  -1   3   3   96.97    3.60
   1   3   3  100.22    3.49
  -1  -3   3   99.20    3.51
   1   3  -3   98.90    3.63
  -1   3  -3   91.43    3.49
  -1  -3   3   95.38    3.60
   1   3  -3   96.90    3.35
   1   3   3   97.95    3.35
  -1  -3  -3  102.18    3.42
   1  -3   3  100.39    3.65
   1  -3  -3  103.55    3.60
  -1  -3  -3   95.57    3.56
  -1  -3   3   92.86    3.56
   1   3   3  102.08    3.58
  -1   3   3  101.07    3.70
   1  -3   3   98.79    3.38
  -1   3  -3   95.41    3.63
   1  -3   3   96.44    3.64
  -1   3   3   99.52    3.44
  -1   3   3   94.39    3.47
   1  -3   3   99.63    3.41
   1   3  -3   96.70    3.38
  -1  -3  -3  100.70    3.59
   1   3   3   99.38    3.47
  -1   3  -3   95.76    3.40
   1  -3  -3   98.92    3.74
  -1   3  -3   98.41    3.42
  -1  -3   3   96.11    3.37
   1  -3   3   93.39    3.59
  -1   3  -3   99.45    3.59
  -1   3   3   99.74    3.77
  -1  -3   3   93.87    3.63
  -1  -3  -3   98.53    3.32
  -1  -3   3  100.23    3.40
   1   3   3   94.72    3.30
   1  -3  -3   97.05    3.42
   1   3   3   94.12    3.54
  -1   3  -3   95.01    3.64
   1   3  -3   98.69    3.60
   1  -3  -3   91.50    3.61
   1  -3  -3  102.80    3.71
   1  -3   3  100.29    3.49
   1   3  -3   99.06    3.58
  -1   3   3  101.19    3.65
   1  -3  -3   97.36    3.48
   2   3  -3  375.77   13.03
  -2   3   3  391.93   13.15
  -2  -3   3  372.37   13.07
   2  -3   3  394.42   13.32
  -2   3  -3  389.51   12.46
  -2  -3   3  374.53   12.37
   2  -3   3  394.86   13.02
   2   3  -3  383.98   12.41
  -2  -3   3  361.87   13.30
   2  -3   3  386.14   12.44
   2  -3  -3  394.33   13.13
  -2  -3  -3  391.40   13.54
   2   3  -3  378.84   13.07
  -2  -3   3  375.16   12.42
  -2  -3  -3  389.24   12.93
   2   3   3  382.38   13.35
   2   3  -3  370.77   13.26
   2   3   3  381.97   13.52
  -2   3   3  395.64   13.39
  -2   3   3  387.64   12.49
  -2   3  -3  401.81   13.31
   2   3   3  376.81   12.41
  -2   3   3  403.34   13.19
   2  -3  -3  384.27   13.37
  -2   3  -3  389.60   12.42
   2   3   3  392.12   13.45
   2  -3   3  364.42   13.11
  -2   3  -3  368.89   13.04
  -2  -3  -3  371.25   13.53
  -2   3   3  387.29   12.55
   2  -3   3  389.53   13.30
   2   3   3  392.50   12.52
   2   3  -3  390.25   12.40
   2  -3   3  392.65   12.41
  -2  -3  -3  387.03   12.77
  -2   3   3  396.60   13.45
  -2   3  -3  381.82   13.30
   2  -3  -3  377.17   12.50
   2   3   3  397.94   13.51
  -2   3  -3  397.83   13.10
   2  -3  -3  394.55   12.55
   2   3  -3  392.12   13.28
   2  -3  -3  374.24   13.18
  -2  -3   3  389.10   13.03
   2  -3  -3  398.41   13.43
   3  -3  -3   -1.30    0.73
   3  -3   3   -0.35    0.54
   3  -3  -3    0.73    0.69
   3  -3   3   -0.43    0.62
   3  -3  -3   -0.33    0.75
   3   3  -3    0.94    0.57
  -3   3  -3    0.13    0.18
  -3  -3   3    1.32    0.52
  -3   3   3   -1.22    0.69
   3  -3  -3   -1.21    0.62
  -3  -3   3    1.15    0.63
  -3  -3   3    1.39    0.48
  -3   3   3   -0.46    0.77
   3  -3   3    0.34    0.55
   3  -3   3    1.05    0.53
  -3   3  -3    0.12    0.56
  -3   3   3   -1.20    0.70
  -3   3  -3    0.23    0.58
  -3  -3   3    1.14    0.55
  -3   3  -3    0.97    0.64
   3  -3  -3    0.01    0.73
   3   3  -3    1.65    0.55
  -3   3  -3    0.23    0.55
  -3  -3   3    1.70    0.52
  -3   3   3   -0.39    0.70
   3   3  -3    0.68    0.54
  -3   3   3   -0.99    0.80
  -3   3  -3    1.24    0.65
   3  -3  -3   -0.95    0.66
  -3  -3   3    1.08    0.53
   3   3  -3    0.99    0.48
   3  -3   3    1.24    0.64
  -3   3   3   -0.92    0.70
   3   3  -3    2.04    0.54
   3   3  -3    1.26    0.55
   3  -3   3    0.87    0.65
  -4  -3   3 1436.51   44.13
   4  -3   3 1366.96   44.57
   4   3  -3 1344.55   44.12
   4  -3  -3 1407.76   47.32
  -4   3  -3 1367.23   44.11
   4  -3   3 1371.15   47.21
   4   3  -3 1388.10   46.49
  -4  -3   3 1377.67   46.62
  -4   3   3 1442.79   47.31
  -4   3   3 1449.13   44.26
  -4  -3   3 1373.77   48.32
  -4  -3   3 1423.52   47.44
   4  -3   3 1389.30   46.63
   4   3  -3 1349.18   47.13
  -4   3  -3 1379.69   47.25
  -4   3   3 1408.07   44.37
   4   3  -3 1361.71   47.16
   4  -3  -3 1399.61   47.37
   4  -3   3 1391.29   46.45
  -4   3  -3 1401.26   44.71
  -4   3  -3 1432.34   47.04
  -4   3   3 1337.62   47.37
  -4   3   3 1456.84   46.63
   4   3  -3 1461.65   46.57
  -4   3  -3 1432.51   47.22
   4  -3  -3 1409.35   46.60
   4  -3   3 1402.41   47.20
   4  -3  -3 1380.25   46.69
  -4   3  -3 1369.34   46.45
  -4   3   3 1403.63   47.10
  -4  -3   3 1350.23   44.18
  -5   3  -3   35.03    1.95
   5   3  -3   35.00    1.84
   5   3  -3   33.14    1.80
   5   3  -3   32.15    1.60
  -5   3  -3   30.70    1.68
   5  -3   3   33.09    1.90
  -5   3  -3   34.31    1.86
   5  -3   3   36.58    1.86
  -5   3   3   30.60    1.99
   5  -3  -3   30.26    2.20
  -5   3  -3   30.06    1.79
  -5   3   3   30.24    1.89
   5  -3  -3   26.67    1.93
  -5  -3   3   29.84    1.74
   5  -3   3   32.74    1.82
   5  -3  -3   30.95    2.09
   5  -3   3   30.37    1.95
  -5  -3   3   28.11    1.58
  -5   3   3   30.56    2.10
  -5  -3   3   31.92    1.49
   5   3  -3   31.56    1.76
  -5   3  -3   33.35    1.69
  -5   3   3   30.51    1.99
  -5  -3   3   29.54    1.63
   5  -3  -3   31.95    2.04
  -5  -3   3   35.20    1.89
   5  -3   3   32.59    1.76
   5   3  -3   31.47    1.73
  -5   3   3   28.56    2.12
   6  -3   3  327.65   11.28
  -6   3  -3  326.79   10.67
   6  -3  -3  314.53   11.65
  -6   3   3  310.99   10.95
   6   3   3  329.74   11.07
  -6   3   3  330.26   10.95
  -6   3   3  313.36   11.75
   6  -3   3  315.35   11.44
   6  -3  -3  324.66   11.55
   6   3  -3  325.51   11.29
  -6   3   3  325.78   11.33
   6  -3  -3  323.98   11.48
  -6   3  -3  329.34   11.52
   6   3   3  327.32   11.01
   6   3  -3  320.52   10.65
  -6  -3   3  332.06   11.54
  -6   3  -3  329.07   11.54
   6  -3   3  330.40   11.43
   6   3  -3  330.68   11.43
  -6   3  -3  316.60   10.77
  -6   3  -3  329.55   11.06
  -6  -3   3  331.17   10.65
  -6  -3   3  319.75   11.39
  -6   3  -3  313.91   11.05
   6  -3   3  324.15   10.77
   6   3  -3  337.54   11.27
  -7   3   3    0.65    1.12
  -7  -3   3    2.21    0.83
   7  -3  -3   -1.94    1.10
  -7  -3   3    1.08    0.91
  -7  -3   3    0.46    0.79
   7   3  -3    1.23    0.82
   7  -3   3    1.66    1.06
   7  -3   3    2.50    0.95
   7   3  -3    1.18    0.87
   7  -3   3    0.64    0.83
   7   3   3   -0.72    0.61
  -7  -3   3   -0.14    0.98
   7   3  -3    1.27    0.88
   7  -3  -3   -0.51    1.12
   7  -3   3    1.14    0.92
  -7   3   3   -0.42    0.93
  -7   3   3   -1.83    1.13
   7  -3  -3    1.84    1.14
   7  -3  -3   -0.54    1.13
   7   3  -3    0.46    0.93
  -7   3  -3    0.87    0.99
  -7   3  -3    0.19    0.66
  -7   3  -3    1.42    0.98
  -7   3  -3    1.15    0.96
  -7   3   3    1.18    1.11
  -7   3   3    0.25    1.15
   7   3   3    0.38    0.57
   8  -3  -3    0.09    1.17
  -8   3  -3   -1.79    0.91
   8  -3  -3   -2.52    1.30
   8  -3  -3    0.03    1.17
   8   3   3   -0.52    0.70
   8  -3  -3   -1.09    1.08
  -8   3   3   -1.03    1.27
  -8   3   3    0.11    0.52
   8   3  -3   -0.46    1.02
   8   3  -3   -1.00    1.03
  -8   3   3   -0.29    1.28
  -8   3  -3    0.11    1.03
  -8  -3   3   -1.01    0.79
  -8   3   3   -1.91    1.27
  -8   3  -3    0.54    1.02
   8   3   3   -0.57    0.76
   8   3  -3   -0.09    0.84
   8   3  -3    0.05    0.94
   8  -3   3   -0.47    1.00
   8  -3   3   -0.28    0.99
   8  -3   3   -0.62    1.17
  -8  -3   3    0.01    1.04
  -8  -3   3   -0.27    0.84
  -8   3  -3   -0.24    1.15
  -8  -3   3   -0.56    0.98
   9   3  -3    1.02    1.27
   9  -3  -3   -1.07    1.53
  -9  -3   3    1.34    0.83
   9  -3   3    0.95    1.38
  -9   3  -3    0.73    1.34
  -9   3   3    0.78    1.31
  -9   3   3    0.36    1.35
   9  -3  -3    1.84    1.36
  -9   3  -3   -0.18    1.19
  -9   3  -3    0.34    1.03
  -9   3   3   -0.26    1.40
   9   3   3    0.05    0.85
  -9  -3   3    2.38    0.88
  -9  -3   3    0.81    1.14
   9   3   3    1.06    0.92
  -9  -3   3    1.17    1.15
 -10  -3   3    1.68    1.20
  10  -3   3    1.89    1.50
  10  -3  -3    1.67    1.64
 -10  -3   3    2.06    1.27
 -10   3   3    1.34    1.64
  10   3   3    2.42    1.07
  10   3  -3    2.05    1.40
 -10   3  -3    2.08    0.98
 -10   3  -3    1.86    1.26
 -10   3   3    1.43    1.44
 -10   3  -3    1.76    1.40
  11   3  -3    2.60    1.50
 -11  -3   3    3.70    1.24
 -11   3   3    4.36    1.75
  11   3   3    2.79    1.11
  11  -3   3    1.66    1.61
 -11   3  -3    1.55    1.27
 -11  -3   3    2.42    1.24
 -11   3   3    1.47    1.47
  11  -3  -3    2.04    1.68
   0   4  -3 2029.80   70.27
   0   4   3 2020.76   70.50
   0  -4   3 2088.11   70.97
   0  -4   3 2074.65   66.56
   0  -4   3 2055.90   70.00
   0  -4   3 2049.54   71.69
   0  -4  -3 1984.32   66.55
   0  -4   3 1977.59   67.11
   0  -4  -3 2010.38   70.38
   0  -4  -3 2103.25   71.52
   0   4   3 2067.93   66.78
   0   4   3 2121.88   67.28
   0   4   3 2125.32   70.56
   0   4  -3 2063.46   71.46
   0  -4  -3 2152.73   67.01
   0   4  -3 2190.85   66.67
   0   4  -3 2084.56   70.70
   0  -4   3 2124.43   69.95
   0   4   3 2094.81   71.95
   0  -4  -3 2123.27   71.25
   0  -4  -3 2166.39   70.33
   0   4  -3 2167.23   71.59
   0   4  -3 2191.21   67.21
   0   4   3 2131.84   71.18
   1  -4  -3 3630.36  117.37
   1  -4  -3 3875.76  125.80
   1   4   3 3567.64  117.13
   1   4  -3 3580.62  125.34
  -1  -4   3 3690.70  116.65
  -1   4  -3 3762.00  123.51
   1  -4  -3 3701.83  125.27
   1   4   3 3613.54  116.72
  -1  -4  -3 3604.62  122.99
  -1   4   3 3727.20  123.97
   1  -4  -3 3644.22  123.76
   1   4  -3 3770.55  125.37
   1  -4   3 3738.34  123.74
   1   4   3 3948.76  125.25
   1  -4   3 3662.23  117.39
  -1   4  -3 3732.55  125.11
   1  -4   3 3607.71  122.92
   1   4   3 3725.95  123.52
   1   4  -3 3615.96  116.98
  -1  -4  -3 3859.80  125.68
   1  -4   3 3622.92  125.57
   1   4  -3 3810.90  117.27
   1   4   3 3664.84  123.60
   1   4  -3 3577.35  123.09
   1  -4  -3 3725.97  117.46
  -1   4   3 3676.57  123.01
   1  -4  -3 3790.40  123.53
  -1  -4  -3 3394.78  123.45
  -1   4  -3 3778.57  117.19
  -1  -4   3 3766.87  125.38
  -1   4   3 3480.21  116.97
  -1  -4  -3 3732.84  117.44
  -1   4   3 3813.38  117.25
  -1  -4   3 3716.94  123.69
  -1   4   3 3933.32  125.68
   1  -4   3 3577.71  116.58
  -1  -4  -3 3773.51  117.05
  -1   4  -3 3583.02  125.50
  -1   4  -3 3486.51  117.20
   1   4   3 3600.63  125.26
  -1   4  -3 3496.51  123.22
  -1  -4   3 3805.61  125.72
   1  -4   3 3487.69  125.08
  -1  -4  -3 3717.97  125.51
  -1  -4   3 3440.24  117.16
  -1   4   3 3839.99  125.34
  -2  -4   3   37.17    1.62
   2   4   3   35.44    1.45
   2   4   3   35.87    1.55
   2   4   3   35.35    1.53
   2  -4   3   37.39    1.78
  -2  -4   3   37.01    1.59
  -2  -4  -3   37.09    1.59
   2  -4  -3   36.93    1.99
   2   4  -3   34.61    1.76
  -2  -4  -3   35.33    1.54
   2  -4  -3   35.69    1.75
  -2   4  -3   37.44    1.66
  -2   4  -3   39.11    1.91
   2   4   3   38.38    1.48
  -2  -4  -3   35.52    1.40
  -2   4  -3   40.86    1.90
   2  -4   3   36.43    1.91
  -2   4   3   36.04    2.03
   2  -4  -3   36.92    2.09
   2  -4   3   36.84    1.66
   2  -4   3   36.64    1.66
  -2  -4   3   36.99    1.78
  -2   4  -3   40.94    1.76
  -2   4  -3   37.67    1.80
   2   4  -3   38.59    1.76
  -2   4   3   34.21    1.79
   2   4  -3   38.87    1.67
   2  -4  -3   34.80    1.90
   2  -4  -3   37.27    1.83
  -2   4   3   37.82    1.90
  -2  -4  -3   35.77    1.41
  -2   4  -3   35.21    1.66
   2  -4   3   37.01    1.73
   2   4  -3   39.14    1.59
  -2   4   3   36.42    1.94
  -2  -4   3   38.82    1.71
   2   4  -3   35.28    1.71
   2  -4  -3   32.14    1.83
   2   4   3   36.31    1.44
  -2   4   3   31.38    1.94
  -2   4   3   36.67    1.90
   2  -4   3   41.04    1.91
   2   4   3   35.17    1.52
  -2  -4   3   37.91    1.65
  -3   4  -3   22.34    1.42
  -3  -4   3   23.40    1.29
   3  -4   3   21.10    1.58
   3  -4   3   23.08    1.44
   3   4  -3   21.89    1.37
   3  -4  -3   21.43    1.59
   3   4  -3   23.58    1.26
   3  -4  -3   23.25    1.56
  -3   4   3   18.01    1.77
  -3   4  -3   23.17    1.50
  -3  -4   3   26.14    1.34
  -3   4   3   20.47    1.66
  -3   4  -3   22.90    1.47
   3   4   3   21.12    0.91
   3   4  -3   23.99    1.33
  -3  -4   3   20.99    1.41
  -3  -4   3   22.67    1.27
   3   4  -3   20.85    1.34
  -3  -4  -3   22.59    1.02
  -3   4  -3   22.24    1.60
  -3   4   3   22.11    1.64
   3  -4  -3   23.61    1.62
   3   4   3   20.29    0.97
  -3   4  -3   20.23    1.41
  -3   4   3   22.69    1.68
   3  -4   3   22.25    1.31
  -3   4   3   20.27    1.60
   3  -4  -3   19.58    1.41
   3   4   3   19.93    0.92
   3   4  -3   23.59    1.33
   3   4  -3   28.00    1.49
  -3   4  -3   23.50    1.55
   3  -4  -3   18.06    1.67
  -3   4   3   20.27    1.62
   3  -4  -3   19.98    1.41
  -3  -4   3   22.98    1.28
   3  -4   3   21.76    1.49
   3   4   3   20.78    1.00
  -3  -4   3   22.21    1.30
   3  -4   3   24.48    1.51
   3  -4   3   21.48    1.45
  -3  -4  -3   18.12    0.95
   4  -4   3  461.63   15.84
  -4   4   3  458.27   15.98
   4   4  -3  464.08   15.73
  -4  -4   3  470.56   15.43
   4   4  -3  455.54   15.73
   4  -4  -3  436.81   15.93
   4  -4   3  453.49   15.92
  -4   4   3  436.30   14.98
   4  -4   3  452.51   15.66
  -4  -4   3  445.80   14.71
  -4   4  -3  461.71   14.87
  -4  -4   3  462.41   15.72
  -4  -4   3  463.41   14.70
  -4   4   3  467.73   16.07
  -4   4  -3  459.21   15.88
  -4   4  -3  467.28   15.56
   4  -4  -3  442.29   15.75
   4   4  -3  465.81   14.70
   4  -4   3  470.52   15.53
   4  -4   3  435.31   14.82
  -4   4  -3  460.63   15.53
  -4   4   3  456.59   14.93
   4   4  -3  448.80   15.46
  -4   4  -3  454.48   14.78
   4  -4  -3  451.23   14.92
   4   4  -3  441.75   15.50
  -4   4   3  468.85   15.68
   4  -4  -3  476.00   16.07
  -4   4   3  471.27   15.74
  -4  -4   3  455.32   15.82
   4  -4  -3  452.50   15.67
   5   4  -3  124.13    4.66
   5  -4  -3  128.75    4.67
   5  -4  -3  116.02    4.96
   5  -4  -3  118.14    5.15
   5   4  -3  122.30    4.68
  -5   4  -3  122.20    4.90
   5  -4  -3  123.11    4.84
  -5   4  -3  121.17    4.83
  -5  -4   3  125.01    4.38
  -5   4   3  120.53    4.70
  -5   4   3  119.87    5.08
  -5  -4   3  127.02    4.35
   5  -4   3  117.17    4.51
  -5  -4   3  122.59    4.78
  -5   4  -3  125.34    4.61
  -5   4   3  119.61    5.04
   5   4  -3  131.68    4.60
  -5   4  -3  122.08    4.60
  -5   4   3  123.06    4.75
  -5   4   3  123.03    4.82
   5  -4   3  129.16    4.91
   5  -4   3  124.40    4.80
  -5  -4   3  127.21    4.68
   5  -4  -3  119.85    4.99
   5   4  -3  125.39    4.34
   5  -4   3  130.12    4.69
  -5   4  -3  126.86    4.52
  -5  -4   3  127.38    4.41
   6  -4  -3    2.99    1.08
   6   4  -3    2.54    0.83
  -6   4  -3    0.76    0.88
  -6  -4   3    0.89    0.74
  -6  -4   3    1.61    0.97
   6  -4   3    2.15    0.92
   6  -4  -3   -0.43    1.10
  -6   4   3    0.46    1.11
   6   4   3    1.74    0.48
   6   4   3    2.08    0.46
  -6   4   3    1.41    1.07
  -6   4  -3    2.41    0.99
   6  -4   3    3.13    1.13
  -6   4   3    0.87    0.98
   6   4  -3    1.18    0.70
  -6   4  -3    0.09    0.37
   6   4  -3    3.26    0.87
  -6   4  -3    0.71    0.94
   6  -4  -3    1.00    1.04
   6  -4   3    2.37    0.94
  -6   4   3    2.07    1.14
  -6  -4   3   -0.06    0.44
  -6   4  -3    1.34    0.98
   6  -4   3    1.84    0.97
   6   4  -3    2.00    0.84
  -6   4   3    1.48    1.14
  -6  -4   3    2.81    0.86
   7  -4   3   32.64    2.11
  -7   4  -3   30.66    2.20
   7   4  -3   34.08    1.86
  -7   4   3   34.47    2.21
   7  -4  -3   31.25    2.52
  -7   4  -3   35.74    2.23
  -7   4  -3   29.97    2.05
   7  -4   3   32.94    2.30
  -7   4   3   34.05    2.46
   7   4   3   30.87    1.57
  -7   4  -3   32.56    1.76
   7  -4  -3   30.50    2.33
  -7  -4   3   34.96    1.90
   7  -4   3   31.35    2.16
  -7  -4   3   33.61    1.71
  -7  -4   3   34.70    1.99
  -7  -4   3   31.70    2.10
   7   4   3   31.54    1.56
   7  -4   3   32.07    2.41
   7   4  -3   33.98    2.09
  -7   4   3   32.22    2.46
   7   4  -3   30.99    2.02
  -7   4  -3   31.74    2.35
   7   4  -3   33.96    2.19
  -7   4   3   33.46    2.45
   7  -4  -3   33.76    2.56
  -8  -4   3   29.37    1.77
  -8   4   3   29.40    2.54
   8  -4   3   26.79    2.21
   8   4  -3   26.97    1.95
  -8   4  -3   29.28    2.16
   8  -4   3   31.84    2.37
  -8  -4   3   27.86    2.09
   8   4  -3   32.09    2.13
  -8   4  -3   27.06    2.09
  -8   4   3   28.02    2.41
   8   4  -3   32.63    2.28
  -8  -4   3   30.80    2.03
   8   4   3   29.17    1.61
  -8   4  -3   28.39    2.18
   8  -4  -3   28.26    2.25
  -8   4  -3   29.81    2.36
   8   4   3   27.00    1.59
   8  -4   3   28.85    2.06
  -8   4   3   26.55    2.15
   8   4  -3   28.52    1.84
   8  -4  -3   27.52    2.55
  -8  -4   3   29.61    1.64
   8  -4  -3   25.96    2.47
  -8   4   3   30.06    2.23
  -9  -4   3    1.10    1.13
   9   4  -3    1.29    1.14
  -9   4  -3    1.12    1.45
   9   4   3   -0.75    0.76
  -9   4  -3    1.53    1.23
   9  -4  -3    0.14    1.38
   9  -4   3    0.08    1.44
  -9   4   3    0.24    1.46
  -9  -4   3    0.98    0.76
  -9   4   3   -1.38    1.37
  -9   4  -3   -0.61    1.24
   9  -4  -3   -1.80    1.48
   9   4   3   -0.34    0.83
  -9  -4   3    1.68    1.08
  -9  -4   3    0.29    0.68
  10   4  -3    2.08    1.33
 -10   4   3    1.69    1.64
 -10  -4   3    2.06    1.15
 -10   4   3    0.91    1.50
  10  -4   3    2.67    1.62
 -10   4  -3    0.26    1.19
 -10   4  -3    0.74    1.34
  10  -4  -3    4.56    1.85
 -10  -4   3    1.33    1.11
  10   4   3    1.64    0.93
   0   5   3    0.21    0.50
   0   5   3    0.44    0.50
   0   5  -3    0.00    0.41
   0  -5   3    0.97    0.64
   0  -5  -3    0.40    0.45
   0  -5  -3    0.30    0.55
   0  -5  -3    1.27    0.63
   0   5  -3    0.39    0.51
   0   5   3    0.54    0.51
   0   5   3   -0.49    0.55
   0   5  -3    0.26    0.57
   0   5  -3   -0.20    0.45
   0  -5  -3    0.25    0.52
   0  -5   3   -0.66    0.43
   0  -5   3   -0.24    0.47
   0  -5   3    0.37    0.55
   0   5   3   -0.16    0.51
   0   5   3    0.25    0.52
   0  -5   3    0.18    0.42
   0   5  -3    0.32    0.48
   0   5  -3    0.03    0.56
   0  -5   3    0.03    0.50
   0  -5  -3    0.64    0.48
   0  -5  -3    0.64    0.62
  -1  -5  -3  767.91   26.35
[truncated: 1,748,587 more chars]
