# Supplementary material for: 8-Methyl-3-methyl­sulfanyl-8a,8b-di­hydro-5H-1-oxa-2,4-di­aza­ace­naphthyl­ene
Source: IUCrdata. 2021 Jun 30;6(Pt 6):x210674. doi: 10.1107/S241431462100674X (PMC9462342; doi:10.1107/S241431462100674X)
Supplement: Supplementary file 2 [file x-06-x210674-Isup2.hkl]

data_I                                                                          
_shelx_title ' fb1sa in Pbca'                                                   
_shelx_refln_list_code          4                                               
_shelx_F_calc_maximum      152.39                                               
_exptl_crystal_F_000       928.00                                               
_reflns_d_resolution_high  0.7093                                               
                                                                                
loop_                                                                           
 _space_group_symop_operation_xyz                                               
 'x, y, z'                                                                      
 '-x+1/2, -y, z+1/2'                                                            
 '-x, y+1/2, -z+1/2'                                                            
 'x+1/2, -y+1/2, -z'                                                            
 '-x, -y, -z'                                                                   
 'x-1/2, y, -z-1/2'                                                             
 'x, -y-1/2, z-1/2'                                                             
 '-x-1/2, y-1/2, z'                                                             
                                                                                
_cell_length_a     8.0175                                                       
_cell_length_b    14.4611                                                       
_cell_length_c    18.5612                                                       
_cell_angle_alpha  90.000                                                       
_cell_angle_beta   90.000                                                       
_cell_angle_gamma  90.000                                                       
                                                                                
_shelx_F_squared_multiplier     1.000                                           
                                                                                
loop_                                                                           
 _refln_index_h                                                                 
 _refln_index_k                                                                 
 _refln_index_l                                                                 
 _refln_F_squared_calc                                                          
 _refln_F_squared_meas                                                          
 _refln_F_squared_sigma                                                         
 _refln_observed_status                                                         
   4   0   0       5962.97       5208.26        55.05 o                         
   6   0   0         13.50         13.29         0.76 o                         
   8   0   0         29.89         28.14         1.07 o                         
  10   0   0         85.30        100.86         3.68 o                         
   4   1   0        489.87        412.36         6.21 o                         
   6   1   0       1760.79       1740.03        14.52 o                         
   8   1   0        215.44        235.54         2.37 o                         
  10   1   0         89.53         92.20         2.20 o                         
   0   2   0         10.17          5.16         0.65 o                         
   2   2   0      10876.29      12556.10       119.78 o                         
   4   2   0       6750.32       7077.22        49.84 o                         
   6   2   0       1061.75       1125.95         9.19 o                         
   8   2   0        491.74        502.03         5.06 o                         
  10   2   0         23.38         36.30         1.42 o                         
   2   3   0      23223.62      24403.28       360.92 o                         
   4   3   0        225.09        313.57         5.97 o                         
   6   3   0        313.83        277.89         2.53 o                         
   8   3   0        145.60        166.94         2.05 o                         
  10   3   0         34.80         36.42         2.12 o                         
   0   4   0       6965.31       7547.48        72.14 o                         
   2   4   0       2728.69       2722.52        19.67 o                         
   4   4   0       8992.25       9232.52        66.65 o                         
   6   4   0         80.50         83.96         1.81 o                         
   8   4   0        142.86        155.23         2.27 o                         
  10   4   0          0.22          0.28         1.71 o                         
   2   5   0       2259.23       2293.88        15.80 o                         
   4   5   0       2490.65       2542.94        18.78 o                         
   6   5   0       2738.35       2824.08        25.06 o                         
   8   5   0        195.77        164.63         2.80 o                         
  10   5   0         27.76         23.49         2.30 o                         
   0   6   0        192.61        164.84         4.35 o                         
   2   6   0        657.78        638.74         4.58 o                         
   4   6   0        863.31        826.06         6.68 o                         
   6   6   0        156.35        175.35         2.49 o                         
   8   6   0        163.68        156.74         2.70 o                         
  10   6   0          5.25          0.64         2.28 o                         
   2   7   0         71.66         32.61         0.61 o                         
   4   7   0        115.80        104.68         1.41 o                         
   6   7   0        329.39        308.07         3.29 o                         
   8   7   0          0.87          0.51         1.09 o                         
  10   7   0         26.24         29.78         3.04 o                         
   0   8   0         17.75         27.86         1.39 o                         
   2   8   0         14.45         17.58         0.53 o                         
   4   8   0         71.76         52.90         1.07 o                         
   6   8   0        122.79        118.84         1.89 o                         
   8   8   0          1.42          0.16         1.63 o                         
  10   8   0          0.17         -1.01         2.54 o                         
   2   9   0        312.63        356.15         3.27 o                         
   4   9   0        136.89        111.84         1.54 o                         
   6   9   0         32.50         29.19         0.83 o                         
   8   9   0         19.79         18.00         1.53 o                         
  10   9   0         35.39         39.72         2.45 o                         
   0  10   0        140.20        149.79         2.58 o                         
   2  10   0       1044.27       1028.25         8.87 o                         
   4  10   0        406.76        423.60         3.86 o                         
   6  10   0         11.75         10.80         0.72 o                         
   8  10   0         29.43         33.41         1.86 o                         
   2  11   0        628.22        593.10         5.26 o                         
   4  11   0       1264.19       1269.69        10.87 o                         
   6  11   0         71.31         64.31         1.31 o                         
   8  11   0         31.15         34.09         2.02 o                         
   0  12   0         10.06          6.94         1.25 o                         
   2  12   0         45.28         41.07         1.03 o                         
   4  12   0          0.03         -0.66         0.66 o                         
   6  12   0         90.43         84.18         1.82 o                         
   8  12   0          1.86         -1.75         1.75 o                         
   2  13   0        496.63        476.90         4.61 o                         
   4  13   0          1.50         -0.21         0.76 o                         
   6  13   0          9.56          9.58         1.17 o                         
   8  13   0          0.21         -0.96         1.43 o                         
   0  14   0        400.08        393.34         6.15 o                         
   2  14   0          2.27          3.00         0.93 o                         
   4  14   0          2.12          2.67         1.08 o                         
   6  14   0        201.51        211.00         3.39 o                         
   8  14   0         30.76         27.43         1.65 o                         
   2  15   0         26.45         30.55         1.60 o                         
   4  15   0         20.81         19.94         1.43 o                         
   6  15   0          8.79          9.75         1.44 o                         
   0  16   0          1.28          1.72         1.56 o                         
   2  16   0         32.47         34.66         1.42 o                         
   4  16   0         32.67         33.63         1.66 o                         
   6  16   0          0.66         -0.56         1.42 o                         
   2  17   0         84.03         81.69         2.18 o                         
   4  17   0          7.65         13.12         1.64 o                         
   6  17   0          1.37          3.06         1.62 o                         
   0  18   0        204.23        193.57         6.31 o                         
   2  18   0         28.45         28.38         1.72 o                         
   4  18   0         14.63         19.21         1.82 o                         
   2  19   0          1.12         -0.75         1.53 o                         
   4  19   0         17.90         19.20         1.80 o                         
   0  20   0          0.01         -2.34         2.57 o                         
   2  20   0          7.58          9.63         1.79 o                         
   1   1   1        824.22        890.13         9.52 o                         
   2   1   1       5092.97       5405.25        30.13 o                         
   3   1   1        162.26        179.73         1.06 o                         
   4   1   1        640.16        691.05         3.57 o                         
   5   1   1         81.91         83.75         0.67 o                         
   6   1   1         26.69         26.97         0.52 o                         
   7   1   1          9.83          9.51         0.37 o                         
   8   1   1         12.97         11.71         0.61 o                         
   9   1   1         20.16         19.55         0.72 o                         
  10   1   1          3.47          1.79         0.81 o                         
  11   1   1          6.91          6.11         1.13 o                         
   0   2   1       5233.60       5654.42        48.14 o                         
   2   2   1       2127.59       2318.59        12.75 o                         
   3   2   1        132.60        196.55         1.74 o                         
   4   2   1          8.67         14.64         0.53 o                         
   5   2   1         17.06         22.41         0.34 o                         
   6   2   1          2.53          0.86         0.37 o                         
   7   2   1          0.00         -0.34         0.34 o                         
   8   2   1          0.12         -0.24         0.54 o                         
   9   2   1         64.04         72.11         1.35 o                         
  10   2   1         13.19         15.09         0.99 o                         
  11   2   1         12.55         14.46         1.23 o                         
   1   3   1       4351.51       4648.96        23.61 o                         
   2   3   1      12958.04      13744.22        82.46 o                         
   3   3   1       1316.00       1418.11         7.31 o                         
   4   3   1       1177.92       1414.23         7.68 o                         
   5   3   1         12.50          9.52         0.27 o                         
   6   3   1          1.96         -0.07         0.34 o                         
   7   3   1        201.60        190.92         1.49 o                         
   8   3   1          1.19          1.86         0.50 o                         
   9   3   1        154.72        151.70         2.17 o                         
  10   3   1          4.75          5.02         0.94 o                         
  11   3   1          3.34          1.22         1.18 o                         
   0   4   1       7546.49       7935.63        53.66 o                         
   1   4   1       6106.15       6515.93        32.18 o                         
   2   4   1        118.24        120.10         1.27 o                         
   3   4   1        404.48        415.15         2.19 o                         
   4   4   1       1521.42       1586.63         8.38 o                         
   5   4   1         65.50         76.99         0.73 o                         
   6   4   1          8.75          6.61         0.36 o                         
   7   4   1        258.51        272.72         2.12 o                         
   8   4   1          6.25          6.66         0.59 o                         
   9   4   1          1.92          2.38         0.82 o                         
  10   4   1          3.62          1.40         1.20 o                         
  11   4   1          6.89          7.08         1.30 o                         
   1   5   1       3096.15       3268.03        15.86 o                         
   2   5   1       1784.73       1972.76         9.64 o                         
   3   5   1        760.13        770.59         4.10 o                         
   4   5   1         13.87         16.18         0.67 o                         
   5   5   1        380.66        378.08         2.40 o                         
   6   5   1         55.14         57.37         0.84 o                         
   7   5   1         13.67         15.62         0.52 o                         
   8   5   1         58.78         64.23         1.15 o                         
   9   5   1          6.30          8.43         0.95 o                         
  10   5   1         16.54         15.36         1.34 o                         
   0   6   1       2076.57       2096.64        14.18 o                         
   1   6   1         64.71         84.69         0.62 o                         
   2   6   1          8.62         11.27         0.33 o                         
   3   6   1       6216.12       6585.31        34.45 o                         
   4   6   1        204.53        215.19         1.43 o                         
   5   6   1        336.82        396.71         2.62 o                         
   6   6   1         45.92         43.21         0.67 o                         
   7   6   1        131.84        127.29         1.32 o                         
   8   6   1         75.45         77.67         1.31 o                         
   9   6   1          3.32          2.76         1.32 o                         
  10   6   1          0.62         -0.01         1.41 o                         
   1   7   1       5090.78       5229.84        24.87 o                         
   2   7   1        144.88        154.46         1.03 o                         
   3   7   1       1252.38       1325.78         7.07 o                         
   4   7   1        308.66        284.94         1.77 o                         
   5   7   1        754.24        756.02         4.79 o                         
   6   7   1        502.68        511.42         3.67 o                         
   7   7   1         48.43         42.90         0.94 o                         
   8   7   1         32.64         30.15         0.98 o                         
   9   7   1          0.12         -0.74         1.58 o                         
  10   7   1          0.74         -1.46         1.68 o                         
   0   8   1        214.15        236.98         2.00 o                         
   1   8   1        650.83        651.81         3.44 o                         
   2   8   1         87.86         85.46         0.77 o                         
   3   8   1       1850.37       1801.99         9.56 o                         
   4   8   1        248.79        249.50         1.68 o                         
   5   8   1        185.86        177.23         1.47 o                         
   6   8   1         64.73         67.47         0.91 o                         
   7   8   1         76.08         75.10         1.29 o                         
   8   8   1         54.11         54.31         1.36 o                         
   9   8   1          3.69          1.22         1.64 o                         
  10   8   1          0.04         -0.58         1.85 o                         
   1   9   1         12.87          9.50         0.36 o                         
   2   9   1        620.90        601.47         3.67 o                         
   3   9   1        932.53        917.18         5.44 o                         
   4   9   1        109.15         99.52         1.01 o                         
   5   9   1       2217.82       2186.67        13.34 o                         
   6   9   1        151.47        153.91         1.41 o                         
   7   9   1        148.72        138.51         1.66 o                         
   8   9   1          8.86          9.77         0.93 o                         
   9   9   1          8.97          8.58         1.53 o                         
  10   9   1          1.41         -0.62         1.29 o                         
   0  10   1        691.47        692.12         5.49 o                         
   1  10   1        400.26        360.45         2.34 o                         
   2  10   1        308.74        261.30         1.88 o                         
   3  10   1        247.20        260.20         1.88 o                         
   4  10   1       1102.43       1053.47         6.65 o                         
   5  10   1          4.31          6.22         0.45 o                         
   6  10   1          1.64          1.18         0.51 o                         
   7  10   1         76.70         84.13         1.42 o                         
   8  10   1         10.00         10.79         0.95 o                         
   9  10   1          0.09         -1.19         1.19 o                         
   1  11   1        769.98        710.63         4.36 o                         
   2  11   1        787.91        752.85         4.67 o                         
   3  11   1       1229.61       1176.18         7.07 o                         
   4  11   1         17.84         14.66         0.68 o                         
   5  11   1         54.08         47.80         0.81 o                         
   6  11   1         68.51         66.61         1.02 o                         
   7  11   1          4.64          1.41         0.76 o                         
   8  11   1         22.59         22.78         1.14 o                         
   9  11   1         11.54         10.19         1.32 o                         
   0  12   1        443.97        439.64         4.54 o                         
   1  12   1        107.99        121.02         1.34 o                         
   2  12   1          0.60          0.60         0.49 o                         
   3  12   1         54.07         46.88         0.78 o                         
   4  12   1         45.02         41.45         0.73 o                         
   5  12   1          4.69          5.00         0.54 o                         
   6  12   1         67.11         63.09         1.16 o                         
   7  12   1         51.91         49.95         1.18 o                         
   8  12   1         19.17         16.78         1.15 o                         
   9  12   1         16.21         13.86         1.45 o                         
   1  13   1          7.58          6.66         0.64 o                         
   2  13   1        346.00        333.21         2.50 o                         
   3  13   1          2.77          1.46         0.52 o                         
   4  13   1          0.03         -0.52         0.52 o                         
   5  13   1          7.90          4.92         0.73 o                         
   6  13   1         43.31         46.37         1.10 o                         
   7  13   1          0.43         -0.81         0.81 o                         
   8  13   1          3.48          2.84         1.13 o                         
   0  14   1       1381.40       1374.25        12.77 o                         
   1  14   1        200.49        208.36         1.96 o                         
   2  14   1         71.81         76.50         1.20 o                         
   3  14   1         64.98         64.63         1.14 o                         
   4  14   1        187.58        189.39         2.11 o                         
   5  14   1          3.09          0.74         0.78 o                         
   6  14   1          0.10         -0.82         0.82 o                         
   7  14   1          0.74          0.79         0.89 o                         
   8  14   1         11.68         15.85         1.33 o                         
   1  15   1          8.35         10.21         0.75 o                         
   2  15   1        552.49        555.47         4.15 o                         
   3  15   1         83.27         93.23         1.45 o                         
   4  15   1          3.98          5.20         0.85 o                         
   5  15   1         36.61         37.61         1.18 o                         
   6  15   1         43.07         46.49         1.28 o                         
   7  15   1          0.08          2.22         1.11 o                         
   0  16   1        144.34        150.35         2.62 o                         
   1  16   1         69.72         74.06         1.33 o                         
   2  16   1         20.84         21.84         0.91 o                         
   3  16   1         27.21         30.09         1.11 o                         
   4  16   1        142.09        148.92         2.10 o                         
   5  16   1         97.93        102.99         1.91 o                         
   6  16   1          2.63          3.95         1.05 o                         
   1  17   1         31.43         33.28         1.04 o                         
   2  17   1         98.37        110.70         1.85 o                         
   3  17   1         27.78         26.48         1.15 o                         
   4  17   1          5.06          2.62         1.08 o                         
   5  17   1          0.93          0.24         1.05 o                         
   6  17   1         37.55         43.42         1.43 o                         
   0  18   1         94.49        100.69         2.54 o                         
   1  18   1         40.89         41.01         1.25 o                         
   2  18   1          0.01         -0.97         0.97 o                         
   3  18   1         42.86         40.51         1.33 o                         
   4  18   1         59.15         68.23         1.63 o                         
   5  18   1          0.75         -1.12         1.12 o                         
   1  19   1          0.84         -0.02         1.15 o                         
   2  19   1         39.35         52.15         1.47 o                         
   3  19   1          0.83         -0.51         1.11 o                         
   4  19   1          0.04         -0.49         1.16 o                         
   0  20   1         11.42         16.73         2.01 o                         
   1  20   1         79.80         82.89         1.85 o                         
   2  20   1          0.82          0.83         1.23 o                         
   1   0   2       3645.23       4047.41        29.37 o                         
   2   0   2      11887.81      12377.50       136.27 o                         
   3   0   2        563.90        653.42         6.39 o                         
   4   0   2       1987.61       2033.37        14.31 o                         
   5   0   2         19.59         27.46         0.52 o                         
   6   0   2          0.89          0.10         0.44 o                         
   7   0   2         71.16         72.10         1.13 o                         
   8   0   2        392.33        386.22         3.83 o                         
   9   0   2         13.34         15.34         1.28 o                         
  10   0   2         46.02         41.36         1.49 o                         
  11   0   2         68.01         88.43         3.89 o                         
   1   1   2        703.66        699.90         3.68 o                         
   2   1   2       2657.57       2747.39        20.84 o                         
   3   1   2       1053.57       1041.59         5.62 o                         
   4   1   2        363.32        420.40         2.32 o                         
   5   1   2         20.69         15.23         0.29 o                         
   6   1   2        207.61        183.83         1.37 o                         
   7   1   2          1.27          2.03         0.36 o                         
   8   1   2         74.94         71.53         0.91 o                         
   9   1   2         49.72         55.08         1.02 o                         
  10   1   2          0.63         -0.21         0.85 o                         
  11   1   2          0.71          1.16         1.00 o                         
   0   2   2       7729.66       7869.87        57.91 o                         
   1   2   2       1759.21       1864.01         9.67 o                         
   2   2   2       4100.57       4637.12        28.81 o                         
   3   2   2       1411.18       1410.40         7.92 o                         
   4   2   2         59.45         41.48         0.65 o                         
   5   2   2        387.60        384.01         2.28 o                         
   6   2   2        320.13        329.05         2.22 o                         
   7   2   2         15.34         17.24         0.47 o                         
   8   2   2          4.48          5.01         0.46 o                         
   9   2   2          1.85          3.93         0.69 o                         
  10   2   2          0.38          1.12         1.02 o                         
  11   2   2          1.82          1.10         1.08 o                         
   1   3   2       5004.99       5418.91        26.88 o                         
   2   3   2       1631.11       1760.91         8.83 o                         
   3   3   2       1684.46       1799.62        10.21 o                         
   4   3   2         98.23        124.74         0.96 o                         
   5   3   2        156.71        121.40         1.38 o                         
   6   3   2        327.85        346.20         2.46 o                         
   7   3   2          6.34          3.15         0.41 o                         
   8   3   2         15.06         12.83         0.56 o                         
   9   3   2         32.70         39.91         1.15 o                         
  10   3   2         29.19         32.92         1.20 o                         
  11   3   2          1.77          0.41         1.15 o                         
   0   4   2        132.87        107.71         0.93 o                         
   1   4   2       1198.98       1164.11         5.65 o                         
   2   4   2         79.30        106.81         1.06 o                         
   3   4   2       1924.37       1996.95        10.23 o                         
   4   4   2         30.08         24.45         0.93 o                         
   5   4   2        218.73        198.49         1.56 o                         
   6   4   2          0.02         -0.38         0.38 o                         
   7   4   2        231.44        233.93         1.89 o                         
   8   4   2         28.79         31.74         0.70 o                         
   9   4   2         68.81         67.45         1.48 o                         
  10   4   2          2.35         -0.26         0.96 o                         
  11   4   2          1.81          0.17         1.20 o                         
   1   5   2        123.52        108.71         0.71 o                         
   2   5   2       1387.31       1365.32         6.86 o                         
   3   5   2         88.57        149.32         0.96 o                         
   4   5   2        221.19        268.94         1.75 o                         
   5   5   2       1300.64       1346.51         8.24 o                         
   6   5   2          0.70         -0.32         0.39 o                         
   7   5   2        327.31        315.04         2.37 o                         
   8   5   2         42.80         49.00         1.00 o                         
   9   5   2          4.86          1.13         0.89 o                         
  10   5   2         24.42         25.22         1.26 o                         
   0   6   2       5037.68       5433.97        36.66 o                         
   1   6   2          2.47          0.86         0.20 o                         
   2   6   2        331.87        476.09         3.60 o                         
   3   6   2        226.71        213.24         1.30 o                         
   4   6   2         78.77         70.92         0.65 o                         
   5   6   2          0.42          2.42         0.36 o                         
   6   6   2         18.17         17.60         0.56 o                         
   7   6   2        223.31        234.07         2.00 o                         
   8   6   2          2.91          1.15         0.60 o                         
   9   6   2         36.46         30.18         1.25 o                         
  10   6   2         14.67         19.44         1.65 o                         
   1   7   2        701.91        692.43         3.56 o                         
   2   7   2        878.09        886.95         4.67 o                         
   3   7   2        129.85        101.93         0.84 o                         
   4   7   2          4.73          5.74         0.31 o                         
   5   7   2        612.37        599.11         4.19 o                         
   6   7   2         36.16         35.86         0.71 o                         
   7   7   2        123.46        130.25         1.50 o                         
   8   7   2          0.36         -0.78         0.78 o                         
   9   7   2          4.07          5.08         1.10 o                         
  10   7   2          3.29          1.91         1.74 o                         
   0   8   2          1.76         -0.38         0.38 o                         
   1   8   2       1483.64       1471.72         7.56 o                         
   2   8   2        341.97        358.82         2.14 o                         
   3   8   2       1706.75       1650.28         9.02 o                         
   4   8   2        230.73        220.90         1.56 o                         
   5   8   2       1015.95        981.66         6.67 o                         
   6   8   2         62.31         60.31         0.90 o                         
   7   8   2         10.65          9.35         0.58 o                         
   8   8   2         43.71         43.61         1.21 o                         
   9   8   2          0.04         -0.47         1.03 o                         
  10   8   2          0.06         -0.74         1.39 o                         
   1   9   2        980.52        887.57         4.92 o                         
   2   9   2       1324.78       1357.11         7.68 o                         
   3   9   2        952.95        947.27         5.61 o                         
   4   9   2         35.14         35.57         0.62 o                         
   5   9   2          0.03          0.84         0.55 o                         
   6   9   2          1.96          1.79         0.48 o                         
   7   9   2          1.51          1.05         0.67 o                         
   8   9   2         16.61         17.73         1.09 o                         
   9   9   2         17.39         17.37         1.25 o                         
  10   9   2          0.81         -0.93         1.48 o                         
   0  10   2        757.99        705.25         5.75 o                         
   1  10   2          3.42          6.79         0.41 o                         
   2  10   2        123.80        131.05         1.18 o                         
   3  10   2         45.49         39.19         0.64 o                         
   4  10   2        814.57        805.24         5.27 o                         
   5  10   2         24.11         22.20         0.57 o                         
   6  10   2         28.89         24.66         0.69 o                         
   7  10   2         78.21         79.88         1.41 o                         
   8  10   2          4.37          2.40         0.94 o                         
   9  10   2          0.07          0.83         1.22 o                         
   1  11   2         66.52         72.82         0.95 o                         
   2  11   2        105.43         89.40         1.04 o                         
   3  11   2         62.43         61.82         0.89 o                         
   4  11   2        656.85        665.71         4.48 o                         
   5  11   2          0.88          0.02         0.48 o                         
   6  11   2        394.44        382.04         3.35 o                         
   7  11   2          0.66          0.91         0.77 o                         
   8  11   2          0.61          0.04         0.98 o                         
   9  11   2         17.25         19.82         1.50 o                         
   0  12   2       1531.52       1490.07        13.65 o                         
   1  12   2       1551.35       1566.00         9.77 o                         
   2  12   2         25.05         28.13         0.66 o                         
   3  12   2        133.23        133.38         1.35 o                         
   4  12   2        115.02        114.91         1.27 o                         
   5  12   2         37.24         38.29         0.75 o                         
   6  12   2         37.43         36.95         0.99 o                         
   7  12   2          5.99          2.97         0.82 o                         
   8  12   2         27.18         23.82         1.26 o                         
   9  12   2          0.63          1.62         1.52 o                         
   1  13   2         32.52         37.24         0.90 o                         
   2  13   2        482.15        470.85         3.33 o                         
   3  13   2        100.47        100.81         1.28 o                         
   4  13   2          1.02         -0.55         0.55 o                         
   5  13   2          4.40          3.08         0.69 o                         
   6  13   2         57.34         62.03         1.19 o                         
   7  13   2         10.93          9.16         0.90 o                         
   8  13   2          7.19          4.98         1.18 o                         
   0  14   2          9.89          6.26         1.05 o                         
   1  14   2        153.00        142.85         1.59 o                         
   2  14   2         48.47         43.53         0.91 o                         
   3  14   2         25.90         27.46         0.83 o                         
   4  14   2         50.59         52.77         1.09 o                         
   5  14   2          0.23         -0.77         0.77 o                         
   6  14   2         31.15         34.28         1.06 o                         
   7  14   2          8.11         11.40         1.03 o                         
   8  14   2         31.00         39.19         1.69 o                         
   1  15   2          4.68          0.69         0.68 o                         
   2  15   2         86.20        103.80         1.48 o                         
   3  15   2          2.96          1.51         0.77 o                         
   4  15   2          9.69          8.29         0.89 o                         
   5  15   2          0.26          0.46         0.91 o                         
   6  15   2          0.02          0.22         0.92 o                         
   7  15   2          1.74          2.51         1.13 o                         
   0  16   2          7.73          9.38         1.18 o                         
   1  16   2         10.27          8.53         0.83 o                         
   2  16   2          6.34          7.85         0.85 o                         
   3  16   2          0.53          0.85         0.89 o                         
   4  16   2         41.76         52.84         1.37 o                         
   5  16   2         35.49         35.96         1.30 o                         
   6  16   2          6.55          6.34         1.06 o                         
   1  17   2         48.78         44.74         1.17 o                         
   2  17   2          4.94          7.24         0.98 o                         
   3  17   2         34.63         38.04         1.26 o                         
   4  17   2          0.76         -0.36         1.04 o                         
   5  17   2          1.06          3.46         1.09 o                         
   6  17   2          0.15         -0.73         1.07 o                         
   0  18   2         88.11         99.28         2.55 o                         
   1  18   2         44.56         39.43         1.27 o                         
   2  18   2         80.38         78.53         1.63 o                         
   3  18   2         11.31          6.20         1.14 o                         
   4  18   2         15.74         11.90         1.21 o                         
   5  18   2          1.39         -0.27         1.12 o                         
   1  19   2          1.14         -1.11         1.11 o                         
   2  19   2         22.29         20.60         1.27 o                         
   3  19   2          5.10          6.32         1.19 o                         
   0  20   2         55.73         48.67         2.41 o                         
   1  20   2          0.07         -0.43         1.27 o                         
   1   1   3        819.18        882.67         4.52 o                         
   2   1   3       9794.67      10484.43        61.39 o                         
   3   1   3        161.15        198.47         1.20 o                         
   4   1   3       1627.90       1825.86         9.85 o                         
   5   1   3          0.21          1.14         0.31 o                         
   6   1   3         22.52         16.28         0.37 o                         
   7   1   3          9.45          8.01         0.43 o                         
   8   1   3        107.44        103.42         1.05 o                         
   9   1   3         41.35         41.63         1.15 o                         
  10   1   3         14.70         10.47         0.99 o                         
  11   1   3         33.52         35.71         1.99 o                         
   0   2   3        627.45        694.67         5.09 o                         
   1   2   3        911.66       1074.15         5.35 o                         
   2   2   3         48.17         43.65         0.50 o                         
   3   2   3        847.02        898.68         5.19 o                         
   4   2   3        315.29        295.50         1.93 o                         
   5   2   3        206.90        196.40         1.39 o                         
   6   2   3         36.39         37.98         0.58 o                         
   7   2   3        115.46        105.20         1.08 o                         
   8   2   3        127.80        127.36         1.30 o                         
   9   2   3         23.50         20.88         0.85 o                         
  10   2   3         38.15         37.19         1.21 o                         
  11   2   3          0.88          1.48         1.13 o                         
   1   3   3        266.10        246.08         1.32 o                         
   2   3   3        867.76        970.61         4.86 o                         
   3   3   3          0.73          1.09         0.36 o                         
   4   3   3       3183.61       3510.53        20.89 o                         
   5   3   3         88.79         79.90         0.86 o                         
   6   3   3        788.61        816.54         5.52 o                         
   7   3   3          3.63          1.47         0.43 o                         
   8   3   3          0.20         -0.47         0.47 o                         
   9   3   3          1.61          1.94         0.70 o                         
  10   3   3          6.39          4.71         0.98 o                         
  11   3   3          5.79          6.30         1.16 o                         
   0   4   3       5220.20       5262.92        35.65 o                         
   1   4   3       8627.81       9261.60        45.14 o                         
   2   4   3         60.18         92.55         0.64 o                         
   3   4   3         43.25         55.20         0.60 o                         
   4   4   3       1144.25       1149.26         6.98 o                         
   5   4   3        322.31        311.68         2.24 o                         
   6   4   3          5.91          3.81         0.40 o                         
   7   4   3         86.35         82.25         1.02 o                         
   8   4   3         81.23         72.64         1.06 o                         
   9   4   3          1.05          0.66         0.68 o                         
  10   4   3          6.12          4.24         1.02 o                         
   1   5   3       1877.24       1978.83         9.64 o                         
   2   5   3       4836.72       5070.46        25.24 o                         
   3   5   3        102.43        128.74         0.91 o                         
   4   5   3        104.40        102.28         1.06 o                         
   5   5   3         84.30         78.45         0.98 o                         
   6   5   3        248.05        247.20         1.98 o                         
   7   5   3         15.66         11.13         0.53 o                         
   8   5   3         24.37         22.93         0.66 o                         
   9   5   3         50.14         49.71         1.26 o                         
  10   5   3          0.30         -0.13         0.97 o                         
   0   6   3        224.66        246.39         1.90 o                         
   1   6   3       1514.40       1700.27         8.32 o                         
   2   6   3        252.54        239.60         1.35 o                         
   3   6   3        273.86        333.99         1.91 o                         
   4   6   3        737.52        777.57         4.41 o                         
   5   6   3         18.99         15.07         0.43 o                         
   6   6   3         15.00         10.38         0.52 o                         
   7   6   3          3.06          4.44         0.54 o                         
   8   6   3          1.96          0.44         0.65 o                         
   9   6   3         18.18         17.68         1.21 o                         
  10   6   3          4.71          6.79         1.18 o                         
   1   7   3         10.92         10.73         0.30 o                         
   2   7   3        388.62        422.53         2.36 o                         
   3   7   3          9.66          5.95         0.30 o                         
   4   7   3         22.25         26.29         0.43 o                         
   5   7   3        692.26        660.45         4.48 o                         
   6   7   3          0.06         -0.46         0.46 o                         
   7   7   3        538.41        507.41         4.25 o                         
   8   7   3         33.87         37.11         1.03 o                         
   9   7   3         48.15         41.77         1.59 o                         
  10   7   3          9.09          7.42         1.45 o                         
   0   8   3       1935.31       2250.55        15.98 o                         
   1   8   3         55.21         45.54         0.58 o                         
   2   8   3        233.85        310.49         2.05 o                         
   3   8   3         30.21         28.30         0.61 o                         
   4   8   3        102.71         90.82         0.93 o                         
   5   8   3         21.03         22.21         0.65 o                         
   6   8   3         28.98         29.77         0.72 o                         
   7   8   3         29.41         31.01         0.79 o                         
   8   8   3          3.71          2.11         0.74 o                         
   9   8   3          4.73          5.86         1.03 o                         
  10   8   3         12.98         11.45         1.38 o                         
   1   9   3        211.31        194.38         1.37 o                         
   2   9   3        430.70        448.88         2.80 o                         
   3   9   3        754.65        720.14         4.34 o                         
   4   9   3         60.30         64.50         0.82 o                         
   5   9   3        200.57        193.72         1.62 o                         
   6   9   3          0.01         -0.01         0.52 o                         
   7   9   3         54.83         45.88         1.05 o                         
   8   9   3         10.87         12.83         0.96 o                         
   9   9   3         32.12         31.96         1.34 o                         
  10   9   3          8.24          8.62         2.08 o                         
   0  10   3         36.83         32.90         0.77 o                         
   1  10   3         91.85         89.58         0.95 o                         
   2  10   3         44.01         45.46         0.68 o                         
   3  10   3        411.49        391.20         2.78 o                         
   4  10   3         81.32         74.48         0.94 o                         
   5  10   3        150.82        152.48         1.35 o                         
   6  10   3        129.43        132.35         1.55 o                         
   7  10   3         34.54         34.34         0.96 o                         
   8  10   3         27.28         27.90         1.23 o                         
   9  10   3         20.61         23.02         1.22 o                         
   1  11   3        367.13        351.86         2.47 o                         
   2  11   3         16.10         17.73         0.53 o                         
   3  11   3        262.04        262.34         1.96 o                         
   4  11   3         13.56         13.93         0.54 o                         
   5  11   3         89.39         86.81         1.17 o                         
   6  11   3          0.33          1.11         0.61 o                         
   7  11   3         42.62         44.30         1.21 o                         
   8  11   3          0.00         -1.00         1.00 o                         
   9  11   3          2.21          3.33         1.18 o                         
   0  12   3        236.22        226.61         2.80 o                         
   1  12   3       2364.68       2264.75        13.92 o                         
   2  12   3         49.93         46.17         0.77 o                         
   3  12   3          1.02         -0.49         0.49 o                         
   4  12   3         44.52         42.06         0.77 o                         
   5  12   3         42.95         43.62         0.80 o                         
   6  12   3         45.70         43.54         1.06 o                         
   7  12   3          0.88          0.87         0.92 o                         
   8  12   3          0.09         -0.46         1.06 o                         
   9  12   3          8.41          9.92         1.23 o                         
   1  13   3        283.83        287.51         2.33 o                         
   2  13   3          6.75          6.09         0.58 o                         
   3  13   3         34.67         35.93         0.81 o                         
   4  13   3         18.43         19.12         0.70 o                         
   5  13   3        221.97        221.56         2.24 o                         
   6  13   3         37.34         39.93         1.10 o                         
   7  13   3          1.82          0.57         0.98 o                         
   8  13   3          5.56          5.89         1.27 o                         
   0  14   3        441.53        451.90         4.81 o                         
   1  14   3         28.07         31.45         0.85 o                         
   2  14   3        187.81        186.14         1.88 o                         
   3  14   3        478.79        465.73         3.67 o                         
   4  14   3         15.78         15.30         0.81 o                         
   5  14   3         48.76         52.48         1.16 o                         
   6  14   3          1.29         -0.02         0.90 o                         
   7  14   3         42.48         44.36         1.32 o                         
   8  14   3          4.17          1.75         1.33 o                         
   1  15   3        210.90        212.82         2.03 o                         
   2  15   3          1.20         -0.33         0.71 o                         
   3  15   3         94.07        103.19         1.58 o                         
   4  15   3         12.92          9.50         0.91 o                         
   5  15   3         79.97         77.90         1.56 o                         
   6  15   3         20.08         17.99         1.11 o                         
   7  15   3         15.46         12.53         1.21 o                         
   0  16   3         26.56         21.26         1.31 o                         
   1  16   3         57.45         68.83         1.26 o                         
   2  16   3          1.96          0.23         0.81 o                         
   3  16   3        110.70        117.29         1.84 o                         
   4  16   3         47.22         47.59         1.31 o                         
   5  16   3          2.24         -0.23         1.01 o                         
   6  16   3         12.29         15.80         1.26 o                         
   1  17   3        126.45        142.28         1.93 o                         
   2  17   3         21.80         22.05         1.09 o                         
   3  17   3         44.67         57.41         1.39 o                         
   4  17   3          1.77          1.67         1.04 o                         
   5  17   3         59.01         68.96         1.62 o                         
   6  17   3          0.62         -0.46         1.17 o                         
   0  18   3         14.42         19.06         1.57 o                         
   1  18   3         16.14         20.69         1.14 o                         
   2  18   3          4.28          5.68         1.06 o                         
   3  18   3        166.50        185.40         2.56 o                         
   4  18   3          2.04          2.70         1.13 o                         
   5  18   3         20.07         24.08         1.31 o                         
   1  19   3         53.57         63.17         1.63 o                         
   2  19   3          4.12          4.80         1.15 o                         
   3  19   3          9.36         14.09         1.20 o                         
   0  20   3         60.26         62.46         2.67 o                         
   1  20   3        114.96        132.34         2.44 o                         
   0   0   4        923.69       1009.96         9.76 o                         
   1   0   4       7534.28       8188.70        59.07 o                         
   2   0   4        368.02        367.89         2.68 o                         
   3   0   4        128.69        103.19         1.89 o                         
   4   0   4        105.31        115.15         1.10 o                         
   5   0   4        206.69        190.30         1.86 o                         
   6   0   4        218.30        213.19         2.11 o                         
   7   0   4        579.89        595.55         5.65 o                         
   8   0   4          5.04          2.84         0.65 o                         
   9   0   4        148.33        132.26         2.40 o                         
  10   0   4         35.32         35.62         2.39 o                         
  11   0   4          4.32          4.56         1.75 o                         
   1   1   4       2172.93       2206.38        11.19 o                         
   2   1   4       1066.08       1064.54         5.38 o                         
   3   1   4        819.42        835.78         4.41 o                         
   4   1   4        887.08        911.30         5.26 o                         
   5   1   4       1744.10       1798.31        10.26 o                         
   6   1   4        436.15        449.19         2.93 o                         
   7   1   4        318.76        298.79         2.13 o                         
   8   1   4          0.01         -0.48         0.48 o                         
   9   1   4         22.26         32.31         1.06 o                         
  10   1   4          0.72          0.39         0.91 o                         
  11   1   4          1.15          1.30         1.19 o                         
   0   2   4       9137.30       9630.67        69.59 o                         
   1   2   4       2380.82       2358.48        11.55 o                         
   2   2   4        285.43        332.07         1.75 o                         
   3   2   4       5816.80       5785.06        32.32 o                         
   4   2   4       2379.01       2524.69        14.33 o                         
   5   2   4        674.74        666.14         4.09 o                         
   6   2   4         85.52         79.51         0.92 o                         
   7   2   4        379.63        396.31         2.78 o                         
   8   2   4          9.85         11.18         0.61 o                         
   9   2   4         25.71         19.07         0.83 o                         
  10   2   4         13.42         14.17         1.05 o                         
  11   2   4         11.86         18.06         1.23 o                         
   1   3   4       9233.13       9327.40        46.00 o                         
   2   3   4       3665.72       4086.77        20.51 o                         
   3   3   4       3422.16       3441.02        19.74 o                         
   4   3   4        368.45        452.57         2.86 o                         
   5   3   4        739.78        739.02         5.02 o                         
   6   3   4         46.23         46.40         0.66 o                         
   7   3   4         61.95         51.41         0.86 o                         
   8   3   4          8.92          9.17         0.63 o                         
   9   3   4         88.97         97.75         1.61 o                         
  10   3   4          7.13          6.32         0.98 o                         
  11   3   4         10.29          6.87         1.27 o                         
   0   4   4         23.00         26.18         0.74 o                         
   1   4   4       1143.23       1243.98         6.12 o                         
   2   4   4         90.92         85.56         0.62 o                         
   3   4   4       3777.27       3830.84        20.31 o                         
   4   4   4        524.75        527.06         3.41 o                         
   5   4   4       1336.17       1305.52         8.64 o                         
   6   4   4        511.79        499.99         3.63 o                         
   7   4   4         28.71         32.20         0.65 o                         
   8   4   4         12.14          6.78         0.58 o                         
   9   4   4          5.03          4.73         0.76 o                         
  10   4   4         24.05         26.79         1.22 o                         
   1   5   4       1005.00       1041.64         5.15 o                         
   2   5   4          1.46          3.15         0.28 o                         
   3   5   4        907.92        970.52         5.14 o                         
   4   5   4         28.33         27.93         0.46 o                         
   5   5   4        220.86        203.83         1.69 o                         
   6   5   4         13.58         10.83         0.52 o                         
   7   5   4        105.83        102.21         1.17 o                         
   8   5   4         23.56         19.92         0.69 o                         
   9   5   4         15.03         21.36         0.88 o                         
  10   5   4          1.69          1.02         1.14 o                         
   0   6   4          7.86          9.28         0.43 o                         
   1   6   4       5005.44       5407.40        26.28 o                         
   2   6   4          0.06          0.21         0.39 o                         
   3   6   4         20.81         46.71         0.92 o                         
   4   6   4          7.07          2.14         0.29 o                         
   5   6   4        206.17        199.37         1.62 o                         
   6   6   4         21.05         22.45         0.61 o                         
   7   6   4          7.08          9.72         0.60 o                         
   8   6   4          0.04         -0.65         0.65 o                         
   9   6   4          0.43         -0.32         0.98 o                         
  10   6   4          3.17          2.58         1.23 o                         
   1   7   4        867.97        809.33         4.24 o                         
   2   7   4        336.04        349.39         2.00 o                         
   3   7   4       1352.07       1333.47         7.50 o                         
   4   7   4          0.06         -0.31         0.31 o                         
   5   7   4          6.47          5.05         0.47 o                         
   6   7   4         52.94         49.86         0.87 o                         
   7   7   4         48.13         47.98         0.94 o                         
   8   7   4         30.46         29.17         0.86 o                         
   9   7   4          3.01          4.79         1.29 o                         
  10   7   4         11.55         11.56         1.44 o                         
   0   8   4         40.76         17.62         0.54 o                         
   1   8   4        183.82        135.19         1.50 o                         
   2   8   4         51.35         56.94         0.67 o                         
   3   8   4        201.03        185.84         1.41 o                         
   4   8   4         31.96         31.42         0.56 o                         
   5   8   4         23.38         21.66         0.58 o                         
   6   8   4         68.29         67.88         1.09 o                         
   7   8   4        120.37        131.99         1.62 o                         
   8   8   4         81.94         78.98         2.06 o                         
   9   8   4         33.80         29.62         1.57 o                         
  10   8   4         10.55         10.91         1.47 o                         
   1   9   4        264.58        223.50         1.53 o                         
   2   9   4        391.68        404.56         2.53 o                         
   3   9   4        223.96        220.57         1.61 o                         
   4   9   4         79.93         68.96         0.86 o                         
   5   9   4          1.45         -0.49         0.55 o                         
   6   9   4        121.88        113.42         1.43 o                         
   7   9   4          4.68          4.42         0.69 o                         
   8   9   4        110.36        110.69         1.92 o                         
   9   9   4         30.00         31.92         1.48 o                         
   0  10   4        941.27        963.51         8.12 o                         
   1  10   4        663.36        620.73         3.73 o                         
   2  10   4         80.31         73.54         0.90 o                         
   3  10   4         11.19         11.96         0.46 o                         
   4  10   4         40.23         46.52         0.75 o                         
   5  10   4         42.27         42.64         0.78 o                         
   6  10   4         14.09         15.21         0.72 o                         
   7  10   4          1.79          0.11         0.75 o                         
   8  10   4         58.24         61.11         1.59 o                         
   9  10   4          2.33          7.47         1.40 o                         
   1  11   4         20.83         20.87         0.60 o                         
   2  11   4         85.64         96.75         1.08 o                         
   3  11   4         35.54         33.54         0.65 o                         
   4  11   4        122.81        114.49         1.21 o                         
   5  11   4         60.78         57.44         0.90 o                         
   6  11   4         74.65         71.60         1.31 o                         
   7  11   4         91.96        100.23         1.92 o                         
   8  11   4          1.03          0.16         0.98 o                         
   9  11   4         18.50         19.91         1.35 o                         
   0  12   4        455.80        510.17         5.18 o                         
   1  12   4        559.86        562.91         3.84 o                         
   2  12   4          6.40          7.00         0.55 o                         
   3  12   4         60.93         64.32         0.95 o                         
   4  12   4          6.93          7.08         0.55 o                         
   5  12   4          0.28          0.46         0.56 o                         
   6  12   4         31.74         32.37         0.96 o                         
   7  12   4          4.90          6.85         0.99 o                         
   8  12   4          4.22          4.19         1.10 o                         
   1  13   4          4.85          4.48         0.64 o                         
   2  13   4          2.12          2.63         0.56 o                         
   3  13   4         19.68         15.54         0.69 o                         
   4  13   4         80.38         81.15         1.26 o                         
   5  13   4          9.06          8.81         0.79 o                         
   6  13   4          5.78          3.77         0.84 o                         
   7  13   4          0.59          0.88         1.04 o                         
   8  13   4          1.21          1.56         1.14 o                         
   0  14   4        196.09        176.83         2.56 o                         
   1  14   4         11.45          7.11         0.72 o                         
   2  14   4        245.88        229.13         2.11 o                         
   3  14   4         78.48         76.71         1.26 o                         
   4  14   4         31.25         29.42         0.91 o                         
   5  14   4         49.09         52.31         1.23 o                         
   6  14   4         30.15         35.76         1.18 o                         
   7  14   4         14.32         16.25         1.26 o                         
   8  14   4          4.06          0.91         1.23 o                         
   1  15   4          0.31         -0.68         0.68 o                         
   2  15   4        133.32        135.89         1.71 o                         
   3  15   4          1.26          0.83         0.78 o                         
   4  15   4          3.97          1.55         0.87 o                         
   5  15   4          2.41          1.27         0.90 o                         
   6  15   4          4.03          3.12         1.01 o                         
   7  15   4          1.43          0.61         1.04 o                         
   0  16   4         14.26         11.34         1.21 o                         
   1  16   4          0.90         -0.76         0.76 o                         
   2  16   4         13.91         13.12         0.92 o                         
   3  16   4         33.57         27.99         1.08 o                         
   4  16   4         48.04         55.55         1.38 o                         
   5  16   4         39.04         38.51         1.29 o                         
   6  16   4          0.40         -0.54         1.10 o                         
   1  17   4          0.51         -0.86         0.86 o                         
   2  17   4          0.58         -0.53         0.93 o                         
   3  17   4         16.13         19.14         1.12 o                         
   4  17   4         15.85         15.50         1.16 o                         
   5  17   4         32.39         29.72         1.34 o                         
   0  18   4        140.34        134.28         2.86 o                         
   1  18   4        107.11        118.65         2.03 o                         
   2  18   4         68.18         64.43         1.51 o                         
   3  18   4         38.51         35.65         1.36 o                         
   4  18   4         14.81         13.51         1.22 o                         
   5  18   4          0.59         -2.92         2.92 o                         
   1  19   4          0.16         -1.09         1.09 o                         
   2  19   4          2.13         -1.14         1.14 o                         
   3  19   4          0.05         -1.14         1.14 o                         
   0  20   4          0.01         -1.99         1.99 o                         
   1  20   4          1.83         -1.23         1.23 o                         
   1   1   5         50.90         36.33         0.35 o                         
   2   1   5         26.58         20.42         0.27 o                         
   3   1   5       1262.12       1480.72         7.53 o                         
   4   1   5         69.55         96.51         0.76 o                         
   5   1   5        912.83        979.81         5.78 o                         
   6   1   5         24.93         26.54         0.52 o                         
   7   1   5         20.10         19.59         0.48 o                         
   8   1   5          0.19         -0.53         0.53 o                         
   9   1   5         36.82         39.76         1.15 o                         
  10   1   5          4.79          3.43         1.02 o                         
  11   1   5         19.30         22.03         1.44 o                         
   0   2   5        208.69        180.78         1.43 o                         
   1   2   5         76.98         61.05         0.46 o                         
   2   2   5        986.88       1050.68         5.23 o                         
   3   2   5       2055.38       2210.51        11.32 o                         
   4   2   5        628.95        636.58         3.91 o                         
   5   2   5        191.24        187.84         1.45 o                         
   6   2   5        332.26        323.40         2.37 o                         
   7   2   5         19.58         14.80         0.51 o                         
   8   2   5         84.57         75.49         1.05 o                         
   9   2   5         33.08         34.55         1.03 o                         
  10   2   5          3.68          1.15         0.99 o                         
  11   2   5          0.61          1.64         1.20 o                         
   1   3   5          0.06          0.35         0.18 o                         
   2   3   5          3.20          6.00         0.21 o                         
   3   3   5          5.27          4.27         0.26 o                         
   4   3   5        392.36        428.03         2.77 o                         
   5   3   5        178.29        201.57         1.58 o                         
   6   3   5        169.03        162.49         1.45 o                         
   7   3   5          5.57          4.83         0.45 o                         
   8   3   5          0.88          0.07         0.50 o                         
   9   3   5          1.91          0.58         0.74 o                         
  10   3   5          5.63          4.62         1.02 o                         
   0   4   5        544.95        516.33         3.82 o                         
   1   4   5         29.29         38.98         0.51 o                         
   2   4   5        228.80        202.99         1.19 o                         
   3   4   5        179.59        220.64         1.39 o                         
   4   4   5        621.25        653.05         4.24 o                         
   5   4   5         10.99          7.68         0.47 o                         
   6   4   5         16.90         16.95         0.56 o                         
   7   4   5        119.90        132.13         1.44 o                         
   8   4   5          0.21         -0.14         0.62 o                         
   9   4   5          4.05          3.82         0.73 o                         
  10   4   5          0.19          0.31         0.99 o                         
   1   5   5       1564.51       1711.44         8.38 o                         
   2   5   5        981.37       1006.41         5.07 o                         
   3   5   5        598.28        691.93         3.68 o                         
   4   5   5         27.00         34.64         0.54 o                         
   5   5   5        168.02        156.54         1.45 o                         
   6   5   5          0.06         -0.15         0.50 o                         
   7   5   5         13.21         11.47         0.62 o                         
   8   5   5         24.15         24.28         0.90 o                         
   9   5   5          0.52         -0.64         0.96 o                         
  10   5   5          4.00          0.49         1.05 o                         
   0   6   5        383.69        456.72         4.19 o                         
   1   6   5        384.02        362.12         1.97 o                         
   2   6   5       1061.59       1155.20         6.04 o                         
   3   6   5       1007.83       1020.38         5.55 o                         
   4   6   5        463.16        436.39         2.80 o                         
   5   6   5          5.59          6.23         0.45 o                         
   6   6   5          2.44          1.10         0.50 o                         
   7   6   5        216.01        214.45         2.16 o                         
   8   6   5         28.76         28.50         1.01 o                         
   9   6   5          0.87         -0.96         1.02 o                         
  10   6   5          0.41          0.82         1.25 o                         
   1   7   5       1429.36       1421.40         7.38 o                         
   2   7   5          4.56          2.39         0.28 o                         
   3   7   5        379.44        368.43         2.32 o                         
   4   7   5        225.60        212.64         1.58 o                         
   5   7   5        189.44        197.24         1.76 o                         
   6   7   5        380.65        366.05         2.85 o                         
   7   7   5        118.51        121.90         1.63 o                         
   8   7   5         48.09         41.60         1.21 o                         
   9   7   5        127.59        135.05         2.61 o                         
  10   7   5          0.37         -1.32         1.39 o                         
   0   8   5       1891.91       2073.90        15.94 o                         
   1   8   5       3492.27       3724.41        19.50 o                         
   2   8   5        344.66        422.20         2.53 o                         
   3   8   5        410.11        373.74         2.46 o                         
   4   8   5        123.84        106.19         1.02 o                         
   5   8   5         19.07         19.66         0.61 o                         
   6   8   5         53.49         54.16         0.94 o                         
   7   8   5        170.32        173.92         1.96 o                         
   8   8   5          3.89          4.10         1.07 o                         
   9   8   5          0.00         -0.44         1.15 o                         
  10   8   5          7.75         12.48         1.75 o                         
   1   9   5       1359.93       1348.05         7.53 o                         
   2   9   5        810.28        812.06         4.95 o                         
   3   9   5        445.77        474.15         3.11 o                         
   4   9   5        193.73        184.40         1.54 o                         
   5   9   5        594.50        568.37         4.09 o                         
   6   9   5          0.13          1.49         0.58 o                         
   7   9   5        143.86        149.34         1.98 o                         
   8   9   5          5.50          6.63         0.84 o                         
   9   9   5          2.20          4.08         1.44 o                         
   0  10   5        223.38        213.65         2.29 o                         
   1  10   5       1192.33       1147.78         6.80 o                         
   2  10   5          0.12         -0.41         0.41 o                         
   3  10   5        539.98        511.84         3.23 o                         
   4  10   5         75.72         69.67         0.96 o                         
   5  10   5        358.95        360.00         2.74 o                         
   6  10   5          9.73          9.51         0.73 o                         
   7  10   5          0.41          0.93         0.81 o                         
   8  10   5         42.36         48.44         1.50 o                         
   9  10   5         10.28          7.94         1.69 o                         
   1  11   5        335.45        316.61         2.32 o                         
   2  11   5        304.12        280.99         2.12 o                         
   3  11   5         87.79         82.70         1.04 o                         
   4  11   5        105.32         97.00         1.15 o                         
   5  11   5        223.74        226.44         2.00 o                         
   6  11   5          1.96          0.28         0.79 o                         
   7  11   5          1.04          0.61         0.94 o                         
   8  11   5          5.73          7.99         1.05 o                         
   9  11   5         57.57         71.95         2.11 o                         
   0  12   5        615.10        555.83         5.58 o                         
   1  12   5         19.20          9.80         0.62 o                         
   2  12   5        333.84        317.92         2.38 o                         
   3  12   5       1160.76       1110.07         6.95 o                         
   4  12   5         18.86         15.90         0.65 o                         
   5  12   5         52.14         55.56         1.00 o                         
   6  12   5          0.57         -0.73         0.73 o                         
   7  12   5        214.65        234.57         3.40 o                         
   8  12   5          0.18         -0.42         1.10 o                         
   1  13   5        731.76        697.58         4.76 o                         
   2  13   5         10.20          7.95         0.64 o                         
   3  13   5        541.04        564.07         3.96 o                         
   4  13   5         10.15          7.68         0.63 o                         
   5  13   5        120.69        113.70         1.62 o                         
   6  13   5          9.09         10.10         0.93 o                         
   7  13   5        101.35        118.05         2.19 o                         
   8  13   5          0.00         -1.15         1.15 o                         
   0  14   5         38.12         33.53         1.23 o                         
   1  14   5        697.09        697.05         4.91 o                         
   2  14   5         49.47         46.51         0.98 o                         
   3  14   5         15.09         10.35         0.77 o                         
   4  14   5         36.84         36.20         1.00 o                         
   5  14   5         17.80         21.62         1.01 o                         
   6  14   5          0.89         -0.92         0.92 o                         
   7  14   5         23.47         25.85         1.34 o                         
   1  15   5         19.37         19.08         0.85 o                         
   2  15   5          5.11          5.71         0.73 o                         
   3  15   5          0.04         -0.77         0.77 o                         
   4  15   5          5.30          1.81         0.87 o                         
   5  15   5         57.97         60.40         1.40 o                         
   6  15   5         23.38         20.00         1.17 o                         
   7  15   5          0.02         -1.20         1.20 o                         
   0  16   5        139.95        128.67         2.46 o                         
   1  16   5         16.03         17.04         0.89 o                         
   2  16   5        133.11        131.70         1.86 o                         
   3  16   5         60.25         60.91         1.34 o                         
   4  16   5         41.75         47.21         1.32 o                         
   5  16   5         50.50         62.13         1.60 o                         
   6  16   5          1.98          0.23         1.10 o                         
   1  17   5         39.49         38.33         1.14 o                         
   2  17   5         10.74          9.21         1.02 o                         
   3  17   5         57.99         64.75         1.50 o                         
   4  17   5         29.87         32.19         1.28 o                         
   5  17   5          2.83         -1.12         1.12 o                         
   0  18   5          4.58          1.51         1.38 o                         
   1  18   5         59.37         58.37         1.46 o                         
   2  18   5          0.02         -1.00         1.00 o                         
   3  18   5          1.08         -1.06         1.06 o                         
   4  18   5          0.05         -1.07         1.07 o                         
   1  19   5          2.82          1.79         1.10 o                         
   2  19   5         10.08         10.46         1.24 o                         
   3  19   5          6.09          6.37         1.20 o                         
   0   0   6       7777.43       8523.44        81.42 o                         
   1   0   6        238.28        199.43         1.70 o                         
   2   0   6         29.49         31.55         0.73 o                         
   3   0   6        369.96        365.87         2.76 o                         
   4   0   6         11.76          9.93         0.36 o                         
   5   0   6        305.65        308.19         2.68 o                         
   6   0   6        513.50        537.28         5.10 o                         
   7   0   6         26.80         20.80         0.72 o                         
   8   0   6         14.20         11.85         1.35 o                         
   9   0   6         54.06         53.90         2.05 o                         
  10   0   6         59.15         79.10         3.17 o                         
   1   1   6         99.54         81.88         0.57 o                         
   2   1   6        963.26        934.67         4.63 o                         
   3   1   6         84.07         73.60         0.58 o                         
   4   1   6       1053.70       1107.31         6.06 o                         
   5   1   6        101.19        104.82         1.46 o                         
   6   1   6        774.20        791.36         5.15 o                         
   7   1   6          1.50          1.23         0.40 o                         
   8   1   6          0.08          1.59         0.59 o                         
   9   1   6         12.85         16.62         0.94 o                         
  10   1   6          2.07          1.66         1.22 o                         
   0   2   6       1332.02       1286.05         8.92 o                         
   1   2   6        570.58        553.17         2.82 o                         
   2   2   6       1174.36       1198.77         6.05 o                         
   3   2   6       1076.02       1080.79         5.55 o                         
   4   2   6       3324.60       3399.57        18.72 o                         
   5   2   6         41.52         35.31         0.61 o                         
   6   2   6        144.87        138.16         1.25 o                         
   7   2   6        156.28        165.64         1.48 o                         
   8   2   6         10.79         18.00         0.62 o                         
   9   2   6         16.61         14.34         0.89 o                         
  10   2   6          1.10          2.44         0.98 o                         
   1   3   6       1565.64       1680.64         8.31 o                         
   2   3   6       3771.49       3949.34        19.93 o                         
   3   3   6        197.80        175.36         1.14 o                         
   4   3   6        469.57        567.07         3.49 o                         
   5   3   6        429.68        429.18         3.01 o                         
   6   3   6         16.21         17.66         0.59 o                         
   7   3   6          7.23          4.96         0.45 o                         
   8   3   6        108.21        118.82         1.47 o                         
   9   3   6         16.77         18.14         0.85 o                         
  10   3   6         16.45         19.58         1.16 o                         
   0   4   6        532.76        534.79         4.42 o                         
   1   4   6       2888.19       3187.08        15.46 o                         
   2   4   6         27.15         29.66         0.45 o                         
   3   4   6          2.94          1.50         0.23 o                         
   4   4   6        113.53         87.74         0.86 o                         
   5   4   6          6.79          7.43         0.45 o                         
   6   4   6        566.93        561.00         4.07 o                         
   7   4   6        127.99        122.13         1.36 o                         
   8   4   6        245.71        239.87         2.51 o                         
   9   4   6          2.19          2.32         0.98 o                         
  10   4   6          0.21          0.82         1.08 o                         
   1   5   6       1644.38       1725.24         8.55 o                         
   2   5   6       3486.08       3520.30        17.77 o                         
   3   5   6       1254.55       1280.08         6.83 o                         
   4   5   6        113.34        100.12         0.99 o                         
   5   5   6         59.80         45.12         0.83 o                         
   6   5   6        566.07        563.46         4.28 o                         
   7   5   6         22.05         19.99         0.68 o                         
   8   5   6         14.23          9.51         0.87 o                         
   9   5   6         15.79         18.15         1.16 o                         
  10   5   6          1.68         -0.28         1.17 o                         
   0   6   6      13299.80      13973.31       100.87 o                         
   1   6   6        649.65        623.19         3.36 o                         
   2   6   6        874.61       1024.05         5.39 o                         
   3   6   6       1205.08       1275.85         7.20 o                         
   4   6   6        564.54        525.31         3.49 o                         
   5   6   6        426.97        428.23         3.14 o                         
   6   6   6          2.84          2.80         0.55 o                         
   7   6   6         75.67         72.69         1.22 o                         
   8   6   6         51.01         50.52         1.22 o                         
   9   6   6         74.43         75.06         1.89 o                         
  10   6   6          0.09         -0.20         1.21 o                         
   1   7   6        444.24        424.30         2.45 o                         
   2   7   6        486.59        425.34         2.49 o                         
   3   7   6        105.11         95.50         0.92 o                         
   4   7   6         86.64         94.08         0.94 o                         
   5   7   6        361.63        345.60         2.71 o                         
   6   7   6        141.53        135.51         1.44 o                         
   7   7   6         46.37         40.29         0.96 o                         
   8   7   6         43.08         47.49         1.29 o                         
   9   7   6         11.12         13.75         1.24 o                         
  10   7   6         50.15         54.12         2.22 o                         
   0   8   6        130.56        105.92         1.34 o                         
   1   8   6        271.84        230.58         1.57 o                         
   2   8   6        158.32        171.99         1.31 o                         
   3   8   6        389.52        355.68         2.37 o                         
   4   8   6        918.46        859.76         5.57 o                         
   5   8   6         52.38         47.01         0.87 o                         
   6   8   6        215.24        212.22         2.00 o                         
   7   8   6         36.88         43.51         1.03 o                         
   8   8   6         28.68         23.39         1.23 o                         
   9   8   6          0.82          0.02         1.29 o                         
  10   8   6         22.88         25.66         2.01 o                         
   1   9   6        400.18        365.40         2.42 o                         
   2   9   6        660.92        614.97         3.85 o                         
   3   9   6         73.53         79.33         1.00 o                         
   4   9   6        133.77        142.53         1.29 o                         
   5   9   6        419.23        392.51         2.95 o                         
   6   9   6         55.62         58.20         1.06 o                         
   7   9   6        156.42        155.25         2.02 o                         
   8   9   6          6.79          4.06         1.14 o                         
   9   9   6          0.17          0.69         1.36 o                         
   0  10   6         44.99         44.24         1.25 o                         
   1  10   6         40.53         34.42         0.65 o                         
   2  10   6         17.45         14.14         0.51 o                         
   3  10   6        511.55        497.86         3.42 o                         
   4  10   6         75.86         73.76         0.99 o                         
   5  10   6        310.51        318.66         2.49 o                         
   6  10   6         34.72         35.85         1.07 o                         
   7  10   6          0.45          2.37         0.81 o                         
   8  10   6        107.12        122.12         2.40 o                         
   9  10   6         22.21         21.91         1.60 o                         
   1  11   6         85.84         83.15         1.07 o                         
   2  11   6         52.86         48.32         0.79 o                         
   3  11   6        279.57        272.80         2.08 o                         
   4  11   6          1.00          1.04         0.54 o                         
   5  11   6         59.17         55.19         1.01 o                         
   6  11   6         33.99         37.76         1.07 o                         
   7  11   6          0.19          0.73         0.95 o                         
   8  11   6          7.25          9.03         1.15 o                         
   9  11   6          0.05          0.90         1.32 o                         
   0  12   6         52.62         38.52         1.16 o                         
   1  12   6         89.68        111.96         1.28 o                         
   2  12   6         29.10         24.40         0.70 o                         
   3  12   6        103.70        102.68         1.25 o                         
   4  12   6          0.57          0.06         0.59 o                         
   5  12   6         11.26         11.16         0.69 o                         
   6  12   6          0.72         -0.01         0.87 o                         
   7  12   6          1.45          1.64         1.07 o                         
   8  12   6          5.31          7.76         1.20 o                         
   1  13   6          5.60          1.66         0.64 o                         
   2  13   6          1.35          1.88         0.62 o                         
   3  13   6          0.82          0.38         0.59 o                         
   4  13   6         17.41         15.49         0.78 o                         
   5  13   6          0.25         -0.64         0.68 o                         
   6  13   6          2.85          4.04         0.86 o                         
   7  13   6          2.67          3.82         1.14 o                         
   8  13   6          3.91          2.23         1.21 o                         
   0  14   6         43.84         42.26         1.31 o                         
   1  14   6        118.63        109.85         1.45 o                         
   2  14   6          3.09          0.95         0.66 o                         
   3  14   6         70.95         64.72         1.19 o                         
   4  14   6          0.33         -0.79         0.79 o                         
   5  14   6          2.72          2.27         0.84 o                         
   6  14   6         21.95         25.94         1.14 o                         
   7  14   6          3.82          0.20         1.23 o                         
   1  15   6          1.64         -0.73         0.73 o                         
   2  15   6        117.64        109.30         1.61 o                         
   3  15   6         53.75         57.79         1.19 o                         
   4  15   6          1.22          0.48         0.92 o                         
   5  15   6        138.30        149.09         2.07 o                         
   6  15   6          0.01         -0.87         1.02 o                         
   7  15   6         10.84         11.81         1.41 o                         
   0  16   6          0.40         -1.12         1.12 o                         
   1  16   6         37.43         27.86         1.01 o                         
   2  16   6         25.62         25.14         1.05 o                         
   3  16   6         25.56         22.40         1.06 o                         
   4  16   6         13.15         12.63         1.15 o                         
   5  16   6          0.41         -0.99         0.99 o                         
   6  16   6         10.81          7.08         1.12 o                         
   1  17   6         62.66         57.73         1.32 o                         
   2  17   6          0.18         -0.95         0.95 o                         
   3  17   6         50.14         49.27         1.40 o                         
   4  17   6         20.44         16.49         1.23 o                         
   5  17   6          2.92          0.58         1.06 o                         
   0  18   6         94.27         94.73         2.59 o                         
   1  18   6        113.32        119.75         2.05 o                         
   2  18   6         11.68         10.80         1.17 o                         
   3  18   6          0.12         -1.05         1.05 o                         
   4  18   6          0.14         -1.13         1.13 o                         
   1  19   6         23.67         23.45         1.31 o                         
   2  19   6          0.36         -1.14         1.14 o                         
   3  19   6          7.66          6.99         1.20 o                         
   1   1   7        679.76        779.41         3.93 o                         
   2   1   7         42.01         44.52         0.46 o                         
   3   1   7        864.20        965.84         5.10 o                         
   4   1   7          4.80          3.62         0.24 o                         
   5   1   7        172.54        187.93         1.41 o                         
   6   1   7        203.41        211.84         1.67 o                         
   7   1   7          1.89          2.86         0.48 o                         
   8   1   7        158.35        155.45         1.84 o                         
   9   1   7         13.72          9.91         0.98 o                         
  10   1   7         11.62          9.69         1.33 o                         
   0   2   7        427.35        481.36         3.52 o                         
   1   2   7        208.11        201.48         1.15 o                         
   2   2   7        798.18        880.51         4.49 o                         
   3   2   7         20.87         18.15         0.30 o                         
   4   2   7         65.65         61.67         0.80 o                         
   5   2   7        207.62        209.27         1.67 o                         
   6   2   7         15.81         13.52         0.48 o                         
   7   2   7        217.83        215.34         1.79 o                         
   8   2   7         27.74         23.26         0.70 o                         
   9   2   7         43.02         39.93         1.24 o                         
  10   2   7          6.81          5.76         1.00 o                         
   1   3   7         33.47         55.36         0.54 o                         
   2   3   7        125.93        137.74         0.89 o                         
   3   3   7         38.19         34.00         0.41 o                         
   4   3   7         27.01         26.76         0.45 o                         
   5   3   7          6.44          8.01         0.40 o                         
   6   3   7        137.52        119.45         1.31 o                         
   7   3   7          9.93         11.56         0.57 o                         
   8   3   7        200.46        193.31         2.09 o                         
   9   3   7          6.56          6.45         0.74 o                         
  10   3   7          6.24          4.91         1.02 o                         
   0   4   7          0.20         -0.31         0.31 o                         
   1   4   7        477.99        504.73         2.64 o                         
   2   4   7       1214.76       1322.37         6.77 o                         
   3   4   7          1.51          2.20         0.24 o                         
   4   4   7        440.29        435.41         2.85 o                         
   5   4   7         76.85         78.91         1.03 o                         
   6   4   7         75.42         74.44         1.13 o                         
   7   4   7         22.80         23.27         0.69 o                         
   8   4   7         14.43         14.77         0.88 o                         
   9   4   7          4.95          6.81         1.03 o                         
  10   4   7          2.41          3.10         1.27 o                         
   1   5   7         16.60         20.15         0.35 o                         
   2   5   7       1559.56       1600.59         8.29 o                         
   3   5   7          0.01          0.09         0.26 o                         
   4   5   7         29.60         24.03         0.70 o                         
   5   5   7         71.34         71.51         0.94 o                         
   6   5   7        101.50        101.34         1.30 o                         
   7   5   7         16.23         13.08         0.65 o                         
   8   5   7          0.04         -0.81         0.81 o                         
   9   5   7          3.85          1.88         1.11 o                         
  10   5   7          0.24          2.92         1.24 o                         
   0   6   7       2486.01       2855.97        21.24 o                         
   1   6   7         94.35        112.97         0.88 o                         
   2   6   7        235.48        309.50         2.71 o                         
   3   6   7         56.87         49.21         0.62 o                         
   4   6   7          9.73          7.61         0.44 o                         
   5   6   7         20.52         14.17         0.53 o                         
   6   6   7         35.06         27.81         0.72 o                         
   7   6   7          0.41         -0.62         0.62 o                         
   8   6   7          0.03         -0.84         0.84 o                         
   9   6   7         10.57         11.09         1.27 o                         
  10   6   7         14.81         17.07         1.44 o                         
   1   7   7         83.71         71.70         0.77 o                         
   2   7   7        327.71        318.82         1.96 o                         
   3   7   7        129.40        118.79         1.05 o                         
   4   7   7         15.06         12.42         0.49 o                         
   5   7   7         11.29          9.01         0.55 o                         
   6   7   7         19.94         20.41         0.62 o                         
   7   7   7          2.83          1.51         0.73 o                         
   8   7   7         17.93         18.05         1.13 o                         
   9   7   7          7.92          7.39         1.29 o                         
  10   7   7          1.14          1.07         1.41 o                         
   0   8   7        668.74        640.34         5.37 o                         
   1   8   7          6.22          0.83         0.33 o                         
   2   8   7         82.36         79.32         0.89 o                         
   3   8   7        366.05        345.52         2.40 o                         
   4   8   7        427.01        404.91         2.86 o                         
   5   8   7        250.09        241.92         2.19 o                         
   6   8   7         68.04         68.70         1.16 o                         
   7   8   7          0.00         -0.59         0.78 o                         
   8   8   7         84.84         94.49         2.04 o                         
   9   8   7          7.36         10.43         1.43 o                         
   1   9   7        192.64        183.25         1.47 o                         
   2   9   7        948.27        938.18         5.89 o                         
   3   9   7        324.89        305.29         2.22 o                         
   4   9   7        290.72        248.24         1.94 o                         
   5   9   7          1.26          2.14         0.48 o                         
   6   9   7        385.21        360.22         3.31 o                         
   7   9   7         14.22         16.78         0.85 o                         
   8   9   7          8.20          9.88         1.31 o                         
   9   9   7          0.00          0.04         1.41 o                         
   0  10   7        866.13        795.40         6.85 o                         
   1  10   7         26.66         20.81         0.57 o                         
   2  10   7        208.98        192.47         1.67 o                         
   3  10   7          1.37         -0.41         0.46 o                         
   4  10   7        741.22        734.80         4.73 o                         
   5  10   7         14.76         14.10         0.65 o                         
   6  10   7         24.20         27.27         0.97 o                         
   7  10   7        114.48        108.19         1.83 o                         
   8  10   7          8.03          6.69         1.33 o                         
   9  10   7         47.01         43.25         1.91 o                         
   1  11   7         10.10          7.90         0.55 o                         
   2  11   7        974.99        940.67         6.05 o                         
   3  11   7          0.39          0.32         0.56 o                         
   4  11   7         17.37         15.47         0.62 o                         
   5  11   7         98.59         87.15         1.35 o                         
   6  11   7         88.88         92.05         1.71 o                         
   7  11   7         92.78         92.42         1.95 o                         
   8  11   7         13.16         13.34         1.18 o                         
   9  11   7          9.31          8.83         1.46 o                         
   0  12   7        902.86        901.21         9.01 o                         
   1  12   7        241.06        221.19         1.89 o                         
   2  12   7         19.58         14.05         0.63 o                         
   3  12   7          0.14         -0.54         0.54 o                         
   4  12   7        465.51        465.46         3.41 o                         
   5  12   7         54.02         50.76         1.10 o                         
   6  12   7         10.44         11.41         1.07 o                         
   7  12   7          2.68          2.37         1.09 o                         
   8  12   7         59.18         71.07         1.98 o                         
   1  13   7          0.05         -0.59         0.59 o                         
   2  13   7        480.79        477.79         3.47 o                         
   3  13   7          3.87          1.27         0.67 o                         
   4  13   7         19.32         17.21         0.80 o                         
   5  13   7         13.41         12.19         0.82 o                         
   6  13   7        177.80        199.94         2.68 o                         
   7  13   7          0.11         -0.61         1.14 o                         
   8  13   7          1.76         -1.20         1.20 o                         
   0  14   7        452.91        476.56         5.08 o                         
   1  14   7         42.73         30.12         0.86 o                         
   2  14   7          3.73          2.45         0.69 o                         
   3  14   7         66.23         61.10         1.23 o                         
   4  14   7         77.80         92.01         1.66 o                         
   5  14   7         35.68         40.01         1.15 o                         
   6  14   7         12.88         11.18         1.03 o                         
   7  14   7         10.62         11.84         1.35 o                         
   1  15   7         20.96         22.88         0.91 o                         
   2  15   7        274.88        288.21         2.90 o                         
   3  15   7         68.24         73.56         1.40 o                         
   4  15   7          0.71          1.42         0.94 o                         
   5  15   7         18.16         19.21         1.04 o                         
   6  15   7          5.05          5.12         1.07 o                         
   7  15   7          0.00         -1.15         1.31 o                         
   0  16   7        396.59        407.79         4.98 o                         
   1  16   7         35.61         31.22         1.05 o                         
   2  16   7          2.15          2.50         0.88 o                         
   3  16   7         18.59         16.05         1.11 o                         
   4  16   7        133.81        145.05         2.26 o                         
   5  16   7         15.05         13.74         1.12 o                         
   6  16   7          0.33         -1.06         1.06 o                         
   1  17   7          0.99         -0.23         0.93 o                         
   2  17   7        146.62        172.14         2.27 o                         
   3  17   7          1.43         -1.06         1.06 o                         
   4  17   7          8.63         11.22         1.17 o                         
   5  17   7          3.14         -1.07         1.07 o                         
   0  18   7         74.16         98.50         2.69 o                         
   1  18   7          2.04          2.21         1.09 o                         
   2  18   7         16.96         21.10         1.27 o                         
   3  18   7          1.31         -1.13         1.13 o                         
   4  18   7          3.80          2.11         1.21 o                         
   1  19   7          3.65          1.77         1.17 o                         
   2  19   7          2.51          2.29         1.18 o                         
   0   0   8       3917.08       4377.22        41.77 o                         
   1   0   8      12237.64      14103.72        96.91 o                         
   2   0   8        526.17        532.65         3.95 o                         
   3   0   8        520.33        602.86         4.57 o                         
   4   0   8       1747.23       1705.84        13.46 o                         
   5   0   8          1.21         -0.10         0.41 o                         
   6   0   8        274.61        277.31         2.96 o                         
   7   0   8         36.67         38.60         0.99 o                         
   8   0   8        260.51        259.36         3.97 o                         
   9   0   8         58.61         61.32         2.87 o                         
  10   0   8          0.28          1.21         1.80 o                         
   1   1   8        396.96        476.96         2.50 o                         
   2   1   8       7197.22       7434.09        36.59 o                         
   3   1   8        106.54         99.80         0.81 o                         
   4   1   8          0.53          0.46         0.27 o                         
   5   1   8         27.29         22.60         0.42 o                         
   6   1   8        411.64        375.70         2.62 o                         
   7   1   8          8.70          5.61         0.49 o                         
   8   1   8         16.31         25.66         0.80 o                         
   9   1   8          9.15          6.80         1.13 o                         
  10   1   8         13.81         15.92         1.42 o                         
   0   2   8      11251.19      12151.76        83.65 o                         
   1   2   8        289.49        384.53         2.03 o                         
   2   2   8        348.00        420.18         3.81 o                         
   3   2   8        784.30        861.05         4.54 o                         
   4   2   8       1327.53       1294.37         7.09 o                         
   5   2   8          1.33          1.37         0.33 o                         
   6   2   8          2.11          3.76         0.45 o                         
   7   2   8        103.95        109.03         1.24 o                         
   8   2   8        152.66        153.57         1.83 o                         
   9   2   8          8.72          9.22         0.95 o                         
  10   2   8          0.24         -1.13         1.21 o                         
   1   3   8        355.97        397.87         2.15 o                         
   2   3   8       2144.72       2165.29        11.23 o                         
   3   3   8         97.33         77.79         0.68 o                         
   4   3   8          0.01          0.97         0.31 o                         
   5   3   8          2.96          3.22         0.40 o                         
   6   3   8        559.19        559.83         4.34 o                         
   7   3   8         15.57         17.18         0.67 o                         
   8   3   8          4.69          5.40         0.69 o                         
   9   3   8          2.08         -0.26         0.83 o                         
  10   3   8         11.60         13.50         1.32 o                         
   0   4   8       2772.12       2851.42        19.66 o                         
   1   4   8        112.50        106.46         0.81 o                         
   2   4   8         13.43          8.73         0.35 o                         
   3   4   8        118.79        121.49         0.91 o                         
   4   4   8       1780.04       1733.56        10.43 o                         
   5   4   8          0.60          0.81         0.39 o                         
   6   4   8         90.38         83.16         1.17 o                         
   7   4   8          1.87          1.86         0.57 o                         
   8   4   8          0.41         -0.83         0.83 o                         
   9   4   8         19.91         21.82         1.24 o                         
  10   4   8         24.30         29.14         1.54 o                         
   1   5   8          8.83          3.95         0.28 o                         
   2   5   8       1367.08       1298.07         7.13 o                         
   3   5   8        218.36        235.26         1.57 o                         
   4   5   8        152.98        147.93         1.99 o                         
   5   5   8        180.37        162.82         1.47 o                         
   6   5   8        370.99        352.99         2.92 o                         
   7   5   8         19.18         15.95         0.71 o                         
   8   5   8         39.95         44.21         1.19 o                         
   9   5   8          3.81          4.55         1.15 o                         
  10   5   8         71.99         75.58         2.14 o                         
   0   6   8       1118.61       1043.02         7.99 o                         
   1   6   8         19.45         22.33         0.42 o                         
   2   6   8        263.28        236.08         1.52 o                         
   3   6   8         29.49         25.67         0.45 o                         
   4   6   8       1107.10       1054.79         6.85 o                         
   5   6   8          2.96          1.13         0.45 o                         
   6   6   8          6.56          8.10         0.62 o                         
   7   6   8         27.86         23.36         0.81 o                         
   8   6   8        127.41        126.15         1.97 o                         
   9   6   8         14.41         12.83         1.33 o                         
  10   6   8          2.78          4.09         1.36 o                         
   1   7   8          4.71          2.74         0.33 o                         
   2   7   8       1455.62       1489.15         8.52 o                         
   3   7   8         22.37         18.77         0.48 o                         
   4   7   8        119.62        125.67         1.21 o                         
   5   7   8         18.97         14.28         0.59 o                         
   6   7   8        138.74        135.25         1.49 o                         
   7   7   8          0.63         -0.73         0.73 o                         
   8   7   8         56.15         55.51         1.48 o                         
   9   7   8          0.38          1.08         1.24 o                         
  10   7   8         14.55         14.67         1.62 o                         
   0   8   8        112.76        127.66         1.61 o                         
   1   8   8         34.22         21.99         0.52 o                         
   2   8   8         52.07         46.55         0.74 o                         
   3   8   8          0.23         -0.42         0.42 o                         
   4   8   8          4.04          3.67         0.44 o                         
   5   8   8         28.88         35.87         0.79 o                         
   6   8   8         39.53         39.40         0.89 o                         
   7   8   8          1.01          1.50         0.82 o                         
   8   8   8        109.65        121.39         2.48 o                         
   9   8   8          8.65          9.50         1.50 o                         
   1   9   8          0.18         -0.41         0.41 o                         
   2   9   8          1.24         -0.40         0.40 o                         
   3   9   8          2.49          0.69         0.44 o                         
   4   9   8         16.36         20.57         0.57 o                         
   5   9   8          0.03         -0.01         0.55 o                         
   6   9   8         75.27         87.55         1.44 o                         
   7   9   8         16.94         17.26         0.84 o                         
   8   9   8          1.35          1.92         1.25 o                         
   9   9   8         27.21         25.91         1.71 o                         
   0  10   8         89.02         74.65         1.43 o                         
   1  10   8         47.00         33.78         0.69 o                         
   2  10   8          0.00         -0.45         0.45 o                         
   3  10   8          2.74          3.49         0.48 o                         
   4  10   8        139.61        143.05         1.44 o                         
   5  10   8         41.46         39.82         0.84 o                         
   6  10   8         54.37         52.28         1.19 o                         
   7  10   8          0.79          1.00         0.83 o                         
   8  10   8          0.23         -1.25         1.25 o                         
   9  10   8          6.43          7.45         1.59 o                         
   1  11   8         31.36         22.96         0.67 o                         
   2  11   8          8.63          8.42         0.59 o                         
   3  11   8        233.40        201.33         1.79 o                         
   4  11   8          2.58          1.90         0.57 o                         
   5  11   8         86.96         76.86         1.30 o                         
   6  11   8          2.38          1.75         0.92 o                         
   7  11   8          1.31          1.08         1.06 o                         
   8  11   8          2.01          3.91         1.05 o                         
   0  12   8         77.17         87.20         1.72 o                         
   1  12   8         40.66         35.90         0.80 o                         
   2  12   8         26.25         27.44         0.74 o                         
   3  12   8         80.95         74.81         1.15 o                         
   4  12   8          3.37          1.61         0.61 o                         
   5  12   8         14.07         12.51         0.87 o                         
   6  12   8          0.01         -0.99         1.00 o                         
   7  12   8          1.80          1.23         1.13 o                         
   8  12   8          7.29          7.76         1.19 o                         
   1  13   8         14.28          9.11         0.69 o                         
   2  13   8         31.66         33.79         0.85 o                         
   3  13   8         39.84         31.16         0.89 o                         
   4  13   8         42.55         40.09         1.02 o                         
   5  13   8         43.88         42.90         1.20 o                         
   6  13   8          3.88          2.41         1.12 o                         
   7  13   8         20.65         22.85         1.40 o                         
   0  14   8          0.00         -0.60         0.98 o                         
   1  14   8          0.00         -0.68         0.68 o                         
   2  14   8          1.86         -0.15         0.72 o                         
   3  14   8         33.03         33.03         1.02 o                         
   4  14   8          0.29          0.22         0.82 o                         
   5  14   8        114.29        119.86         1.99 o                         
   6  14   8         10.51          7.41         1.09 o                         
   7  14   8         16.91         14.54         1.42 o                         
   1  15   8          4.17          3.83         0.80 o                         
   2  15   8          0.49          0.37         0.86 o                         
   3  15   8         68.97         69.49         1.36 o                         
   4  15   8         41.11         36.73         1.19 o                         
   5  15   8         52.78         57.82         1.37 o                         
   6  15   8         44.33         37.30         1.31 o                         
   0  16   8         36.81         40.68         1.79 o                         
   1  16   8          9.97          9.01         0.93 o                         
   2  16   8          6.44          8.98         1.00 o                         
   3  16   8         11.56         10.29         1.09 o                         
   4  16   8          7.43          6.79         1.06 o                         
   5  16   8          4.29          0.90         1.06 o                         
   6  16   8         13.00         15.38         1.23 o                         
   1  17   8         15.74         15.35         1.09 o                         
   2  17   8          2.23          1.34         1.05 o                         
   3  17   8         27.48         30.55         1.34 o                         
   4  17   8         18.84         17.66         1.19 o                         
   5  17   8         18.61         18.26         1.27 o                         
   0  18   8         63.46         82.16         2.42 o                         
   1  18   8          1.81          1.59         1.10 o                         
   2  18   8         26.08         32.48         1.44 o                         
   3  18   8          5.10          5.89         1.25 o                         
   4  18   8          0.08         -2.28         2.28 o                         
   1  19   8          0.60          1.87         1.25 o                         
   2  19   8         27.33         23.86         1.48 o                         
   1   1   9        651.41        685.24         3.52 o                         
   2   1   9        140.09        143.08         0.97 o                         
   3   1   9         64.53         66.52         0.64 o                         
   4   1   9         31.82         25.39         0.44 o                         
   5   1   9        148.22        139.68         1.22 o                         
   6   1   9         43.35         43.40         0.69 o                         
   7   1   9         75.55         70.49         1.10 o                         
   8   1   9         15.14         15.46         0.79 o                         
   9   1   9         16.75         14.14         1.22 o                         
  10   1   9          2.42          1.37         1.29 o                         
   0   2   9       3143.88       3562.07        24.46 o                         
   1   2   9       2329.36       2497.69        12.49 o                         
   2   2   9        878.41        965.60         5.08 o                         
   3   2   9         56.81         54.54         0.60 o                         
   4   2   9        272.07        294.62         1.82 o                         
   5   2   9        222.01        219.88         1.76 o                         
   6   2   9         49.22         50.42         0.88 o                         
   7   2   9        306.56        278.33         2.40 o                         
   8   2   9          5.59          5.78         0.84 o                         
   9   2   9         27.93         22.04         1.08 o                         
  10   2   9          5.76          3.90         1.26 o                         
   1   3   9        950.48       1013.69         5.31 o                         
   2   3   9         11.74          9.40         0.31 o                         
   3   3   9        914.79        923.41         5.20 o                         
   4   3   9        125.21        119.67         1.01 o                         
   5   3   9         19.82         28.09         0.64 o                         
   6   3   9        380.42        371.31         3.02 o                         
   7   3   9         28.39         27.98         0.73 o                         
   8   3   9        145.38        130.56         1.78 o                         
   9   3   9         11.81         13.12         1.25 o                         
  10   3   9         13.02          9.93         1.30 o                         
   0   4   9        387.01        413.72         3.30 o                         
   1   4   9        574.91        629.31         3.45 o                         
   2   4   9          6.92         11.58         0.34 o                         
   3   4   9        654.65        628.33         3.63 o                         
   4   4   9         26.02         17.61         0.41 o                         
   5   4   9        625.49        642.32         4.51 o                         
   6   4   9          9.54          9.45         0.54 o                         
   7   4   9         36.78         36.94         0.92 o                         
   8   4   9         11.44          9.92         0.95 o                         
   9   4   9          4.23          2.67         1.09 o                         
  10   4   9          0.81          1.76         1.32 o                         
   1   5   9        798.08        788.47         4.44 o                         
   2   5   9        129.73        134.28         1.03 o                         
   3   5   9        621.23        628.62         3.75 o                         
   4   5   9          0.03          0.14         0.32 o                         
   5   5   9         61.51         48.10         0.93 o                         
   6   5   9          7.77          3.89         0.48 o                         
   7   5   9         13.96         11.66         0.79 o                         
   8   5   9         16.55         17.77         1.09 o                         
   9   5   9         30.78         35.05         1.46 o                         
  10   5   9         12.08         10.64         1.37 o                         
   0   6   9        778.01        800.14         6.58 o                         
   1   6   9        772.11        721.86         4.16 o                         
   2   6   9        102.67        112.08         1.24 o                         
   3   6   9        115.06        109.84         1.04 o                         
   4   6   9         91.93         81.82         0.94 o                         
   5   6   9         10.76         10.91         0.55 o                         
   6   6   9         14.29          8.81         0.53 o                         
   7   6   9         19.20         16.23         0.87 o                         
   8   6   9         19.14         22.05         1.16 o                         
   9   6   9          3.34          3.64         1.27 o                         
  10   6   9          5.71          7.30         1.45 o                         
   1   7   9         29.43         23.65         0.59 o                         
   2   7   9        246.19        262.02         1.87 o                         
   3   7   9         73.65         61.45         0.83 o                         
   4   7   9        110.04        109.10         1.14 o                         
   5   7   9        407.38        372.61         2.89 o                         
   6   7   9          4.52          4.62         0.52 o                         
   7   7   9         18.42         13.90         1.00 o                         
   8   7   9          6.51          8.27         1.10 o                         
   9   7   9          1.12          0.54         1.37 o                         
   0   8   9        549.92        554.23         4.90 o                         
   1   8   9          9.17          7.78         0.46 o                         
   2   8   9        134.22        127.49         1.29 o                         
   3   8   9        356.03        325.33         2.45 o                         
   4   8   9          5.53          4.88         0.44 o                         
   5   8   9         35.81         27.64         0.75 o                         
   6   8   9          9.80         11.72         0.72 o                         
   7   8   9         32.45         33.51         1.28 o                         
   8   8   9         14.52         16.13         1.35 o                         
   9   8   9          6.46          7.40         1.51 o                         
   1   9   9        222.30        195.83         1.66 o                         
   2   9   9        631.56        553.44         3.86 o                         
   3   9   9        292.50        262.70         2.16 o                         
   4   9   9         61.60         47.22         0.90 o                         
   5   9   9          0.74         -0.56         0.56 o                         
   6   9   9         21.60         28.34         0.90 o                         
   7   9   9         14.91         18.18         0.92 o                         
   8   9   9          0.02         -0.72         1.26 o                         
   9   9   9          1.43          1.22         1.50 o                         
   0  10   9        470.68        436.15         4.24 o                         
   1  10   9        167.79        158.18         1.86 o                         
   2  10   9          9.98          3.66         0.46 o                         
   3  10   9         55.52         49.70         0.87 o                         
   4  10   9        381.09        389.67         2.95 o                         
   5  10   9          1.96          1.00         0.64 o                         
   6  10   9          5.71          4.96         0.77 o                         
   7  10   9         20.26         20.04         1.13 o                         
   8  10   9         19.51         21.79         1.52 o                         
   9  10   9         13.72         10.21         1.64 o                         
   1  11   9         28.12         22.19         0.69 o                         
   2  11   9        133.07        147.08         1.53 o                         
   3  11   9        102.63         94.71         1.24 o                         
   4  11   9         92.00         72.47         1.16 o                         
   5  11   9         54.28         53.54         1.08 o                         
   6  11   9        194.04        193.65         2.58 o                         
   7  11   9          0.28         -1.04         1.04 o                         
   8  11   9          4.77          0.60         1.45 o                         
   0  12   9         38.59         38.61         1.24 o                         
   1  12   9        125.58        121.53         1.45 o                         
   2  12   9         62.41         51.47         0.96 o                         
   3  12   9         16.72         14.25         0.69 o                         
   4  12   9        235.00        247.66         2.31 o                         
   5  12   9          9.24          7.13         0.85 o                         
   6  12   9          7.48         10.16         1.11 o                         
   7  12   9         14.21         14.74         1.24 o                         
   8  12   9          2.89          2.85         1.15 o                         
   1  13   9          9.41          5.68         0.73 o                         
   2  13   9        184.47        189.18         2.03 o                         
   3  13   9          1.84          0.52         0.75 o                         
   4  13   9          1.14          1.51         0.79 o                         
   5  13   9         17.03         17.59         1.03 o                         
   6  13   9         31.83         33.06         1.60 o                         
   7  13   9          9.48          8.46         1.26 o                         
   0  14   9        182.48        188.50         2.90 o                         
   1  14   9         30.64         35.84         1.01 o                         
   2  14   9          0.50         -0.51         0.80 o                         
   3  14   9          1.96          0.16         0.79 o                         
   4  14   9         70.62         71.18         1.43 o                         
   5  14   9         38.19         41.38         1.26 o                         
   6  14   9          6.11          7.16         1.33 o                         
   7  14   9         38.40         43.37         1.75 o                         
   1  15   9          8.27         10.05         0.93 o                         
   2  15   9         85.95         87.68         1.66 o                         
   3  15   9         51.36         56.46         1.36 o                         
   4  15   9         21.59         18.98         1.09 o                         
   5  15   9         42.53         42.55         1.35 o                         
   6  15   9         40.16         43.17         1.37 o                         
   0  16   9        321.06        369.74         5.34 o                         
   1  16   9          2.39          3.69         0.99 o                         
   2  16   9         17.11         19.98         1.10 o                         
   3  16   9          3.08          4.43         1.04 o                         
   4  16   9         13.78         14.21         1.16 o                         
   5  16   9          1.93          0.07         1.00 o                         
   1  17   9         15.72         16.60         1.20 o                         
   2  17   9        158.89        183.01         2.70 o                         
   3  17   9         24.66         25.87         1.29 o                         
   4  17   9         15.59         16.63         1.23 o                         
   0  18   9         17.18         23.32         1.94 o                         
   1  18   9         28.60         38.09         1.52 o                         
   2  18   9          9.13         10.36         1.33 o                         
   3  18   9          0.12          1.27         1.21 o                         
   1  19   9          0.38          2.59         1.37 o                         
   0   0  10       1582.90       1584.92        16.03 o                         
   1   0  10        393.76        484.92         3.78 o                         
   2   0  10        114.51         97.58         1.12 o                         
   3   0  10        332.57        324.77         2.80 o                         
   4   0  10       1369.10       1286.72        11.68 o                         
   5   0  10        199.38        202.53         2.29 o                         
   6   0  10        198.10        181.27         2.38 o                         
   7   0  10         80.93         78.42         1.54 o                         
   8   0  10         10.15         14.53         1.86 o                         
   9   0  10         50.48         49.90         2.31 o                         
  10   0  10         20.60         19.99         2.20 o                         
   1   1  10        267.39        255.80         1.58 o                         
   2   1  10         17.79         14.82         0.33 o                         
   3   1  10        481.73        475.50         2.77 o                         
   4   1  10        136.73        141.67         1.12 o                         
   5   1  10        129.78        121.88         1.15 o                         
   6   1  10        241.10        237.90         1.95 o                         
   7   1  10        255.60        253.01         2.48 o                         
   8   1  10          7.80          5.79         0.83 o                         
   9   1  10          7.81          4.06         1.16 o                         
  10   1  10          2.70          1.96         1.38 o                         
   0   2  10        419.23        484.49         3.79 o                         
   1   2  10       1405.19       1505.69         7.71 o                         
   2   2  10        135.28        143.68         1.03 o                         
   3   2  10        366.08        324.04         2.08 o                         
   4   2  10         17.63         16.78         0.47 o                         
   5   2  10        608.83        570.48         3.81 o                         
   6   2  10         37.05         44.32         0.82 o                         
   7   2  10          3.10          2.69         0.60 o                         
   8   2  10         12.57         15.06         0.96 o                         
   9   2  10          2.55          0.82         0.91 o                         
  10   2  10          4.52          3.12         1.50 o                         
   1   3  10        286.96        258.28         1.59 o                         
   2   3  10        214.12        200.69         1.37 o                         
   3   3  10        119.74        105.64         0.98 o                         
   4   3  10          0.24          1.02         0.33 o                         
   5   3  10         78.92         81.21         1.01 o                         
   6   3  10         63.73         74.02         1.40 o                         
   7   3  10          1.23          2.34         0.56 o                         
   8   3  10          0.46         -0.68         0.82 o                         
   9   3  10         86.64         91.02         2.21 o                         
  10   3  10          0.38         -0.12         1.21 o                         
   0   4  10       1796.81       1877.75        14.05 o                         
   1   4  10        232.20        214.54         1.61 o                         
   2   4  10        144.18        159.81         1.20 o                         
   3   4  10          4.31          3.06         0.37 o                         
   4   4  10         94.87         76.58         0.85 o                         
   5   4  10         10.56         12.18         0.65 o                         
   6   4  10         22.88         24.65         0.63 o                         
   7   4  10        127.92        130.33         1.55 o                         
   8   4  10         96.42         96.17         1.87 o                         
   9   4  10         20.99         20.40         1.27 o                         
  10   4  10          6.64          2.75         1.47 o                         
   1   5  10        203.68        184.82         1.35 o                         
   2   5  10       1883.42       1870.51        10.62 o                         
   3   5  10        469.91        478.07         3.19 o                         
   4   5  10        288.12        291.68         2.10 o                         
   5   5  10          5.42          6.11         0.72 o                         
   6   5  10          5.40          3.52         0.52 o                         
   7   5  10         13.21         11.84         0.89 o                         
   8   5  10         15.02         19.09         1.13 o                         
   9   5  10          0.09          1.25         1.22 o                         
  10   5  10          0.13          0.32         1.48 o                         
   0   6  10       1706.88       1783.14        14.17 o                         
   1   6  10       1375.16       1374.42         8.13 o                         
   2   6  10         92.26        101.53         1.19 o                         
   3   6  10         60.73         55.18         0.83 o                         
   4   6  10        133.03        126.42         1.29 o                         
   5   6  10          9.34          7.82         0.61 o                         
   6   6  10          0.07         -0.52         0.52 o                         
   7   6  10          2.86          3.95         0.82 o                         
   8   6  10          2.83          2.91         1.05 o                         
   9   6  10          0.01         -0.44         1.27 o                         
   1   7  10         22.04         17.47         0.53 o                         
   2   7  10        403.61        398.42         2.78 o                         
   3   7  10         10.32          9.71         0.57 o                         
   4   7  10         16.81         10.73         0.51 o                         
   5   7  10        129.66        148.91         1.62 o                         
   6   7  10         51.72         48.69         0.99 o                         
   7   7  10          0.13         -0.94         0.94 o                         
   8   7  10         33.14         35.59         1.52 o                         
   9   7  10         11.48         12.19         1.56 o                         
   0   8  10        736.76        721.35         6.25 o                         
   1   8  10        451.21        438.27         2.99 o                         
   2   8  10          0.41         -0.64         0.64 o                         
   3   8  10        951.64        941.64         6.25 o                         
   4   8  10        292.51        315.22         2.40 o                         
   5   8  10         42.09         44.80         0.92 o                         
   6   8  10         14.57         14.39         0.74 o                         
   7   8  10         31.17         28.30         1.29 o                         
   8   8  10          0.93          0.29         1.29 o                         
   9   8  10          0.27         -0.71         1.47 o                         
   1   9  10        435.85        421.47         2.98 o                         
   2   9  10        125.56        142.56         1.42 o                         
   3   9  10        200.48        205.35         1.82 o                         
   4   9  10         13.59          5.98         0.54 o                         
   5   9  10         59.09         53.33         1.03 o                         
   6   9  10         75.47         65.55         1.25 o                         
   7   9  10         13.43         11.24         0.89 o                         
   8   9  10          5.01          1.85         1.37 o                         
   9   9  10          1.30          0.59         1.63 o                         
   0  10  10         71.56         60.14         1.54 o                         
   1  10  10        190.80        174.33         1.64 o                         
   2  10  10         12.45         10.15         0.62 o                         
   3  10  10        169.92        174.53         1.70 o                         
   4  10  10         68.01         61.38         0.97 o                         
   5  10  10         75.93         76.81         1.35 o                         
   6  10  10          9.07          9.86         0.98 o                         
   7  10  10          0.04         -0.97         0.97 o                         
   8  10  10         18.30         20.54         1.63 o                         
   1  11  10         10.90          9.76         0.63 o                         
   2  11  10        253.51        228.44         2.02 o                         
   3  11  10         26.92         21.25         0.71 o                         
   4  11  10          1.13          1.72         0.57 o                         
   5  11  10        180.78        180.47         2.08 o                         
   6  11  10         63.20         68.63         1.56 o                         
   7  11  10         21.60         20.97         1.23 o                         
   8  11  10         13.99         15.88         1.69 o                         
   0  12  10         38.21         34.67         1.22 o                         
   1  12  10        155.63        159.06         1.73 o                         
   2  12  10        168.37        151.05         1.67 o                         
   3  12  10         14.23         13.53         0.74 o                         
   4  12  10        167.15        156.43         1.84 o                         
   5  12  10          0.64          1.18         0.84 o                         
   6  12  10          0.21         -1.02         1.02 o                         
   7  12  10         16.88         18.40         1.31 o                         
   8  12  10         30.54         36.19         1.82 o                         
   1  13  10        184.92        174.61         1.92 o                         
   2  13  10          7.67          6.08         0.70 o                         
   3  13  10        216.38        206.42         2.26 o                         
   4  13  10         11.63          9.73         0.88 o                         
   5  13  10          3.72          0.55         0.93 o                         
   6  13  10          3.30          2.63         1.11 o                         
   7  13  10          7.49          7.05         1.29 o                         
   0  14  10         66.79         67.27         1.91 o                         
   1  14  10        143.67        144.51         1.90 o                         
   2  14  10         88.68         82.27         1.49 o                         
   3  14  10          6.16          5.85         0.87 o                         
   4  14  10         21.55         17.06         1.00 o                         
   5  14  10          2.00         -0.68         0.97 o                         
   6  14  10          0.74          4.45         1.26 o                         
   1  15  10         29.92         32.31         1.17 o                         
   2  15  10          4.81          4.92         0.93 o                         
   3  15  10         14.98         16.93         1.10 o                         
   4  15  10          0.48         -0.99         0.99 o                         
   5  15  10          4.17          2.74         1.09 o                         
   6  15  10         13.13         15.15         1.56 o                         
   0  16  10          8.39         11.13         1.52 o                         
   1  16  10         12.70         17.41         1.15 o                         
   2  16  10         22.28         22.82         1.14 o                         
   3  16  10          7.42          6.20         1.07 o                         
   4  16  10          1.41         -0.59         1.05 o                         
   5  16  10         10.43         12.18         1.29 o                         
   1  17  10          0.76          2.18         1.10 o                         
   2  17  10          0.89          2.19         1.16 o                         
   3  17  10          1.56          2.43         1.18 o                         
   4  17  10         69.36         75.80         1.76 o                         
   0  18  10        103.79        122.55         3.25 o                         
   1  18  10         21.79         29.61         1.49 o                         
   2  18  10         10.42         13.38         1.33 o                         
   3  18  10          6.48         10.32         1.29 o                         
   1   1  11        204.51        236.17         1.55 o                         
   2   1  11        205.27        205.42         1.45 o                         
   3   1  11         94.96         93.35         0.88 o                         
   4   1  11        169.18        167.82         1.33 o                         
   5   1  11         11.15         10.19         0.51 o                         
   6   1  11          2.15          2.42         0.52 o                         
   7   1  11          4.16          1.78         0.78 o                         
   8   1  11         19.12         21.88         0.99 o                         
   9   1  11          0.08          0.63         1.15 o                         
  10   1  11          2.82          3.30         1.37 o                         
   0   2  11        193.06        215.49         2.14 o                         
   1   2  11         16.34         17.65         0.41 o                         
   2   2  11         28.29         31.20         0.50 o                         
   3   2  11        614.52        581.03         3.66 o                         
   4   2  11         15.61         17.76         0.60 o                         
   5   2  11        175.62        164.57         1.49 o                         
   6   2  11         77.66         78.70         1.13 o                         
   7   2  11          2.40          4.47         0.63 o                         
   8   2  11         20.44         20.82         1.06 o                         
   9   2  11          0.86          0.56         0.94 o                         
  10   2  11          0.69         -1.35         1.40 o                         
   1   3  11         69.04         76.71         0.80 o                         
   2   3  11       1178.01       1163.09         6.71 o                         
   3   3  11        420.14        433.34         2.94 o                         
   4   3  11          6.65          7.72         0.45 o                         
   5   3  11        625.05        603.11         4.18 o                         
   6   3  11         14.22         14.60         0.65 o                         
   7   3  11        190.31        194.46         2.02 o                         
   8   3  11          9.02         10.68         0.81 o                         
   9   3  11          1.50          2.58         1.22 o                         
  10   3  11          3.58          2.25         1.22 o                         
   0   4  11       2609.61       2603.31        20.47 o                         
   1   4  11          0.02         -0.34         0.34 o                         
   2   4  11         65.16         58.70         0.94 o                         
   3   4  11          4.94          3.35         0.66 o                         
   4   4  11        173.22        159.95         1.36 o                         
   5   4  11         23.90         23.14         0.68 o                         
   6   4  11          9.21         10.97         0.66 o                         
   7   4  11         22.42         23.43         0.80 o                         
   8   4  11          4.97          7.31         1.04 o                         
   9   4  11         29.09         29.81         1.36 o                         
   1   5  11         48.82         37.00         0.76 o                         
   2   5  11        323.12        324.26         2.24 o                         
   3   5  11        260.36        234.40         1.85 o                         
   4   5  11        263.74        252.27         1.88 o                         
   5   5  11         12.86          8.85         0.62 o                         
   6   5  11        196.37        196.73         1.86 o                         
   7   5  11          7.85          9.62         0.69 o                         
   8   5  11          2.12          1.72         1.03 o                         
   9   5  11          4.02          3.71         1.30 o                         
   0   6  11         49.79         46.41         1.15 o                         
   1   6  11         11.69          9.00         0.58 o                         
   2   6  11        441.86        432.15         2.98 o                         
   3   6  11        138.02        112.20         1.33 o                         
   4   6  11        364.10        365.96         2.59 o                         
   5   6  11          3.93          0.44         0.49 o                         
   6   6  11         62.70         56.70         1.04 o                         
   7   6  11         50.35         55.60         1.31 o                         
   8   6  11         10.11          8.10         1.19 o                         
   9   6  11          2.29          2.78         1.33 o                         
   1   7  11        331.81        288.98         2.14 o                         
   2   7  11        862.36        841.90         5.61 o                         
   3   7  11        235.90        220.63         1.87 o                         
   4   7  11          2.37          1.52         0.46 o                         
   5   7  11          2.42          1.36         0.58 o                         
   6   7  11         16.49         15.86         0.76 o                         
   7   7  11         15.46         14.22         1.17 o                         
   8   7  11         23.55         22.22         1.43 o                         
   9   7  11         25.89         28.31         2.05 o                         
   0   8  11        392.30        390.64         3.73 o                         
   1   8  11       1297.73       1297.50         8.02 o                         
   2   8  11         86.49         84.75         1.12 o                         
   3   8  11          6.29          3.31         0.51 o                         
   4   8  11        462.68        449.13         3.34 o                         
   5   8  11          6.33          8.26         0.65 o                         
   6   8  11          9.04          6.09         0.73 o                         
   7   8  11          0.14         -0.80         0.80 o                         
   8   8  11          0.36         -0.04         1.36 o                         
   9   8  11         11.98         17.96         1.70 o                         
   1   9  11         35.68         40.02         1.42 o                         
   2   9  11        186.91        187.99         1.71 o                         
   3   9  11          2.25          0.09         0.49 o                         
   4   9  11         33.98         29.51         0.69 o                         
   5   9  11         28.84         27.71         0.81 o                         
   6   9  11         32.70         28.98         1.01 o                         
   7   9  11          6.58          6.67         0.99 o                         
   8   9  11         12.27         13.18         1.55 o                         
   0  10  11       1358.27       1303.82        12.09 o                         
   1  10  11         50.65         49.78         0.94 o                         
   2  10  11        197.83        197.96         1.79 o                         
   3  10  11         26.85         30.60         0.77 o                         
   4  10  11          1.49          0.01         0.54 o                         
   5  10  11          0.34         -0.68         0.68 o                         
   6  10  11         40.97         36.04         1.27 o                         
   7  10  11         17.31         21.73         1.23 o                         
   8  10  11         12.61         11.90         1.61 o                         
   1  11  11        175.21        179.07         1.75 o                         
   2  11  11        233.96        220.23         2.02 o                         
   3  11  11        115.99        128.81         1.49 o                         
   4  11  11          3.17          1.97         0.65 o                         
   5  11  11         31.19         33.61         1.14 o                         
   6  11  11         16.17         15.89         1.13 o                         
   7  11  11          2.29          2.52         1.18 o                         
   8  11  11          0.34          0.82         1.58 o                         
   0  12  11         10.21          9.44         1.01 o                         
   1  12  11         29.77         29.03         0.84 o                         
   2  12  11          2.52          0.84         0.62 o                         
   3  12  11        369.19        365.35         3.20 o                         
   4  12  11          3.28          2.83         0.77 o                         
   5  12  11         68.66         68.99         1.38 o                         
   6  12  11         19.02         20.15         1.23 o                         
   7  12  11         13.47         19.96         1.35 o                         
   1  13  11        160.04        155.34         1.83 o                         
   2  13  11          4.22          2.50         0.80 o                         
   3  13  11         23.96         27.01         0.99 o                         
   4  13  11          0.00         -0.22         0.80 o                         
   5  13  11        123.46        133.51         2.10 o                         
   6  13  11          0.07          1.72         1.17 o                         
   7  13  11          9.55         14.02         1.37 o                         
   0  14  11          0.62         -1.13         1.13 o                         
   1  14  11         12.11         10.97         0.89 o                         
   2  14  11          8.38          6.38         0.91 o                         
   3  14  11        163.43        167.56         2.14 o                         
   4  14  11         64.75         61.50         1.37 o                         
   5  14  11          0.85          1.43         1.00 o                         
   6  14  11         23.34         26.61         1.50 o                         
   1  15  11         88.90         90.47         1.67 o                         
   2  15  11         15.94         14.81         1.02 o                         
   3  15  11         21.22         23.65         1.18 o                         
   4  15  11          6.51          5.46         1.08 o                         
   5  15  11        103.87        115.35         2.10 o                         
   0  16  11         32.61         39.56         2.00 o                         
   1  16  11        144.67        154.38         2.25 o                         
   2  16  11          4.38          5.82         1.13 o                         
   3  16  11         51.94         52.69         1.46 o                         
   4  16  11          0.35          1.77         1.09 o                         
   5  16  11         59.72         76.27         1.84 o                         
   1  17  11         38.70         44.74         1.48 o                         
   2  17  11         52.95         59.52         1.60 o                         
   3  17  11         14.88         22.40         1.35 o                         
   4  17  11         25.33         24.85         1.96 o                         
   0  18  11          2.00          2.55         1.88 o                         
   1  18  11         50.31         63.23         1.76 o                         
   2  18  11          6.03          8.20         1.33 o                         
   0   0  12          6.17         20.58         0.86 o                         
   1   0  12       1850.41       1876.10        14.86 o                         
   2   0  12         72.61         64.37         1.28 o                         
   3   0  12       2708.42       2598.15        21.62 o                         
   4   0  12        151.42        141.52         2.18 o                         
   5   0  12        446.56        447.14         4.48 o                         
   6   0  12         19.34         15.71         0.76 o                         
   7   0  12        285.17        308.90         4.95 o                         
   8   0  12          4.66          5.63         1.51 o                         
   9   0  12         37.34         35.96         2.38 o                         
  10   0  12         12.32         10.92         2.58 o                         
   1   1  12       2614.43       2590.97        14.39 o                         
   2   1  12        688.87        698.27         4.29 o                         
   3   1  12        696.22        682.23         4.19 o                         
   4   1  12        270.53        257.20         2.00 o                         
   5   1  12       1342.26       1300.04         8.53 o                         
   6   1  12         55.88         54.33         0.90 o                         
   7   1  12        100.36         88.30         1.68 o                         
   8   1  12         11.95         11.24         0.94 o                         
   9   1  12         46.29         57.43         1.81 o                         
  10   1  12          0.28         -0.89         1.34 o                         
   0   2  12        685.17        722.25         5.83 o                         
   1   2  12       2309.31       2248.61        13.08 o                         
   2   2  12        161.33        173.47         1.40 o                         
   3   2  12       2084.49       2004.99        11.69 o                         
   4   2  12          5.99          8.20         0.50 o                         
   5   2  12        183.24        171.17         1.54 o                         
   6   2  12         17.84         16.66         0.60 o                         
   7   2  12        326.05        344.47         3.21 o                         
   8   2  12          4.34          5.01         0.96 o                         
   9   2  12         12.10          8.49         1.04 o                         
   1   3  12       3209.10       3186.64        17.66 o                         
   2   3  12         83.93         81.83         0.96 o                         
   3   3  12       1343.90       1295.42         7.81 o                         
   4   3  12        333.40        312.20         2.26 o                         
   5   3  12        640.90        627.13         4.28 o                         
   6   3  12        103.56         92.55         1.36 o                         
   7   3  12         92.56         93.65         1.46 o                         
   8   3  12          2.27          1.12         0.85 o                         
   9   3  12          1.70          1.62         1.23 o                         
   0   4  12        170.83        166.29         1.92 o                         
   1   4  12       1545.24       1492.29         8.68 o                         
   2   4  12          8.90          5.22         0.60 o                         
   3   4  12        963.28        903.17         5.75 o                         
   4   4  12          2.11          3.41         0.43 o                         
   5   4  12        273.04        260.68         2.23 o                         
   6   4  12          7.08          6.98         0.62 o                         
   7   4  12         43.90         53.34         1.13 o                         
   8   4  12          4.95          5.93         0.80 o                         
   9   4  12          3.35          3.05         1.33 o                         
   1   5  12        355.02        342.66         2.39 o                         
   2   5  12          4.88          6.50         0.48 o                         
   3   5  12        216.59        196.60         1.68 o                         
   4   5  12          0.06          0.24         0.44 o                         
   5   5  12         38.62         45.00         0.80 o                         
   6   5  12         10.46          8.90         0.68 o                         
   7   5  12         15.66         14.50         0.81 o                         
   8   5  12          9.60         11.30         1.16 o                         
   9   5  12         74.92         83.51         2.22 o                         
   0   6  12       1329.85       1383.55        11.47 o                         
   1   6  12          0.56          3.06         0.46 o                         
   2   6  12        445.69        429.22         3.05 o                         
   3   6  12        111.84        112.14         1.28 o                         
   4   6  12         56.30         50.77         0.81 o                         
   5   6  12         24.95         24.32         0.79 o                         
   6   6  12          3.17          2.03         0.63 o                         
   7   6  12         17.76         18.57         0.84 o                         
   8   6  12         12.25         13.07         1.26 o                         
   9   6  12          0.09          0.48         1.37 o                         
   1   7  12        133.32        124.94         1.65 o                         
   2   7  12         77.15         76.48         1.12 o                         
   3   7  12        232.45        232.03         2.00 o                         
   4   7  12          0.21         -0.48         0.48 o                         
   5   7  12          0.02         -0.51         0.51 o                         
   6   7  12          2.58          1.09         0.68 o                         
   7   7  12          1.26          0.23         0.76 o                         
   8   7  12          1.93          1.66         1.28 o                         
   9   7  12          5.49          7.81         1.58 o                         
   0   8  12          6.26          5.58         0.77 o                         
   1   8  12       1386.61       1319.89         8.30 o                         
   2   8  12         42.27         50.27         1.10 o                         
   3   8  12         47.57         42.81         0.84 o                         
   4   8  12        108.91        111.93         1.33 o                         
   5   8  12         23.20         23.21         0.75 o                         
   6   8  12         10.43          7.15         0.81 o                         
   7   8  12          0.35          0.23         0.94 o                         
   8   8  12          0.61         -0.80         1.40 o                         
   9   8  12          2.46         10.99         5.20 o                         
   1   9  12          0.53          1.59         0.55 o                         
   2   9  12         34.66         34.54         0.77 o                         
   3   9  12          2.69         -0.51         0.51 o                         
   4   9  12          3.81          0.72         0.55 o                         
   5   9  12         41.17         39.67         0.97 o                         
   6   9  12          4.47          3.42         0.92 o                         
   7   9  12         41.58         38.30         1.37 o                         
   8   9  12          4.41          2.32         1.50 o                         
   0  10  12         54.05         47.12         1.41 o                         
   1  10  12        314.47        275.71         2.26 o                         
   2  10  12          8.13          4.85         0.57 o                         
   3  10  12          5.37          0.50         0.55 o                         
   4  10  12         18.49         16.16         0.69 o                         
   5  10  12          0.11         -0.74         0.74 o                         
   6  10  12         22.54         22.91         1.21 o                         
   7  10  12         11.32         11.14         1.17 o                         
   8  10  12         18.88         20.15         1.74 o                         
   1  11  12         18.07         13.71         0.71 o                         
   2  11  12         36.40         29.38         0.82 o                         
   3  11  12          8.54          6.34         0.72 o                         
   4  11  12         35.07         36.03         0.93 o                         
   5  11  12         23.68         21.63         1.05 o                         
   6  11  12         63.38         66.55         1.67 o                         
   7  11  12          9.46         11.76         1.30 o                         
   0  12  12         35.44         29.19         1.22 o                         
   1  12  12         26.56         24.64         0.83 o                         
   2  12  12        107.14        100.74         1.51 o                         
   3  12  12          0.21          0.63         0.77 o                         
   4  12  12         47.40         40.87         1.06 o                         
   5  12  12         68.37         71.80         1.47 o                         
   6  12  12          9.89         10.31         1.22 o                         
   7  12  12         15.89         17.34         1.37 o                         
   1  13  12         17.76         14.70         0.85 o                         
   2  13  12         24.85         22.97         0.94 o                         
   3  13  12          0.73          0.34         0.84 o                         
   4  13  12          0.53         -0.85         0.85 o                         
   5  13  12          0.01         -0.16         0.97 o                         
   6  13  12          2.52          3.23         1.20 o                         
   0  14  12        138.78        135.56         2.67 o                         
   1  14  12          4.74          2.90         0.89 o                         
   2  14  12         18.72         16.19         0.97 o                         
   3  14  12          7.12          3.63         0.94 o                         
   4  14  12         21.59         24.90         1.09 o                         
   5  14  12          6.47          6.60         1.07 o                         
   6  14  12         18.72         27.83         1.55 o                         
   1  15  12         10.39          6.57         0.99 o                         
   2  15  12          0.05         -0.91         0.91 o                         
   3  15  12          0.45         -0.97         0.97 o                         
   4  15  12          7.58          7.87         1.08 o                         
   5  15  12         11.91         13.01         1.25 o                         
   0  16  12         13.45         12.26         1.62 o                         
   1  16  12          1.52          1.29         1.02 o                         
   2  16  12          7.43          5.99         1.12 o                         
   3  16  12         33.85         30.30         1.32 o                         
   4  16  12          7.63         11.22         1.19 o                         
   1  17  12          7.36          6.73         1.23 o                         
   2  17  12         37.08         37.52         1.44 o                         
   3  17  12          1.38          3.67         1.20 o                         
   0  18  12          3.67          4.20         1.73 o                         
   1  18  12          0.59          3.93         2.08 o                         
   1   1  13        108.31        117.44         2.12 o                         
   2   1  13        338.48        326.22         2.24 o                         
   3   1  13         22.61         18.37         0.54 o                         
   4   1  13        453.56        452.97         3.10 o                         
   5   1  13         26.61         25.39         0.64 o                         
   6   1  13        134.81        127.41         1.40 o                         
   7   1  13          0.27         -0.00         0.74 o                         
   8   1  13          9.45          6.90         0.94 o                         
   9   1  13          1.07          1.07         1.24 o                         
   0   2  13         34.53         32.49         0.80 o                         
   1   2  13        119.71        129.55         1.78 o                         
   2   2  13         39.82         36.77         0.64 o                         
   3   2  13        456.15        438.00         2.88 o                         
   4   2  13         34.95         38.54         0.71 o                         
   5   2  13        143.72        128.81         1.33 o                         
   6   2  13         41.52         37.95         0.80 o                         
   7   2  13          3.68          5.12         0.74 o                         
   8   2  13         26.51         28.27         1.20 o                         
   9   2  13          0.91         -0.27         0.98 o                         
   1   3  13        856.53        835.43         5.10 o                         
   2   3  13        330.01        318.80         2.22 o                         
   3   3  13        878.31        867.82         5.14 o                         
   4   3  13        126.25        114.26         1.19 o                         
   5   3  13          2.29          1.53         0.51 o                         
   6   3  13        142.35        146.85         1.74 o                         
   7   3  13          1.20          3.23         0.78 o                         
   8   3  13          1.25         -0.86         0.86 o                         
   9   3  13          0.33         -1.04         1.04 o                         
   0   4  13         85.45         90.67         1.94 o                         
   1   4  13        120.44        123.84         1.28 o                         
   2   4  13        534.65        484.68         3.20 o                         
   3   4  13        115.36        113.76         1.14 o                         
   4   4  13        472.96        455.21         3.18 o                         
   5   4  13          3.12          3.65         0.51 o                         
   6   4  13         34.96         38.80         0.93 o                         
   7   4  13         45.40         47.30         1.17 o                         
   8   4  13         10.31         10.44         0.98 o                         
   9   4  13          0.28         -1.30         1.41 o                         
   1   5  13         30.49         33.19         0.67 o                         
   2   5  13        445.60        465.76         3.38 o                         
   3   5  13         49.91         47.79         0.80 o                         
   4   5  13        165.14        148.66         1.40 o                         
   5   5  13        465.22        442.70         3.29 o                         
   6   5  13         58.66         55.00         1.21 o                         
   7   5  13         20.70         17.25         0.87 o                         
   8   5  13         12.70         13.54         1.27 o                         
   9   5  13         20.26         23.01         1.55 o                         
   0   6  13        713.58        705.84         6.19 o                         
   1   6  13       2014.77       1945.12        12.20 o                         
   2   6  13         14.24         15.21         0.64 o                         
   3   6  13        101.70         93.14         1.40 o                         
   4   6  13        136.26        139.65         1.41 o                         
   5   6  13        125.67        122.59         1.45 o                         
   6   6  13         57.56         51.67         1.15 o                         
   7   6  13          3.66          4.46         0.80 o                         
   8   6  13          5.23          3.75         1.23 o                         
   9   6  13          0.01         -1.09         1.39 o                         
   1   7  13        863.63        806.74         5.27 o                         
   2   7  13        678.84        647.93         4.49 o                         
   3   7  13        654.69        645.63         4.74 o                         
   4   7  13          3.37          1.58         0.52 o                         
   5   7  13         42.89         42.08         0.94 o                         
   6   7  13          3.04          3.34         0.83 o                         
   7   7  13          6.36          5.61         1.00 o                         
   8   7  13         30.54         29.56         1.61 o                         
   0   8  13       1088.71       1078.64         9.74 o                         
   1   8  13         47.33         45.33         0.85 o                         
   2   8  13         36.08         38.24         0.80 o                         
   3   8  13        534.86        512.84         3.77 o                         
   4   8  13         87.99         88.86         1.19 o                         
   5   8  13          0.17         -0.63         0.63 o                         
   6   8  13          5.61          5.15         0.98 o                         
   7   8  13        149.58        155.74         2.50 o                         
   8   8  13          0.83          0.18         1.72 o                         
   1   9  13         72.44         72.20         1.12 o                         
   2   9  13        389.50        392.93         2.95 o                         
   3   9  13          0.77         -0.55         0.55 o                         
   4   9  13          0.04         -0.57         0.57 o                         
   5   9  13        119.49        109.93         1.65 o                         
   6   9  13          0.02         -0.99         0.99 o                         
   7   9  13          0.84         -0.04         1.06 o                         
   8   9  13         46.95         50.11         2.04 o                         
   0  10  13        750.55        724.49         7.37 o                         
   1  10  13        164.12        167.93         1.70 o                         
   2  10  13         14.66         11.72         0.64 o                         
   3  10  13         85.20         79.57         1.23 o                         
   4  10  13         81.93         88.72         1.38 o                         
   5  10  13         36.34         36.55         1.07 o                         
   6  10  13          3.95          2.25         1.14 o                         
   7  10  13          8.74          7.69         1.19 o                         
   8  10  13          1.19          0.85         1.57 o                         
   1  11  13        127.39        125.09         1.59 o                         
   2  11  13        120.97        125.40         1.51 o                         
   3  11  13         63.78         65.80         1.24 o                         
   4  11  13          5.70          3.20         0.79 o                         
   5  11  13         61.74         60.37         1.36 o                         
   6  11  13         32.17         31.36         1.38 o                         
   7  11  13         21.43         23.83         1.46 o                         
   0  12  13          0.03         -1.01         1.01 o                         
   1  12  13         60.55         64.14         1.17 o                         
   2  12  13         12.90          6.66         0.85 o                         
   3  12  13         86.50         80.83         1.42 o                         
   4  12  13          8.29          7.46         0.86 o                         
   5  12  13         26.94         30.36         1.23 o                         
   6  12  13         16.26         18.11         1.32 o                         
   7  12  13          4.86          4.05         1.26 o                         
   1  13  13         64.27         63.11         1.24 o                         
   2  13  13          0.70         -0.83         0.83 o                         
   3  13  13         26.46         27.80         1.05 o                         
   4  13  13          7.36          5.25         0.91 o                         
   5  13  13         25.52         23.79         1.25 o                         
   6  13  13         26.07         30.26         1.47 o                         
   0  14  13          6.94          4.93         1.35 o                         
   1  14  13        106.19        107.04         1.78 o                         
   2  14  13         19.88         17.14         1.02 o                         
   3  14  13         23.57         21.80         1.09 o                         
   4  14  13         37.53         44.16         1.30 o                         
   5  14  13         17.78         19.46         1.20 o                         
   6  14  13          4.70          4.48         5.48 o                         
   1  15  13         32.16         28.02         1.17 o                         
   2  15  13          0.26         -0.43         1.01 o                         
   3  15  13         36.32         36.43         1.29 o                         
   4  15  13          1.25          0.41         1.07 o                         
   5  15  13          1.86          2.38         1.20 o                         
   0  16  13          9.69          5.83         1.55 o                         
   1  16  13         36.07         40.08         1.37 o                         
   2  16  13          3.99          1.10         1.13 o                         
   3  16  13          0.04         -0.60         1.12 o                         
   4  16  13          2.25          4.05         1.18 o                         
   1  17  13         21.54         24.52         1.38 o                         
   2  17  13          5.18          3.52         1.20 o                         
   0   0  14        640.95        596.51         8.33 o                         
   1   0  14        139.09        130.90         1.72 o                         
   2   0  14        475.50        461.43         4.19 o                         
   3   0  14         17.06         15.58         0.74 o                         
   4   0  14       1408.43       1358.58        11.60 o                         
   5   0  14        135.72        131.80         1.85 o                         
   6   0  14         12.82          7.86         0.76 o                         
   7   0  14         14.34         10.96         1.16 o                         
   8   0  14          7.75          8.95         1.71 o                         
   9   0  14          0.26          1.19         1.83 o                         
   1   1  14         33.64         23.30         0.55 o                         
   2   1  14       1023.75       1005.35         6.07 o                         
   3   1  14        379.46        359.77         2.46 o                         
   4   1  14         11.08         10.10         0.56 o                         
   5   1  14        129.98        126.72         1.31 o                         
   6   1  14        107.63        107.31         1.35 o                         
   7   1  14          1.84         -0.29         0.68 o                         
   8   1  14          0.52         -0.31         0.95 o                         
   9   1  14         10.60         13.09         1.42 o                         
   0   2  14        149.49        175.35         2.12 o                         
   1   2  14        175.35        156.33         1.79 o                         
   2   2  14         39.22         30.27         0.63 o                         
   3   2  14         25.70         27.61         0.60 o                         
   4   2  14        116.07        106.89         1.22 o                         
   5   2  14         13.76         10.72         0.54 o                         
   6   2  14         76.74         75.27         1.29 o                         
   7   2  14          2.50          1.85         0.84 o                         
   8   2  14         40.52         40.28         1.35 o                         
   9   2  14          1.95          0.08         1.02 o                         
   1   3  14         13.41          8.78         0.54 o                         
   2   3  14         81.18         88.55         1.05 o                         
   3   3  14         20.73         15.72         0.52 o                         
   4   3  14        161.12        147.88         1.39 o                         
   5   3  14         55.63         55.85         0.85 o                         
   6   3  14        161.11        162.85         1.84 o                         
   7   3  14         81.25         82.20         1.61 o                         
   8   3  14          9.66          9.15         1.00 o                         
   9   3  14          1.52         -1.10         1.10 o                         
   0   4  14       2983.94       2925.14        25.17 o                         
   1   4  14         50.91         55.12         1.02 o                         
   2   4  14        307.77        321.43         2.56 o                         
   3   4  14         40.78         42.39         0.71 o                         
   4   4  14        142.18        144.19         1.40 o                         
   5   4  14         78.45         80.76         1.19 o                         
   6   4  14          0.20         -0.59         0.72 o                         
   7   4  14          0.13         -0.33         0.87 o                         
   8   4  14          3.02          4.71         0.99 o                         
   9   4  14         16.11         16.44         1.64 o                         
   1   5  14         12.55         13.93         0.62 o                         
   2   5  14       1201.82       1174.53         7.56 o                         
   3   5  14         80.71         68.09         1.02 o                         
   4   5  14         59.39         62.53         0.98 o                         
   5   5  14        132.35        128.88         1.61 o                         
   6   5  14         20.16         18.82         0.88 o                         
   7   5  14         34.84         31.14         1.15 o                         
   8   5  14          7.69          8.77         1.08 o                         
   9   5  14          0.42         -1.28         1.36 o                         
   0   6  14        362.11        357.45         3.62 o                         
   1   6  14        250.71        234.94         1.96 o                         
   2   6  14         29.37         28.78         0.78 o                         
   3   6  14        179.20        174.13         1.70 o                         
   4   6  14        196.59        196.75         1.80 o                         
   5   6  14          2.90          2.27         0.62 o                         
   6   6  14         26.42         28.07         1.08 o                         
   7   6  14         21.80         23.01         1.15 o                         
   8   6  14         36.22         38.18         1.58 o                         
   1   7  14        120.92        117.94         1.51 o                         
   2   7  14        277.63        271.84         2.25 o                         
   3   7  14         71.52         72.44         1.15 o                         
   4   7  14          0.01         -0.54         0.54 o                         
   5   7  14         24.93         22.81         0.81 o                         
   6   7  14         30.72         32.20         1.19 o                         
   7   7  14         18.40         18.00         1.22 o                         
   8   7  14          1.15          0.98         1.39 o                         
   0   8  14         87.06         80.17         1.70 o                         
   1   8  14         55.77         62.95         1.01 o                         
   2   8  14          0.51         -0.48         0.48 o                         
   3   8  14        114.11        103.54         1.38 o                         
   4   8  14         86.01         82.19         1.17 o                         
   5   8  14         11.21          8.12         0.80 o                         
   6   8  14          1.07         -0.23         0.99 o                         
   7   8  14         14.52         15.22         1.25 o                         
   8   8  14         11.58         13.96         1.66 o                         
   1   9  14         90.97         86.72         1.26 o                         
   2   9  14         29.42         26.33         0.77 o                         
   3   9  14         11.57         10.66         0.66 o                         
   4   9  14          0.73         -0.69         0.69 o                         
   5   9  14         31.80         30.35         1.01 o                         
   6   9  14         49.03         57.07         1.59 o                         
   7   9  14          3.44          5.64         1.20 o                         
   8   9  14         10.83         12.03         1.71 o                         
   0  10  14          5.39          9.40         1.04 o                         
   1  10  14        399.52        388.12         3.13 o                         
   2  10  14         46.96         45.22         0.93 o                         
   3  10  14          1.99          1.47         0.74 o                         
   4  10  14        119.57        123.28         1.72 o                         
   5  10  14          0.32         -0.59         0.85 o                         
   6  10  14         26.18         23.36         1.36 o                         
   7  10  14          0.93          0.55         1.22 o                         
   1  11  14        123.94        124.97         1.65 o                         
   2  11  14         30.40         34.86         1.01 o                         
   3  11  14        104.18        105.52         1.61 o                         
   4  11  14          0.35         -0.78         0.78 o                         
   5  11  14          0.08         -0.88         0.88 o                         
   6  11  14         13.20         11.90         1.22 o                         
   7  11  14          4.63          3.85         1.37 o                         
   0  12  14        210.85        216.55         3.19 o                         
   1  12  14         54.33         55.08         1.17 o                         
   2  12  14         70.47         66.46         1.29 o                         
   3  12  14         42.69         41.66         1.24 o                         
   4  12  14          0.22         -0.82         0.82 o                         
   5  12  14         11.77          9.94         1.01 o                         
   6  12  14          0.30         -0.90         1.18 o                         
   1  13  14         44.44         46.60         1.20 o                         
   2  13  14         13.14         11.30         0.97 o                         
   3  13  14         33.80         34.13         1.16 o                         
   4  13  14          0.57          1.29         0.92 o                         
   5  13  14          0.89          1.28         1.11 o                         
   6  13  14          0.90          0.09         1.26 o                         
   0  14  14         54.59         48.83         1.92 o                         
   1  14  14         64.53         72.99         1.50 o                         
   2  14  14          0.01         -0.95         0.95 o                         
   3  14  14          3.23          3.09         1.05 o                         
   4  14  14         23.43         27.05         1.21 o                         
   5  14  14          0.13         -0.03         1.20 o                         
   1  15  14          7.71         10.04         1.09 o                         
   2  15  14         20.90         24.57         1.23 o                         
   3  15  14          0.53          0.38         1.08 o                         
   4  15  14         74.58         83.13         1.85 o                         
   0  16  14          1.98          1.49         1.55 o                         
   1  16  14         19.97         19.44         1.28 o                         
   2  16  14          1.40          1.34         1.14 o                         
   3  16  14          9.64         12.62         1.27 o                         
   1  17  14          2.72          0.21         1.18 o                         
   1   1  15         40.30         31.15         0.67 o                         
   2   1  15         24.38         17.83         0.52 o                         
   3   1  15        115.35         96.86         1.11 o                         
   4   1  15        115.43        124.19         1.26 o                         
   5   1  15         46.90         40.79         0.73 o                         
   6   1  15        126.84        125.50         1.48 o                         
   7   1  15         28.67         27.08         0.90 o                         
   8   1  15         27.52         26.11         1.23 o                         
   9   1  15         25.03         28.28         1.65 o                         
   0   2  15        432.55        439.35         4.66 o                         
   1   2  15        247.42        232.10         1.94 o                         
   2   2  15          1.12         -0.18         0.42 o                         
   3   2  15          8.80          5.16         0.46 o                         
   4   2  15         59.91         52.23         0.86 o                         
   5   2  15          0.34         -0.48         0.48 o                         
   6   2  15          2.96          2.21         0.72 o                         
   7   2  15          0.56         -0.45         0.85 o                         
   8   2  15          0.22         -0.84         1.04 o                         
   9   2  15          0.13          1.49         1.06 o                         
   1   3  15         15.23         14.69         0.73 o                         
   2   3  15          1.06         -0.51         0.51 o                         
   3   3  15         14.42         16.76         0.55 o                         
   4   3  15         50.21         46.71         0.79 o                         
   5   3  15          6.74          3.75         0.52 o                         
   6   3  15         10.38          9.97         0.78 o                         
   7   3  15          0.39         -0.90         0.90 o                         
   8   3  15          0.03         -0.95         0.95 o                         
   9   3  15          6.56          6.88         1.37 o                         
   0   4  15        507.04        480.99         5.51 o                         
   1   4  15        767.71        739.60         4.95 o                         
   2   4  15        315.38        305.76         2.38 o                         
   3   4  15         80.96         79.77         1.07 o                         
   4   4  15         19.36         18.12         0.63 o                         
   5   4  15          0.89          0.98         0.53 o                         
   6   4  15         14.04         13.44         0.85 o                         
   7   4  15          3.99          4.93         0.96 o                         
   8   4  15          6.16          6.48         1.11 o                         
   1   5  15        123.66        102.14         1.30 o                         
   2   5  15         17.73         17.90         0.68 o                         
   3   5  15        238.74        215.73         1.86 o                         
   4   5  15          0.23          1.87         0.57 o                         
   5   5  15         13.56         11.85         0.72 o                         
   6   5  15          0.07          0.83         0.86 o                         
   7   5  15          2.97          4.50         1.01 o                         
   8   5  15          0.05          0.73         1.06 o                         
   0   6  15        288.34        249.46         3.23 o                         
   1   6  15        435.62        456.63         3.29 o                         
   2   6  15         59.53         54.89         0.94 o                         
   3   6  15        312.24        313.62         2.51 o                         
   4   6  15          1.58          2.62         0.59 o                         
   5   6  15         61.49         58.06         1.18 o                         
   6   6  15          0.94          0.38         0.95 o                         
   7   6  15          5.10          3.95         1.10 o                         
   8   6  15          1.35          0.00         1.06 o                         
   1   7  15          3.97          3.55         0.59 o                         
   2   7  15         13.50          5.77         0.65 o                         
   3   7  15         27.85         23.06         0.75 o                         
   4   7  15          1.20          1.29         0.62 o                         
   5   7  15         55.44         52.57         1.17 o                         
   6   7  15          5.31          5.58         1.05 o                         
   7   7  15         17.57         15.66         1.25 o                         
   8   7  15          1.60          0.55         1.13 o                         
   0   8  15          0.10         -0.85         0.85 o                         
   1   8  15          2.30         -0.57         0.59 o                         
   2   8  15          1.85         -0.52         0.52 o                         
   3   8  15         25.65         22.68         0.80 o                         
   4   8  15         36.09         38.42         0.96 o                         
   5   8  15         57.28         59.27         1.30 o                         
   6   8  15          6.80          9.49         1.16 o                         
   7   8  15         11.82          9.85         1.28 o                         
   8   8  15          5.88          7.14         1.63 o                         
   1   9  15          1.10         -0.63         0.63 o                         
   2   9  15         57.05         59.09         1.07 o                         
   3   9  15          0.02         -0.72         0.72 o                         
   4   9  15          9.49          6.50         0.78 o                         
   5   9  15         15.84         18.85         0.98 o                         
   6   9  15         67.95         74.35         1.79 o                         
   7   9  15         19.54         24.58         1.44 o                         
   0  10  15        137.09        154.40         2.48 o                         
   1  10  15         32.82         38.37         0.94 o                         
   2  10  15          3.81          1.80         0.78 o                         
   3  10  15         19.64         19.96         0.90 o                         
   4  10  15         54.97         54.17         1.18 o                         
   5  10  15          6.95          3.80         0.93 o                         
   6  10  15         11.70         11.89         1.29 o                         
   7  10  15          6.20          4.94         1.31 o                         
   1  11  15          2.18          1.77         0.74 o                         
   2  11  15        162.63        172.88         2.16 o                         
   3  11  15          1.18         -0.81         0.81 o                         
   4  11  15          0.78         -0.85         0.85 o                         
   5  11  15          0.03         -0.90         0.90 o                         
   6  11  15         21.23         21.07         1.37 o                         
   0  12  15         98.17         99.88         2.28 o                         
   1  12  15          7.48          4.94         0.88 o                         
   2  12  15          3.02          1.11         0.88 o                         
   3  12  15          5.23          2.45         0.92 o                         
   4  12  15         66.60         72.51         1.46 o                         
   5  12  15          1.33         -0.80         1.01 o                         
   6  12  15          0.19         -0.21         1.22 o                         
   1  13  15         19.29         19.38         1.07 o                         
   2  13  15         57.77         60.66         1.34 o                         
   3  13  15         73.82         78.78         1.58 o                         
   4  13  15          3.80          2.63         1.01 o                         
   5  13  15         32.86         35.04         1.35 o                         
   0  14  15        320.56        364.01         6.34 o                         
   1  14  15          2.21          3.05         1.00 o                         
   2  14  15          7.54          9.90         1.08 o                         
   3  14  15          1.71          4.30         1.09 o                         
   4  14  15         46.88         55.99         1.52 o                         
   5  14  15          2.72          1.73         1.24 o                         
   1  15  15          0.21          2.19         1.08 o                         
   2  15  15        217.77        253.84         3.30 o                         
   3  15  15          0.45          1.27         1.14 o                         
   4  15  15          2.15          4.27         1.17 o                         
   0  16  15         90.03         98.93         2.73 o                         
   1  16  15          1.60          0.79         1.15 o                         
   2  16  15          1.22          2.17         1.18 o                         
   0   0  16       1649.51       1511.61        30.43 o                         
   1   0  16         13.95         16.18         0.93 o                         
   2   0  16         33.65         23.29         0.97 o                         
   3   0  16        323.81        289.38         3.12 o                         
   4   0  16        165.36        174.87         2.16 o                         
   5   0  16         27.90         20.85         1.18 o                         
   6   0  16         26.49         26.28         1.16 o                         
   7   0  16          3.47          0.46         1.17 o                         
   8   0  16         36.25         38.35         2.40 o                         
   1   1  16        171.03        156.48         1.59 o                         
   2   1  16        718.92        693.14         4.43 o                         
   3   1  16         41.88         35.32         0.70 o                         
   4   1  16          2.98          1.40         0.48 o                         
   5   1  16         57.34         57.02         1.00 o                         
   6   1  16         40.23         39.72         0.94 o                         
   7   1  16          2.01          0.69         0.76 o                         
   8   1  16         17.82         23.93         1.28 o                         
   0   2  16       1020.15       1011.78         9.85 o                         
   1   2  16        173.11        139.82         1.47 o                         
   2   2  16         65.06         63.35         0.98 o                         
   3   2  16         52.51         53.95         0.86 o                         
   4   2  16        130.90        133.02         1.39 o                         
   5   2  16         15.46         16.12         0.70 o                         
   6   2  16          0.04         -0.33         0.78 o                         
   7   2  16          3.90          4.24         0.95 o                         
   8   2  16          5.51          7.38         1.15 o                         
   1   3  16          1.76         -0.55         0.55 o                         
   2   3  16        276.45        277.84         2.34 o                         
   3   3  16         13.25          9.18         0.55 o                         
   4   3  16          0.02         -0.53         0.53 o                         
   5   3  16         42.24         37.15         0.90 o                         
   6   3  16         85.69         97.95         1.58 o                         
   7   3  16          0.80          0.48         0.94 o                         
   8   3  16          2.67          1.59         1.10 o                         
   0   4  16          4.46          6.94         0.87 o                         
   1   4  16         24.07         17.47         0.69 o                         
   2   4  16        192.05        171.93         1.71 o                         
   3   4  16          1.20          3.14         0.55 o                         
   4   4  16        388.41        381.61         2.95 o                         
   5   4  16         47.49         47.83         1.01 o                         
   6   4  16          0.41          1.47         0.78 o                         
   7   4  16         27.78         27.40         1.26 o                         
   8   4  16         51.45         62.19         1.72 o                         
   1   5  16         51.29         43.21         0.82 o                         
   2   5  16        482.61        485.94         3.61 o                         
   3   5  16        138.74        138.22         1.52 o                         
   4   5  16          2.74          4.37         0.64 o                         
   5   5  16         52.41         49.29         1.11 o                         
   6   5  16        141.84        153.93         2.21 o                         
   7   5  16          2.88          5.05         1.08 o                         
   8   5  16          8.04          6.41         1.18 o                         
   0   6  16        337.21        344.50         3.83 o                         
   1   6  16         35.54         33.31         0.78 o                         
   2   6  16         28.74         24.54         0.80 o                         
   3   6  16          1.06          2.21         0.64 o                         
   4   6  16        420.42        428.80         3.47 o                         
   5   6  16         26.31         28.66         1.01 o                         
   6   6  16         23.51         22.95         1.19 o                         
   7   6  16         27.19         24.00         1.37 o                         
   8   6  16          4.56          3.99         1.22 o                         
   1   7  16        131.58        119.08         1.45 o                         
   2   7  16         73.17         72.66         1.25 o                         
   3   7  16        152.25        149.28         1.70 o                         
   4   7  16         31.25         33.60         0.96 o                         
   5   7  16          0.03          1.82         0.85 o                         
   6   7  16         91.23         98.51         2.05 o                         
   7   7  16          5.23          6.55         1.23 o                         
   8   7  16          1.12          0.90         1.18 o                         
   0   8  16        189.06        186.32         2.60 o                         
   1   8  16         74.35         71.11         1.18 o                         
   2   8  16         27.55         26.09         0.85 o                         
   3   8  16        111.35        109.76         1.60 o                         
   4   8  16          9.30         11.10         0.87 o                         
   5   8  16         31.47         31.00         1.13 o                         
   6   8  16          0.35          0.23         1.10 o                         
   7   8  16          3.83          3.64         1.24 o                         
   1   9  16         30.38         29.59         0.86 o                         
   2   9  16         59.05         58.61         1.15 o                         
   3   9  16          2.03          0.98         0.81 o                         
   4   9  16         11.98         12.80         0.91 o                         
   5   9  16         52.61         50.61         1.34 o                         
   6   9  16          4.51          3.45         1.22 o                         
   7   9  16          0.71          2.01         1.27 o                         
   0  10  16        234.56        234.58         3.34 o                         
   1  10  16         22.75         22.05         0.89 o                         
   2  10  16         66.55         64.08         1.27 o                         
   3  10  16         16.57         15.64         0.94 o                         
   4  10  16          1.07         -0.61         0.81 o                         
   5  10  16          4.74          4.91         1.03 o                         
   6  10  16          7.25          7.23         1.30 o                         
   7  10  16         12.34         16.37         5.93 o                         
   1  11  16         41.11         39.57         1.13 o                         
   2  11  16         77.51         74.46         1.42 o                         
   3  11  16          9.47          6.39         0.90 o                         
   4  11  16         20.45         18.05         1.01 o                         
   5  11  16         20.21         21.64         1.15 o                         
   6  11  16          3.87          4.04         1.22 o                         
   0  12  16          8.48          7.83         1.32 o                         
   1  12  16         48.75         50.55         1.24 o                         
   2  12  16         34.17         28.57         1.11 o                         
   3  12  16         34.92         35.64         1.19 o                         
   4  12  16         28.78         28.66         1.21 o                         
   5  12  16         12.03         12.31         1.15 o                         
   1  13  16         35.95         36.03         1.22 o                         
   2  13  16          3.49          2.63         1.03 o                         
   3  13  16         24.69         26.64         1.17 o                         
   4  13  16          2.74          2.53         1.07 o                         
   5  13  16          0.30         -1.15         1.15 o                         
   0  14  16          4.88          1.80         1.48 o                         
   1  14  16         16.91         19.27         1.27 o                         
   2  14  16          4.56          2.77         1.11 o                         
   3  14  16          7.98         11.39         1.20 o                         
   4  14  16          0.49          0.73         1.10 o                         
   1  15  16         11.63         10.24         1.21 o                         
   2  15  16         20.34         23.26         1.35 o                         
   3  15  16          3.80          3.19         1.17 o                         
   0  16  16          0.18         -0.85         1.58 o                         
   1  16  16          1.32          0.65         1.98 o                         
   1   1  17          6.46          6.30         0.65 o                         
   2   1  17         12.80         11.73         0.60 o                         
   3   1  17          5.82          3.53         0.51 o                         
   4   1  17          1.99          0.51         0.60 o                         
   5   1  17          6.71          7.29         0.72 o                         
   6   1  17          0.00         -0.47         0.74 o                         
   7   1  17         23.82         29.79         1.05 o                         
   8   1  17          0.89         -0.87         1.15 o                         
   0   2  17         27.79         28.92         1.19 o                         
   1   2  17        146.74        124.69         1.45 o                         
   2   2  17          7.37          5.55         0.56 o                         
   3   2  17          0.42         -0.48         0.48 o                         
   4   2  17         49.64         47.48         0.92 o                         
   5   2  17          2.89          4.09         0.73 o                         
   6   2  17         11.99         10.22         0.90 o                         
   7   2  17          3.37          3.72         0.92 o                         
   8   2  17          9.22          9.31         1.24 o                         
   1   3  17          3.40          4.19         0.64 o                         
   2   3  17         21.37         17.52         0.72 o                         
   3   3  17          0.43         -0.28         0.57 o                         
   4   3  17         40.33         42.02         0.88 o                         
   5   3  17          5.12          6.51         0.75 o                         
   6   3  17          3.29          2.77         0.85 o                         
   7   3  17          4.44          5.02         1.09 o                         
   8   3  17         18.49         23.57         1.32 o                         
   0   4  17        143.59        117.24         1.94 o                         
   1   4  17         20.47         22.95         0.75 o                         
   2   4  17         35.03         38.11         1.00 o                         
   3   4  17         67.05         66.23         1.08 o                         
   4   4  17         43.86         44.75         1.02 o                         
   5   4  17         47.67         46.77         1.04 o                         
   6   4  17         75.43         83.79         1.62 o                         
   7   4  17          9.88         14.82         1.20 o                         
   8   4  17         17.40         16.23         1.31 o                         
   1   5  17          1.33          0.91         0.61 o                         
   2   5  17        330.83        333.96         2.79 o                         
   3   5  17         17.10         20.34         0.82 o                         
   4   5  17         25.64         28.09         0.89 o                         
   5   5  17         20.15         20.02         0.86 o                         
   6   5  17         58.71         63.63         1.42 o                         
   7   5  17         15.06         12.94         1.28 o                         
   8   5  17          0.02         -1.18         1.18 o                         
   0   6  17        512.87        533.89         5.51 o                         
   1   6  17          4.62          4.35         0.65 o                         
   2   6  17          1.01          2.30         0.68 o                         
   3   6  17        124.50        128.23         1.64 o                         
   4   6  17         81.06         89.70         1.55 o                         
   5   6  17         61.69         62.40         1.40 o                         
   6   6  17         15.70         19.82         1.51 o                         
   7   6  17          0.09         -1.20         1.20 o                         
   1   7  17         63.57         65.77         1.14 o                         
   2   7  17        208.18        220.75         2.18 o                         
   3   7  17         37.04         44.56         1.06 o                         
   4   7  17         12.13         13.42         0.89 o                         
   5   7  17         14.56         18.35         1.06 o                         
   6   7  17         27.99         28.32         1.44 o                         
   7   7  17         13.12         11.09         1.31 o                         
   0   8  17        152.01        170.45         2.62 o                         
   1   8  17          1.21          1.06         0.69 o                         
   2   8  17         42.06         38.37         1.06 o                         
   3   8  17         13.80         17.20         0.92 o                         
   4   8  17        188.63        194.89         2.33 o                         
   5   8  17          1.90          2.44         0.96 o                         
   6   8  17          4.85          4.98         1.21 o                         
   7   8  17          0.56         -0.67         1.24 o                         
   1   9  17          3.85          2.38         0.76 o                         
   2   9  17        322.86        334.69         3.09 o                         
   3   9  17         26.36         27.47         1.01 o                         
   4   9  17          4.27          1.75         0.89 o                         
   5   9  17         37.32         46.44         1.37 o                         
   6   9  17         48.59         57.35         1.75 o                         
   0  10  17        520.41        538.17         6.14 o                         
   1  10  17         12.91         15.69         0.98 o                         
   2  10  17          3.34          3.85         0.89 o                         
   3  10  17          1.93          0.80         0.93 o                         
   4  10  17        127.97        139.19         1.97 o                         
   5  10  17          6.92          9.65         1.11 o                         
   6  10  17          0.11          0.42         1.28 o                         
   1  11  17          6.42          6.47         0.93 o                         
   2  11  17        138.65        147.07         2.01 o                         
   3  11  17          6.34          9.79         1.02 o                         
   4  11  17          3.22          1.83         0.98 o                         
   5  11  17          6.02          5.36         1.06 o                         
   6  11  17         30.43         35.17         1.57 o                         
   0  12  17        137.56        138.99         2.98 o                         
   1  12  17          1.45         -0.94         0.94 o                         
   2  12  17          0.34         -0.52         0.98 o                         
   3  12  17          2.87          2.88         1.02 o                         
   4  12  17         46.90         53.74         1.42 o                         
   5  12  17          0.01         -1.08         1.08 o                         
   1  13  17         12.57         12.75         1.11 o                         
   2  13  17        121.55        136.08         2.18 o                         
   3  13  17         23.29         29.72         1.32 o                         
   4  13  17         21.63         25.32         1.29 o                         
   0  14  17          3.39         -0.16         1.49 o                         
   1  14  17          2.49         -1.10         1.10 o                         
   2  14  17          2.67          3.12         1.13 o                         
   3  14  17          0.30         -0.59         1.11 o                         
   1  15  17          0.00         -0.69         1.12 o                         
   2  15  17          0.08         -1.16         1.16 o                         
   0   0  18         23.49          9.07         1.42 o                         
   1   0  18          3.12         -0.65         0.93 o                         
   2   0  18         92.30         86.13         1.71 o                         
   3   0  18        323.27        324.97         3.94 o                         
   4   0  18         44.53         39.14         1.38 o                         
   5   0  18         71.34         73.28         2.00 o                         
   6   0  18          8.58          9.29         1.23 o                         
   7   0  18          3.73          1.76         1.40 o                         
   8   0  18          1.04         -0.36         1.57 o                         
   1   1  18        178.45        161.41         1.77 o                         
   2   1  18         54.25         53.09         0.94 o                         
   3   1  18         78.73         66.38         1.11 o                         
   4   1  18          3.95          2.33         0.72 o                         
   5   1  18         43.53         46.95         1.09 o                         
   6   1  18          3.45          2.57         0.82 o                         
   7   1  18          0.86         -0.88         0.90 o                         
   8   1  18          6.51          6.66         1.27 o                         
   0   2  18        130.83        132.53         2.31 o                         
   1   2  18        447.90        393.12         3.14 o                         
   2   2  18          0.38         -0.59         0.59 o                         
   3   2  18        114.28        112.16         1.46 o                         
   4   2  18         42.61         43.23         0.95 o                         
   5   2  18         11.59          8.48         0.83 o                         
   6   2  18          3.85          2.82         0.93 o                         
   7   2  18         24.15         30.71         1.15 o                         
   8   2  18         12.47         11.81         1.47 o                         
   1   3  18        267.07        261.01         2.34 o                         
   2   3  18         84.76         89.73         1.34 o                         
   3   3  18         40.75         40.35         0.89 o                         
   4   3  18          4.39          2.63         0.69 o                         
   5   3  18        211.36        220.43         2.44 o                         
   6   3  18         46.10         47.18         1.26 o                         
   7   3  18         31.60         31.49         1.41 o                         
   8   3  18          6.08          5.13         1.24 o                         
   0   4  18        316.84        318.06         3.65 o                         
   1   4  18        101.57        121.67         1.53 o                         
   2   4  18         21.93         18.83         0.78 o                         
   3   4  18        112.43        102.79         1.47 o                         
   4   4  18         27.84         28.35         0.94 o                         
   5   4  18          0.42         -0.79         0.81 o                         
   6   4  18          0.31          2.35         0.94 o                         
   7   4  18         71.79         83.02         1.91 o                         
   1   5  18        136.81        135.85         1.73 o                         
   2   5  18         49.89         52.94         1.07 o                         
   3   5  18        143.58        143.71         1.81 o                         
   4   5  18         29.97         30.87         1.02 o                         
   5   5  18          1.19          0.99         0.84 o                         
   6   5  18         34.35         35.18         1.23 o                         
   7   5  18          0.06         -0.65         1.24 o                         
   0   6  18         86.08         87.63         1.95 o                         
   1   6  18         37.43         37.21         0.88 o                         
   2   6  18         23.56         21.51         0.89 o                         
   3   6  18         71.21         71.24         1.34 o                         
   4   6  18        129.91        144.20         1.98 o                         
   5   6  18         51.81         56.45         1.30 o                         
   6   6  18          0.07         -0.09         1.08 o                         
   7   6  18          0.80          3.40         1.32 o                         
   1   7  18         28.91         30.28         0.91 o                         
   2   7  18        395.26        422.51         3.70 o                         
   3   7  18          3.67          8.91         0.89 o                         
   4   7  18         99.67        119.44         1.85 o                         
   5   7  18         66.53         63.34         1.50 o                         
   6   7  18          0.07         -1.17         1.17 o                         
   7   7  18         14.50         14.18         1.44 o                         
   0   8  18        255.03        270.81         3.65 o                         
   1   8  18         92.80        101.01         1.58 o                         
   2   8  18         40.05         47.10         1.17 o                         
   3   8  18         25.67         24.86         1.03 o                         
   4   8  18          6.29          5.26         0.92 o                         
   5   8  18         18.99         20.02         1.15 o                         
   6   8  18          0.46         -1.24         1.24 o                         
   1   9  18         32.35         33.39         1.08 o                         
   2   9  18         17.52         18.83         1.02 o                         
   3   9  18         36.07         35.18         1.16 o                         
   4   9  18          1.60          0.39         0.91 o                         
   5   9  18          1.00          0.10         1.05 o                         
   6   9  18          9.78         12.67         1.45 o                         
   0  10  18         13.79         20.05         1.44 o                         
   1  10  18          0.02          2.15         0.90 o                         
   2  10  18          0.85         -0.90         0.90 o                         
   3  10  18          5.41          4.28         0.97 o                         
   4  10  18         30.28         32.13         1.18 o                         
   5  10  18          7.87         11.34         1.11 o                         
   6  10  18          6.68          6.26         1.42 o                         
   1  11  18          0.00         -0.94         0.94 o                         
   2  11  18          1.09          1.29         0.95 o                         
   3  11  18          9.46         11.67         1.10 o                         
   4  11  18          0.00          1.21         1.01 o                         
   5  11  18          6.60          6.16         1.12 o                         
   0  12  18          3.47          3.90         1.47 o                         
   1  12  18          0.01         -0.98         0.98 o                         
   2  12  18          0.07         -1.02         1.02 o                         
   3  12  18          9.76         12.82         1.15 o                         
   4  12  18          0.03         -0.35         1.05 o                         
   1  13  18          2.70         -0.96         1.09 o                         
   2  13  18          5.73          4.45         1.09 o                         
   3  13  18          1.00         -1.08         1.08 o                         
   0  14  18         19.72         16.60         1.74 o                         
   1  14  18          3.72          1.99         1.16 o                         
   2  14  18          0.83          0.35         1.18 o                         
   1   1  19         30.07         29.33         0.86 o                         
   2   1  19          4.71          4.60         0.65 o                         
   3   1  19         24.49         23.49         0.80 o                         
   4   1  19          2.60          1.84         0.75 o                         
   5   1  19          0.13         -0.82         0.82 o                         
   6   1  19          0.14         -0.85         0.85 o                         
   7   1  19          0.12         -0.45         0.98 o                         
   0   2  19          1.11          1.00         0.98 o                         
   1   2  19         18.41         16.52         0.74 o                         
   2   2  19          1.31         -0.57         0.63 o                         
   3   2  19         16.64         14.26         0.79 o                         
   4   2  19          8.26          6.23         0.82 o                         
   5   2  19         11.20         12.71         0.92 o                         
   6   2  19          5.07          3.73         0.89 o                         
   7   2  19         22.10         24.71         1.17 o                         
   1   3  19          0.25          0.02         0.66 o                         
   2   3  19          3.87         -0.18         0.65 o                         
   3   3  19          0.19         -0.69         0.69 o                         
   4   3  19          0.63         -0.80         0.80 o                         
   5   3  19          3.84          4.70         0.87 o                         
   6   3  19          1.34          1.73         0.97 o                         
   7   3  19         16.19         17.59         1.39 o                         
   0   4  19          3.94          2.39         0.91 o                         
   1   4  19         40.66         40.07         0.97 o                         
   2   4  19          3.36          1.21         0.69 o                         
   3   4  19          1.39         -0.72         0.72 o                         
   4   4  19         13.42          8.27         0.92 o                         
   5   4  19          3.81          3.42         0.91 o                         
   6   4  19          2.85          3.77         1.02 o                         
   7   4  19          2.43          2.82         1.26 o                         
   1   5  19          2.46          1.37         0.73 o                         
   2   5  19         12.68          7.33         0.81 o                         
   3   5  19          5.15          5.69         0.88 o                         
   4   5  19          6.67          5.10         0.91 o                         
   5   5  19         63.75         72.02         1.48 o                         
   6   5  19          2.85          3.22         1.04 o                         
   7   5  19         24.87         36.03         1.63 o                         
   0   6  19          0.11         -0.98         0.98 o                         
   1   6  19          0.11         -0.74         0.74 o                         
   2   6  19          5.79          2.93         0.86 o                         
   3   6  19         47.23         53.53         1.21 o                         
   4   6  19         33.57         39.22         1.21 o                         
   5   6  19          0.37          0.62         0.90 o                         
   6   6  19         26.09         28.47         1.23 o                         
   7   6  19         10.39          6.96         1.92 o                         
   1   7  19         40.72         41.05         1.08 o                         
   2   7  19         14.03         16.75         0.97 o                         
   3   7  19          0.94          3.86         0.93 o                         
   4   7  19          8.78          8.69         1.02 o                         
   5   7  19         32.20         30.53         1.25 o                         
   6   7  19          0.01         -1.06         1.06 o                         
   0   8  19          0.10          0.87         1.15 o                         
   1   8  19         25.96         26.14         1.03 o                         
   2   8  19          0.64          4.36         0.89 o                         
   3   8  19        124.79        137.48         2.11 o                         
   4   8  19          3.17          1.69         1.01 o                         
   5   8  19         22.22         22.82         1.24 o                         
   6   8  19          0.00         -1.28         1.28 o                         
   1   9  19        100.57        111.64         1.82 o                         
   2   9  19          5.48          7.17         0.93 o                         
   3   9  19         76.39         88.90         1.69 o                         
   4   9  19          0.22         -0.96         0.96 o                         
   5   9  19          5.82          2.33         1.11 o                         
   0  10  19         37.92         42.27         1.84 o                         
   1  10  19        104.55        129.17         1.98 o                         
   2  10  19         14.51         15.07         1.08 o                         
   3  10  19          2.80          0.56         0.96 o                         
   4  10  19          0.02         -1.02         1.02 o                         
   5  10  19          1.68          1.09         1.13 o                         
   1  11  19         51.68         52.41         1.35 o                         
   2  11  19         20.13         19.93         1.18 o                         
   3  11  19         22.69         24.93         1.23 o                         
   4  11  19          6.57          5.59         1.12 o                         
   0  12  19         21.58         24.26         1.75 o                         
   1  12  19         82.10         95.29         1.84 o                         
   2  12  19          0.98          2.37         1.08 o                         
   3  12  19         42.00         44.00         1.53 o                         
   4  12  19          5.88          8.95         5.88 o                         
   1  13  19         52.43         55.71         1.54 o                         
   2  13  19          1.21          0.19         1.15 o                         
   0   0  20         11.67         11.67         1.75 o                         
   1   0  20        136.83        142.90         2.73 o                         
   2   0  20          7.30          8.22         1.08 o                         
   3   0  20          9.38          7.37         1.24 o                         
   4   0  20          7.45          4.82         1.24 o                         
   5   0  20          4.69         -1.10         1.33 o                         
   6   0  20          7.99          4.18         1.42 o                         
   7   0  20         13.55         14.27         1.86 o                         
   1   1  20        131.53        135.83         1.81 o                         
   2   1  20         26.33         25.93         0.89 o                         
   3   1  20        120.33        133.10         1.80 o                         
   4   1  20          0.11         -0.83         0.83 o                         
   5   1  20         15.21         14.45         1.05 o                         
   6   1  20          0.01         -0.95         0.95 o                         
   7   1  20          8.37          5.02         1.16 o                         
   0   2  20          8.06          7.17         1.22 o                         
   1   2  20        119.54        136.51         1.79 o                         
   2   2  20          0.07         -0.68         0.68 o                         
   3   2  20        121.14        125.04         1.81 o                         
   4   2  20          0.85         -0.00         0.87 o                         
   5   2  20         35.80         39.30         1.38 o                         
   6   2  20          4.88          4.39         0.95 o                         
   7   2  20         21.49         24.09         1.22 o                         
   1   3  20         81.15         79.98         1.42 o                         
   2   3  20          0.04         -0.71         0.71 o                         
   3   3  20         12.40          6.99         0.88 o                         
   4   3  20          7.98          5.85         0.96 o                         
   5   3  20         77.56         82.79         1.63 o                         
   6   3  20          6.24          9.37         1.11 o                         
   7   3  20          3.89          3.91         1.16 o                         
   0   4  20          7.69          4.82         1.14 o                         
   1   4  20         69.14         61.06         1.24 o                         
   2   4  20          0.22         -0.77         0.77 o                         
   3   4  20         69.57         65.79         1.35 o                         
   4   4  20          4.01          3.43         0.98 o                         
   5   4  20         31.21         32.95         1.21 o                         
   6   4  20          1.77          4.12         1.10 o                         
   1   5  20         65.96         59.54         1.22 o                         
   2   5  20          0.55         -0.80         0.80 o                         
   3   5  20         56.06         55.65         1.31 o                         
   4   5  20         27.15         26.11         1.19 o                         
   5   5  20         23.32         27.11         1.16 o                         
   6   5  20          2.95          3.25         1.10 o                         
   0   6  20          2.54          1.57         1.09 o                         
   1   6  20         13.86          8.06         0.87 o                         
   2   6  20         26.39         29.93         1.13 o                         
   3   6  20         69.03         71.74         1.51 o                         
   4   6  20         11.05         12.62         1.11 o                         
   5   6  20         46.87         47.93         1.29 o                         
   6   6  20          2.01          0.81         1.07 o                         
   1   7  20         28.60         24.77         1.04 o                         
   2   7  20         36.15         38.37         1.16 o                         
   3   7  20         30.25         28.78         1.18 o                         
   4   7  20         21.18         23.95         1.20 o                         
   5   7  20          0.30         -0.48         1.16 o                         
   6   7  20         10.11         11.30         1.15 o                         
   0   8  20         35.62         43.42         1.70 o                         
   1   8  20         33.93         35.09         1.14 o                         
   2   8  20         24.53         28.49         1.08 o                         
   3   8  20          0.51         -0.94         0.94 o                         
   4   8  20         15.66         16.18         1.15 o                         
   5   8  20          4.58          3.76         1.19 o                         
   1   9  20         27.91         30.24         1.14 o                         
   2   9  20          0.00          0.29         0.94 o                         
   3   9  20         14.70         15.53         1.08 o                         
   4   9  20          2.71         -0.01         1.03 o                         
   5   9  20         10.31          7.63         1.27 o                         
   0  10  20         15.56         17.52         1.62 o                         
   1  10  20         81.62         96.72         1.86 o                         
   2  10  20          0.00          0.32         1.03 o                         
   3  10  20          0.06         -0.99         0.99 o                         
   4  10  20         11.97          9.62         1.14 o                         
   1  11  20          0.28          0.87         1.06 o                         
   2  11  20         10.44          9.82         1.12 o                         
   3  11  20          1.17         -1.04         1.04 o                         
   0  12  20          0.12         -1.50         1.50 o                         
   1  12  20         13.39         12.84         1.19 o                         
   2  12  20          1.66          0.36         1.15 o                         
   1   1  21          2.64          4.64         0.86 o                         
   2   1  21         18.62         21.10         0.95 o                         
   3   1  21          0.40          2.00         0.90 o                         
   4   1  21         14.16         16.24         1.05 o                         
   5   1  21          0.82         -0.99         0.99 o                         
   6   1  21          0.34         -0.99         0.99 o                         
   0   2  21         11.01         11.95         1.32 o                         
   1   2  21          6.54          7.89         0.87 o                         
   2   2  21          0.51         -0.26         0.78 o                         
   3   2  21         14.51         17.91         1.03 o                         
   4   2  21          6.32          7.80         1.03 o                         
   5   2  21         19.02         22.35         1.18 o                         
   6   2  21          0.27         -0.99         0.99 o                         
   1   3  21          7.32          8.18         0.87 o                         
   2   3  21         36.30         37.31         1.11 o                         
   3   3  21          7.42          5.04         0.96 o                         
   4   3  21          0.46          0.33         0.99 o                         
   5   3  21          1.42          1.44         1.03 o                         
   6   3  21          2.04          2.10         1.17 o                         
   0   4  21         81.45         84.37         2.14 o                         
   1   4  21         35.28         37.16         1.12 o                         
   2   4  21          0.87         -0.85         0.85 o                         
   3   4  21          0.06         -0.91         0.91 o                         
   4   4  21          2.67          0.26         1.01 o                         
   5   4  21          1.30          3.39         1.06 o                         
   6   4  21         15.18         18.29         1.35 o                         
   1   5  21         23.62         22.56         1.00 o                         
   2   5  21         11.53         10.15         0.96 o                         
   3   5  21         41.00         44.20         1.34 o                         
   4   5  21         27.01         29.67         1.25 o                         
   5   5  21          0.46          2.43         1.05 o                         
   6   5  21         30.51         38.20         1.54 o                         
   0   6  21         27.00         25.94         1.41 o                         
   1   6  21         18.28         16.51         0.96 o                         
   2   6  21          2.38         -0.89         0.89 o                         
   3   6  21          7.04          6.04         1.02 o                         
   4   6  21         54.59         58.29         1.52 o                         
   5   6  21          2.17          2.49         1.09 o                         
   1   7  21         17.32         15.61         1.00 o                         
   2   7  21         13.63         11.28         1.01 o                         
   3   7  21          6.93          5.62         1.03 o                         
   4   7  21          7.09          7.48         1.12 o                         
   5   7  21         11.27         14.88         1.17 o                         
   0   8  21         18.57         19.54         1.54 o                         
   1   8  21         18.89         23.01         1.12 o                         
   2   8  21         18.84         18.65         1.14 o                         
   3   8  21         18.87         16.23         1.15 o                         
   4   8  21          1.92          0.68         1.08 o                         
   5   8  21          7.71          9.21         1.37 o                         
   1   9  21         12.88         11.33         1.07 o                         
   2   9  21          2.74          0.58         1.02 o                         
   3   9  21          6.39          3.23         1.11 o                         
   4   9  21          5.85          2.86         1.11 o                         
   0  10  21         57.97         62.68         2.22 o                         
   1  10  21          3.57          1.35         1.03 o                         
   2  10  21         15.86         15.51         1.14 o                         
   3  10  21         11.76         10.23         1.19 o                         
   1  11  21          3.12          1.31         1.13 o                         
   2  11  21          2.50         -0.98         1.10 o                         
   0  12  21          0.50         -0.54         1.50 o                         
   1  12  21          1.24          0.88         5.48 o                         
   0   0  22        105.60        106.08         3.59 o                         
   1   0  22         10.67         12.76         1.38 o                         
   2   0  22          4.62          0.38         1.41 o                         
   3   0  22         14.30         15.35         1.46 o                         
   4   0  22         85.55         96.89         2.68 o                         
   5   0  22         21.40         21.66         1.69 o                         
   6   0  22          1.71         -1.53         1.53 o                         
   1   1  22          6.07          7.21         0.94 o                         
   2   1  22        121.02        129.27         2.01 o                         
   3   1  22          6.76          6.11         1.00 o                         
   4   1  22          1.93         -1.02         1.02 o                         
   5   1  22          0.57         -1.02         1.02 o                         
   6   1  22          8.99          7.10         1.14 o                         
   0   2  22        181.42        186.99         3.31 o                         
   1   2  22         31.90         35.14         1.15 o                         
   2   2  22         13.42         13.05         1.01 o                         
   3   2  22          0.02         -0.94         0.94 o                         
   4   2  22         34.40         37.13         1.37 o                         
   5   2  22          0.33         -0.30         1.04 o                         
   6   2  22          3.39          0.68         1.84 o                         
   1   3  22         24.41         29.46         1.12 o                         
   2   3  22         45.41         47.37         1.26 o                         
   3   3  22         32.04         37.25         1.31 o                         
   4   3  22          1.84          1.37         1.03 o                         
   5   3  22          0.38         -0.49         1.07 o                         
   0   4  22          9.79          9.09         1.34 o                         
   1   4  22          2.66          2.83         0.91 o                         
   2   4  22          0.76         -0.86         0.92 o                         
   3   4  22         18.05         21.54         1.20 o                         
   4   4  22          6.48          6.05         1.10 o                         
   5   4  22          3.62          4.78         1.14 o                         
   1   5  22          5.20          2.70         0.89 o                         
   2   5  22         13.64         11.67         1.05 o                         
   3   5  22          0.16         -0.16         1.04 o                         
   4   5  22          6.13          9.08         1.13 o                         
   5   5  22          9.14          7.61         1.20 o                         
   0   6  22          6.46          3.85         1.35 o                         
   1   6  22          4.56          0.15         0.90 o                         
   2   6  22          9.82          8.38         0.99 o                         
   3   6  22          6.35          3.04         1.09 o                         
   4   6  22         18.55         22.95         1.25 o                         
   5   6  22          1.41         -0.29         1.14 o                         
   1   7  22          6.98          3.41         0.95 o                         
   2   7  22          4.30          0.74         1.00 o                         
   3   7  22          1.36         -1.05         1.05 o                         
   4   7  22          4.31          2.72         1.14 o                         
   0   8  22          7.01          1.45         1.43 o                         
   1   8  22          9.31          6.64         1.06 o                         
   2   8  22          0.10         -0.98         0.98 o                         
   3   8  22         11.42         10.73         1.18 o                         
   4   8  22          5.45          3.20         1.21 o                         
   1   9  22          4.85          1.25         1.08 o                         
   2   9  22          3.24          0.08         1.05 o                         
   3   9  22          2.32         -1.09         1.09 o                         
   0  10  22         11.74          7.94         1.59 o                         
   1  10  22          0.07         -1.06         1.06 o                         
   2  10  22          0.07         -1.07         1.07 o                         
   1   1  23          0.01          0.05         0.91 o                         
   2   1  23          4.52          4.26         1.06 o                         
   3   1  23          0.01         -1.00         1.00 o                         
   4   1  23         14.92         13.55         1.22 o                         
   5   1  23          0.25         -0.41         1.11 o                         
   0   2  23         15.94         24.57         1.59 o                         
   1   2  23          6.00          7.31         1.02 o                         
   2   2  23          9.61         14.18         1.14 o                         
   3   2  23          0.11         -0.93         1.05 o                         
   4   2  23          0.00         -1.05         1.11 o                         
   5   2  23          0.18         -1.13         1.13 o                         
   1   3  23          6.91         10.51         1.07 o                         
   2   3  23          4.88          5.43         1.07 o                         
   3   3  23          1.21          2.28         1.11 o                         
   4   3  23          0.62         -0.90         1.14 o                         
   5   3  23          6.88          5.52         1.20 o                         
   0   4  23         69.71         82.61         2.54 o                         
   1   4  23          3.78          4.73         1.01 o                         
   2   4  23          9.52         12.22         1.11 o                         
   3   4  23         19.08         19.45         1.24 o                         
   4   4  23          1.32          0.43         1.17 o                         
   1   5  23          2.66          2.60         0.99 o                         
   2   5  23         31.67         37.82         1.41 o                         
   3   5  23          0.38         -0.23         1.11 o                         
   4   5  23          5.17          4.69         1.21 o                         
   0   6  23          2.48         -0.58         1.42 o                         
   1   6  23         38.53         45.82         1.34 o                         
   2   6  23          6.03          4.86         1.12 o                         
   3   6  23          3.33          3.20         1.18 o                         
   4   6  23          2.60          2.31         1.23 o                         
   1   7  23         18.90         17.51         1.22 o                         
   2   7  23          0.06         -1.10         1.10 o                         
   3   7  23         19.80         21.63         1.29 o                         
   0   8  23          1.13         -1.52         1.52 o                         
   1   8  23          2.61         -1.09         1.09 o                         
   2   8  23          2.55          0.90         1.14 o                         
   3   8  23          3.76          1.29         1.35 o                         
   1   9  23          3.82          0.00         1.14 o                         
   2   9  23          1.82          6.36         6.06 o                         
   0   0  24        197.00        232.83         6.20 o                         
   1   0  24          0.52         -0.51         1.64 o                         
   2   0  24          3.05          0.91         1.68 o                         
   3   0  24         13.03         15.96         1.94 o                         
   4   0  24         82.85        109.22         5.32 o                         
   1   1  24          1.54          3.33         1.18 o                         
   2   1  24        158.16        183.12         2.63 o                         
   3   1  24          0.92          6.12         1.22 o                         
   4   1  24          0.76          2.49         1.26 o                         
   0   2  24        120.62        138.60         3.18 o                         
   1   2  24          6.63         12.53         1.19 o                         
   2   2  24          0.14          0.01         1.17 o                         
   3   2  24         12.51         17.44         1.46 o                         
   4   2  24         40.15         45.91         1.58 o                         
   1   3  24          0.79          2.03         1.13 o                         
   2   3  24         35.71         38.47         1.48 o                         
   3   3  24          5.60          7.91         1.21 o                         
   4   3  24          7.66          6.37         1.28 o                         
   0   4  24         69.03         86.70         2.79 o                         
   1   4  24         35.70         45.58         1.49 o                         
   2   4  24          0.07         -1.18         1.18 o                         
   3   4  24         11.01          9.96         1.27 o                         
   1   5  24          0.23          3.21         1.11 o                         
   2   5  24         62.18         71.17         1.79 o                         
   3   5  24          0.01         -0.25         1.21 o                         
   0   6  24         19.31         21.81         1.80 o                         
   1   6  24          1.87          5.70         1.16 o                         
   2   6  24          1.48          1.97         1.19 o                         
   3   6  24         14.91         25.89         7.09 o                         
   1   7  24          0.26         -1.16         1.17 o                         
   2   7  24          2.90          4.11         1.23 o                         
   0   8  24          0.33         -1.59         1.59 o                         
   1   1  25          2.91          0.62         1.23 o                         
   2   1  25          2.20          4.19         1.32 o                         
   3   1  25          1.72          1.74         1.35 o                         
   0   2  25          8.97         13.42         1.74 o                         
   1   2  25          1.52          2.40         1.25 o                         
   2   2  25         26.87         36.92         1.63 o                         
   3   2  25          2.44          7.65         1.42 o                         
   1   3  25          3.88         10.43         1.29 o                         
   2   3  25         30.95         37.20         1.59 o                         
   0   4  25         37.55         51.51         2.26 o                         
   1   4  25          6.81         16.13         1.36 o                         
   2   4  25          3.21          5.52         1.38 o                         
   1   5  25          2.30          5.36         1.28 o                         
   0   0  26         15.79         19.63         2.86 o                         
   1   0  26          0.34         -1.74         1.74 o                         
   1   1  26         14.28          7.74         3.13 o                         
   0   2  26          6.41          5.75         2.55 o                         
                                                                                
